# Supplementary material for: Development and Characterization of Microsatellite Genetic Markers for Hyalomma rufipes, a Tick Vector of Crimean‐Congo Hemorrhagic Fever Virus
Source: Ecol Evol. 2026 Feb 5;16(2):e73064. doi: 10.1002/ece3.73064 (PMC12875679; doi:10.1002/ece3.73064)
Supplement: Supplementary file 1 — Appendix S1: ece373064‐sup‐0001‐AppendixS1.xlsx. [file ECE3-16-e73064-s001.xlsx]

## Sheet: Pool1_H.marginatum_pipe3_primer
SEQUENCE_CODE	NUMBER_OF_READS	TARGET_REGION_FIRST_POS	TARGET_REGION_LENGTH_IN_BP	TARGET_MS_LENGTH_IN_REPEAT_NUMBER	NUMBER_OF_MS(1.5 for 1 compound, 1 for 1 pure)	MOT_TRANS	TARGET_REGION_SEQ	POLYMORPH	ONE_PRIMER_FOR_EACH_SEQ	ONE_PR_FOR_EACH_TARGET_REGION	PCR_PRIMER_ALIGNSCORE	MIN_PRIMER_TARGET_DIST	PCR_PRODUCT_SIZE	PCR_PRODUCT_SEQ	PRIMER_LEFT_SEQUENCE	PRIMER_RIGHT_SEQUENCE	PRIMER_LEFT_DIST_FROM_MS	PRIMER_RIGTH_DIST_FROM_MS	PRIMER_LEFT_FIRST_POS	PRIMER_LEFT_LENGTH	PRIMER_RIGHT_FIRST_POS	PRIMER_RIGHT_LENGTH	PRIMER_LEFT_TM	PRIMER_RIGHT_TM	PRIMER_LEFT_END_STABILITY	PRIMER_RIGHT_END_STABILITY	PRIMER3_PENALTY	DESIGN	SEQUENE_LENGTH	SEQUENCE	CONTIG_CODE	FIRST_POS_ON_CONTIG
lh00172:248:22FMLCLT4:7:1101:10589:10147_1	1	80	44	11	1.5	AC	TGTGTGTGTGTGTGTGTGTGTGAGAGAGAGAGAGAGAGAGAGAG	NA	1	1	6	26	141	AACATCGTCACACCTCCAccccccccccAccccccccGCATGTTTTtgtgtgtgtgtgtgtgtgtgtgagagagagagagagagagagagCTAAAGCTAAAGaaaaaaCGTCTTTGAAGGCCGCTACCCTTGCCAACAAAG	AACATCGTCACACCTCCACC	CTTTGTTGGCAAGGGTAGCG	26	31	34	20	174	20	59.965	59.759	4.61	4.26	0.275841	F	230	CCGTaaaaaTTTGCCCTCGAAGTGTTAACACAAAACATCGTCACACCTCCAccccccccccAccccccccGCATGTTTTtgtgtgtgtgtgtgtgtgtgtgagagagagagagagagagagagCTAAAGCTAAAGaaaaaaCGTCTTTGAAGGCCGCTACCCTTGCCAACAAAGCACGACGCGACAAAAGTTGAAAGCGATCTGCAGCATCTTATCGGGCCAATCTTCGG	lh00172:248:22FMLCLT4:7:1101:10589:10147	1
lh00172:248:22FMLCLT4:7:1101:10589:10147_1	1	80	44	11	1.5	AC	TGTGTGTGTGTGTGTGTGTGTGAGAGAGAGAGAGAGAGAGAGAG	NA	0	0	6	26	142	AACATCGTCACACCTCCAccccccccccAccccccccGCATGTTTTtgtgtgtgtgtgtgtgtgtgtgagagagagagagagagagagagCTAAAGCTAAAGaaaaaaCGTCTTTGAAGGCCGCTACCCTTGCCAACAAAGC	AACATCGTCACACCTCCACC	GCTTTGTTGGCAAGGGTAGC	26	32	34	20	175	20	59.965	60.038	4.61	3.58	0.073147	F	230	CCGTaaaaaTTTGCCCTCGAAGTGTTAACACAAAACATCGTCACACCTCCAccccccccccAccccccccGCATGTTTTtgtgtgtgtgtgtgtgtgtgtgagagagagagagagagagagagCTAAAGCTAAAGaaaaaaCGTCTTTGAAGGCCGCTACCCTTGCCAACAAAGCACGACGCGACAAAAGTTGAAAGCGATCTGCAGCATCTTATCGGGCCAATCTTCGG	lh00172:248:22FMLCLT4:7:1101:10589:10147	1
lh00172:248:22FMLCLT4:7:1101:10589:10147_1	1	80	44	11	1.5	AC	TGTGTGTGTGTGTGTGTGTGTGAGAGAGAGAGAGAGAGAGAGAG	NA	0	0	6	26	187	AACATCGTCACACCTCCAccccccccccAccccccccGCATGTTTTtgtgtgtgtgtgtgtgtgtgtgagagagagagagagagagagagCTAAAGCTAAAGaaaaaaCGTCTTTGAAGGCCGCTACCCTTGCCAACAAAGCACGACGCGACAAAAGTTGAAAGCGATCTGCAGCATCTTATCGGGC	AACATCGTCACACCTCCACC	GCCCGATAAGATGCTGCAGA	26	77	34	20	220	20	59.965	60.25	4.61	4.26	0.284934	F	230	CCGTaaaaaTTTGCCCTCGAAGTGTTAACACAAAACATCGTCACACCTCCAccccccccccAccccccccGCATGTTTTtgtgtgtgtgtgtgtgtgtgtgagagagagagagagagagagagCTAAAGCTAAAGaaaaaaCGTCTTTGAAGGCCGCTACCCTTGCCAACAAAGCACGACGCGACAAAAGTTGAAAGCGATCTGCAGCATCTTATCGGGCCAATCTTCGG	lh00172:248:22FMLCLT4:7:1101:10589:10147	1
lh00172:248:22FMLCLT4:7:1101:10589:10147_1	1	80	44	11	1.5	AC	TGTGTGTGTGTGTGTGTGTGTGAGAGAGAGAGAGAGAGAGAGAG	NA	0	0	6	26	190	AACATCGTCACACCTCCAccccccccccAccccccccGCATGTTTTtgtgtgtgtgtgtgtgtgtgtgagagagagagagagagagagagCTAAAGCTAAAGaaaaaaCGTCTTTGAAGGCCGCTACCCTTGCCAACAAAGCACGACGCGACAAAAGTTGAAAGCGATCTGCAGCATCTTATCGGGCCAA	AACATCGTCACACCTCCACC	TTGGCCCGATAAGATGCTGC	26	80	34	20	223	20	59.965	60.819	4.61	5.25	0.854154	F	230	CCGTaaaaaTTTGCCCTCGAAGTGTTAACACAAAACATCGTCACACCTCCAccccccccccAccccccccGCATGTTTTtgtgtgtgtgtgtgtgtgtgtgagagagagagagagagagagagCTAAAGCTAAAGaaaaaaCGTCTTTGAAGGCCGCTACCCTTGCCAACAAAGCACGACGCGACAAAAGTTGAAAGCGATCTGCAGCATCTTATCGGGCCAATCTTCGG	lh00172:248:22FMLCLT4:7:1101:10589:10147	1
lh00172:248:22FMLCLT4:7:1101:10589:10147_1	1	80	44	11	1.5	AC	TGTGTGTGTGTGTGTGTGTGTGAGAGAGAGAGAGAGAGAGAGAG	NA	0	0	6	26	197	AACATCGTCACACCTCCAccccccccccAccccccccGCATGTTTTtgtgtgtgtgtgtgtgtgtgtgagagagagagagagagagagagCTAAAGCTAAAGaaaaaaCGTCTTTGAAGGCCGCTACCCTTGCCAACAAAGCACGACGCGACAAAAGTTGAAAGCGATCTGCAGCATCTTATCGGGCCAATCTTCGG	AACATCGTCACACCTCCACC	CCGAAGATTGGCCCGATAAG	26	87	34	20	230	20	59.965	58.487	4.61	1.73	1.54782	F	230	CCGTaaaaaTTTGCCCTCGAAGTGTTAACACAAAACATCGTCACACCTCCAccccccccccAccccccccGCATGTTTTtgtgtgtgtgtgtgtgtgtgtgagagagagagagagagagagagCTAAAGCTAAAGaaaaaaCGTCTTTGAAGGCCGCTACCCTTGCCAACAAAGCACGACGCGACAAAAGTTGAAAGCGATCTGCAGCATCTTATCGGGCCAATCTTCGG	lh00172:248:22FMLCLT4:7:1101:10589:10147	1
lh00172:248:22FMLCLT4:7:1101:10589:10147_1	1	80	44	11	1.5	AC	TGTGTGTGTGTGTGTGTGTGTGAGAGAGAGAGAGAGAGAGAGAG	NA	0	0	6	26	197	AACATCGTCACACCTCCAccccccccccAccccccccGCATGTTTTtgtgtgtgtgtgtgtgtgtgtgagagagagagagagagagagagCTAAAGCTAAAGaaaaaaCGTCTTTGAAGGCCGCTACCCTTGCCAACAAAGCACGACGCGACAAAAGTTGAAAGCGATCTGCAGCATCTTATCGGGCCAATCTTCGG	AACATCGTCACACCTCCACC	CCGAAGATTGGCCCGATAAGA	26	86	34	20	230	21	59.965	59.93	4.61	2.1	1.10503	F	230	CCGTaaaaaTTTGCCCTCGAAGTGTTAACACAAAACATCGTCACACCTCCAccccccccccAccccccccGCATGTTTTtgtgtgtgtgtgtgtgtgtgtgagagagagagagagagagagagCTAAAGCTAAAGaaaaaaCGTCTTTGAAGGCCGCTACCCTTGCCAACAAAGCACGACGCGACAAAAGTTGAAAGCGATCTGCAGCATCTTATCGGGCCAATCTTCGG	lh00172:248:22FMLCLT4:7:1101:10589:10147	1
lh00172:248:22FMLCLT4:7:1101:10589:10147_1	1	80	44	11	1.5	AC	TGTGTGTGTGTGTGTGTGTGTGAGAGAGAGAGAGAGAGAGAGAG	NA	0	0	6	22	132	AACATCGTCACACCTCCAccccccccccAccccccccGCATGTTTTtgtgtgtgtgtgtgtgtgtgtgagagagagagagagagagagagCTAAAGCTAAAGaaaaaaCGTCTTTGAAGGCCGCTACCCTTG	AACATCGTCACACCTCCACC	CAAGGGTAGCGGCCTTCAAA	26	22	34	20	165	20	59.965	60.608	4.61	2.69	0.642931	F	230	CCGTaaaaaTTTGCCCTCGAAGTGTTAACACAAAACATCGTCACACCTCCAccccccccccAccccccccGCATGTTTTtgtgtgtgtgtgtgtgtgtgtgagagagagagagagagagagagCTAAAGCTAAAGaaaaaaCGTCTTTGAAGGCCGCTACCCTTGCCAACAAAGCACGACGCGACAAAAGTTGAAAGCGATCTGCAGCATCTTATCGGGCCAATCTTCGG	lh00172:248:22FMLCLT4:7:1101:10589:10147	1
lh00172:248:22FMLCLT4:7:1101:10589:10147_1	1	80	44	11	1.5	AC	TGTGTGTGTGTGTGTGTGTGTGAGAGAGAGAGAGAGAGAGAGAG	NA	0	0	6	21	131	AACATCGTCACACCTCCAccccccccccAccccccccGCATGTTTTtgtgtgtgtgtgtgtgtgtgtgagagagagagagagagagagagCTAAAGCTAAAGaaaaaaCGTCTTTGAAGGCCGCTACCCTT	AACATCGTCACACCTCCACC	AAGGGTAGCGGCCTTCAAAG	26	21	34	20	164	20	59.965	60.323	4.61	2.77	0.357442	F	230	CCGTaaaaaTTTGCCCTCGAAGTGTTAACACAAAACATCGTCACACCTCCAccccccccccAccccccccGCATGTTTTtgtgtgtgtgtgtgtgtgtgtgagagagagagagagagagagagCTAAAGCTAAAGaaaaaaCGTCTTTGAAGGCCGCTACCCTTGCCAACAAAGCACGACGCGACAAAAGTTGAAAGCGATCTGCAGCATCTTATCGGGCCAATCTTCGG	lh00172:248:22FMLCLT4:7:1101:10589:10147	1
lh00172:248:22FMLCLT4:7:1101:10589:10147_1	1	80	44	11	1.5	AC	TGTGTGTGTGTGTGTGTGTGTGAGAGAGAGAGAGAGAGAGAGAG	NA	0	0	6	16	126	AACATCGTCACACCTCCAccccccccccAccccccccGCATGTTTTtgtgtgtgtgtgtgtgtgtgtgagagagagagagagagagagagCTAAAGCTAAAGaaaaaaCGTCTTTGAAGGCCGCTA	AACATCGTCACACCTCCACC	TAGCGGCCTTCAAAGACGTT	26	16	34	20	159	20	59.965	59.966	4.61	3.99	0.069233	F	230	CCGTaaaaaTTTGCCCTCGAAGTGTTAACACAAAACATCGTCACACCTCCAccccccccccAccccccccGCATGTTTTtgtgtgtgtgtgtgtgtgtgtgagagagagagagagagagagagCTAAAGCTAAAGaaaaaaCGTCTTTGAAGGCCGCTACCCTTGCCAACAAAGCACGACGCGACAAAAGTTGAAAGCGATCTGCAGCATCTTATCGGGCCAATCTTCGG	lh00172:248:22FMLCLT4:7:1101:10589:10147	1
lh00172:248:22FMLCLT4:7:1101:11763:4054_1	1	25	48	12	1	AGAT	ATCTATCTATCTATCTATCTATCTATCTATCTATCTATCTATCTATCT	NA	1	1	2	4	148	CGTTGAGGAGATGTCGCTTTCTGAatctatctatctatctatctatctatctatctatctatctatctatctATCCACTTTGCTTGTTTAAGTCAGTAATCATATTTCGTAgtctgtctgtctGCCTGCCCTGCCACGGTGGTCTAGC	CGTTGAGGAGATGTCGCTTT	GCTAGACCACCGTGGCAG	4	58	1	20	148	18	58.285	60.126	3.51	4.85	3.84031	B	150	CGTTGAGGAGATGTCGCTTTCTGAatctatctatctatctatctatctatctatctatctatctatctatctATCCACTTTGCTTGTTTAAGTCAGTAATCATATTTCGTAgtctgtctgtctGCCTGCCCTGCCACGGTGGTCTAGCGG	lh00172:248:22FMLCLT4:7:1101:11763:4054	1
lh00172:248:22FMLCLT4:7:1101:11763:4054_1	1	25	48	12	1	AGAT	ATCTATCTATCTATCTATCTATCTATCTATCTATCTATCTATCTATCT	NA	0	0	2	3	147	CGTTGAGGAGATGTCGCTTTCTGAatctatctatctatctatctatctatctatctatctatctatctatctATCCACTTTGCTTGTTTAAGTCAGTAATCATATTTCGTAgtctgtctgtctGCCTGCCCTGCCACGGTGGTCTAG	CGTTGAGGAGATGTCGCTTTC	CTAGACCACCGTGGCAGG	3	57	1	21	147	18	59.344	59.421	2.62	4.85	4.2353	B	150	CGTTGAGGAGATGTCGCTTTCTGAatctatctatctatctatctatctatctatctatctatctatctatctATCCACTTTGCTTGTTTAAGTCAGTAATCATATTTCGTAgtctgtctgtctGCCTGCCCTGCCACGGTGGTCTAGCGG	lh00172:248:22FMLCLT4:7:1101:11763:4054	1
lh00172:248:22FMLCLT4:7:1101:11763:4054_1	1	25	48	12	1	AGAT	ATCTATCTATCTATCTATCTATCTATCTATCTATCTATCTATCTATCT	NA	0	0	2	3	148	CGTTGAGGAGATGTCGCTTTCTGAatctatctatctatctatctatctatctatctatctatctatctatctATCCACTTTGCTTGTTTAAGTCAGTAATCATATTTCGTAgtctgtctgtctGCCTGCCCTGCCACGGTGGTCTAGC	CGTTGAGGAGATGTCGCTTTC	GCTAGACCACCGTGGCAG	3	58	1	21	148	18	59.344	60.126	2.62	4.85	3.78161	B	150	CGTTGAGGAGATGTCGCTTTCTGAatctatctatctatctatctatctatctatctatctatctatctatctATCCACTTTGCTTGTTTAAGTCAGTAATCATATTTCGTAgtctgtctgtctGCCTGCCCTGCCACGGTGGTCTAGCGG	lh00172:248:22FMLCLT4:7:1101:11763:4054	1
lh00172:248:22FMLCLT4:7:1101:11763:4054_1	1	25	48	12	1	AGAT	ATCTATCTATCTATCTATCTATCTATCTATCTATCTATCTATCTATCT	NA	0	0	2	2	97	CGTTGAGGAGATGTCGCTTTCTGAatctatctatctatctatctatctatctatctatctatctatctatctATCCACTTTGCTTGTTTAAGTCAGT	CGTTGAGGAGATGTCGCTTTC	ACTGACTTAAACAAGCAAAGTGG	3	2	1	21	97	23	59.344	57.751	2.62	4	6.90496	A	150	CGTTGAGGAGATGTCGCTTTCTGAatctatctatctatctatctatctatctatctatctatctatctatctATCCACTTTGCTTGTTTAAGTCAGTAATCATATTTCGTAgtctgtctgtctGCCTGCCCTGCCACGGTGGTCTAGCGG	lh00172:248:22FMLCLT4:7:1101:11763:4054	1
lh00172:248:22FMLCLT4:7:1101:11763:4054_1	1	25	48	12	1	AGAT	ATCTATCTATCTATCTATCTATCTATCTATCTATCTATCTATCTATCT	NA	0	0	2	1	97	CGTTGAGGAGATGTCGCTTTCTGAatctatctatctatctatctatctatctatctatctatctatctatctATCCACTTTGCTTGTTTAAGTCAGT	CGTTGAGGAGATGTCGCTTT	ACTGACTTAAACAAGCAAAGTGGA	4	1	1	20	97	24	58.285	59.053	3.51	4.02	6.66218	A	150	CGTTGAGGAGATGTCGCTTTCTGAatctatctatctatctatctatctatctatctatctatctatctatctATCCACTTTGCTTGTTTAAGTCAGTAATCATATTTCGTAgtctgtctgtctGCCTGCCCTGCCACGGTGGTCTAGCGG	lh00172:248:22FMLCLT4:7:1101:11763:4054	1
lh00172:248:22FMLCLT4:7:1101:11763:4054_1	1	25	48	12	1	AGAT	ATCTATCTATCTATCTATCTATCTATCTATCTATCTATCTATCTATCT	NA	0	0	2	1	97	CGTTGAGGAGATGTCGCTTTCTGAatctatctatctatctatctatctatctatctatctatctatctatctATCCACTTTGCTTGTTTAAGTCAGT	CGTTGAGGAGATGTCGCTTTC	ACTGACTTAAACAAGCAAAGTGGA	3	1	1	21	97	24	59.344	59.053	2.62	4.02	6.60348	A	150	CGTTGAGGAGATGTCGCTTTCTGAatctatctatctatctatctatctatctatctatctatctatctatctATCCACTTTGCTTGTTTAAGTCAGTAATCATATTTCGTAgtctgtctgtctGCCTGCCCTGCCACGGTGGTCTAGCGG	lh00172:248:22FMLCLT4:7:1101:11763:4054	1
lh00172:248:22FMLCLT4:7:1101:11763:4054_1	1	25	48	12	1	AGAT	ATCTATCTATCTATCTATCTATCTATCTATCTATCTATCTATCTATCT	NA	0	0	7	3	128	CGTTGAGGAGATGTCGCTTTCTGAatctatctatctatctatctatctatctatctatctatctatctatctATCCACTTTGCTTGTTTAAGTCAGTAATCATATTTCGTAgtctgtctgtctGCCTG	CGTTGAGGAGATGTCGCTTTC	CAGGCAGACAGACAGACTACG	3	35	1	21	128	21	59.344	60.136	2.62	3.51	2.79164	F	150	CGTTGAGGAGATGTCGCTTTCTGAatctatctatctatctatctatctatctatctatctatctatctatctATCCACTTTGCTTGTTTAAGTCAGTAATCATATTTCGTAgtctgtctgtctGCCTGCCCTGCCACGGTGGTCTAGCGG	lh00172:248:22FMLCLT4:7:1101:11763:4054	1
lh00172:248:22FMLCLT4:7:1101:11763:4054_1	1	25	48	12	1	AGAT	ATCTATCTATCTATCTATCTATCTATCTATCTATCTATCTATCTATCT	NA	0	0	8	4	129	CGTTGAGGAGATGTCGCTTTCTGAatctatctatctatctatctatctatctatctatctatctatctatctATCCACTTTGCTTGTTTAAGTCAGTAATCATATTTCGTAgtctgtctgtctGCCTGC	CGTTGAGGAGATGTCGCTTT	GCAGGCAGACAGACAGACTA	4	37	1	20	129	20	58.285	59.109	3.51	2.59	2.60617	F	150	CGTTGAGGAGATGTCGCTTTCTGAatctatctatctatctatctatctatctatctatctatctatctatctATCCACTTTGCTTGTTTAAGTCAGTAATCATATTTCGTAgtctgtctgtctGCCTGCCCTGCCACGGTGGTCTAGCGG	lh00172:248:22FMLCLT4:7:1101:11763:4054	1
lh00172:248:22FMLCLT4:7:1101:11763:4054_1	1	25	48	12	1	AGAT	ATCTATCTATCTATCTATCTATCTATCTATCTATCTATCTATCTATCT	NA	0	0	8	3	129	CGTTGAGGAGATGTCGCTTTCTGAatctatctatctatctatctatctatctatctatctatctatctatctATCCACTTTGCTTGTTTAAGTCAGTAATCATATTTCGTAgtctgtctgtctGCCTGC	CGTTGAGGAGATGTCGCTTTC	GCAGGCAGACAGACAGACTA	3	37	1	21	129	20	59.344	59.109	2.62	2.59	2.54747	F	150	CGTTGAGGAGATGTCGCTTTCTGAatctatctatctatctatctatctatctatctatctatctatctatctATCCACTTTGCTTGTTTAAGTCAGTAATCATATTTCGTAgtctgtctgtctGCCTGCCCTGCCACGGTGGTCTAGCGG	lh00172:248:22FMLCLT4:7:1101:11763:4054	1
lh00172:248:22FMLCLT4:7:1101:15509:3732_1	1	114	54	18	1	AAT	TAATAATAATAATAATAATAATAATAATAATAATAATAATAATAATAATAATAA	NA	1	1	3	23	152	GGTGCAGCGCCATCTGATTATGGGAAATAAATGTTGGGGTACGTTACAAGGAGTTtaataataataataataataataataataataataataataataataataataaCCACGAATTTAGGCGTAACAATTACGCGAAAGTGGTGAAACTT	GGTGCAGCGCCATCTGATTA	AAGTTTCACCACTTTCGCGT	35	23	59	20	210	20	60.815	58.624	1.75	6.01	2.19076	A	240	CGTATAGTTTAGTTTTCGCCTGCGCGaaaaaCAACAGCCACATCTTAAGCGGAACGAAGGTGCAGCGCCATCTGATTATGGGAAATAAATGTTGGGGTACGTTACAAGGAGTTtaataataataataataataataataataataataataataataataataataaCCACGAATTTAGGCGTAACAATTACGCGAAAGTGGTGAAACTTTCTGaaaaaTTATAAAATGGAACTCTGGAG	lh00172:248:22FMLCLT4:7:1101:15509:3732	1
lh00172:248:22FMLCLT4:7:1101:15509:3732_1	1	114	54	18	1	AAT	TAATAATAATAATAATAATAATAATAATAATAATAATAATAATAATAATAATAA	NA	0	0	3	23	177	ACAGCCACATCTTAAGCGGAACGAAGGTGCAGCGCCATCTGATTATGGGAAATAAATGTTGGGGTACGTTACAAGGAGTTtaataataataataataataataataataataataataataataataataataaCCACGAATTTAGGCGTAACAATTACGCGAAAGTGGTGAAACTT	ACAGCCACATCTTAAGCGGA	AAGTTTCACCACTTTCGCGT	60	23	34	20	210	20	59.387	58.624	5.54	6.01	1.98881	A	240	CGTATAGTTTAGTTTTCGCCTGCGCGaaaaaCAACAGCCACATCTTAAGCGGAACGAAGGTGCAGCGCCATCTGATTATGGGAAATAAATGTTGGGGTACGTTACAAGGAGTTtaataataataataataataataataataataataataataataataataataaCCACGAATTTAGGCGTAACAATTACGCGAAAGTGGTGAAACTTTCTGaaaaaTTATAAAATGGAACTCTGGAG	lh00172:248:22FMLCLT4:7:1101:15509:3732	1
lh00172:248:22FMLCLT4:7:1101:15509:3732_1	1	114	54	18	1	AAT	TAATAATAATAATAATAATAATAATAATAATAATAATAATAATAATAATAATAA	NA	0	0	3	23	178	ACAGCCACATCTTAAGCGGAACGAAGGTGCAGCGCCATCTGATTATGGGAAATAAATGTTGGGGTACGTTACAAGGAGTTtaataataataataataataataataataataataataataataataataataaCCACGAATTTAGGCGTAACAATTACGCGAAAGTGGTGAAACTTT	ACAGCCACATCTTAAGCGGA	AAAGTTTCACCACTTTCGCGT	60	23	34	20	211	21	59.387	59.259	5.54	6.01	2.3544	A	240	CGTATAGTTTAGTTTTCGCCTGCGCGaaaaaCAACAGCCACATCTTAAGCGGAACGAAGGTGCAGCGCCATCTGATTATGGGAAATAAATGTTGGGGTACGTTACAAGGAGTTtaataataataataataataataataataataataataataataataataataaCCACGAATTTAGGCGTAACAATTACGCGAAAGTGGTGAAACTTTCTGaaaaaTTATAAAATGGAACTCTGGAG	lh00172:248:22FMLCLT4:7:1101:15509:3732	1
lh00172:248:22FMLCLT4:7:1101:15509:3732_1	1	114	54	18	1	AAT	TAATAATAATAATAATAATAATAATAATAATAATAATAATAATAATAATAATAA	NA	0	0	6	0	126	AGCGCCATCTGATTATGGGAAATAAATGTTGGGGTACGTTACAAGGAGTTtaataataataataataataataataataataataataataataataataataaCCACGAATTTAGGCGTAACAAT	AGCGCCATCTGATTATGGGA	ATTGTTACGCCTAAATTCGTGG	30	0	64	20	189	22	58.941	57.39	4.37	4.94	5.66879	A	240	CGTATAGTTTAGTTTTCGCCTGCGCGaaaaaCAACAGCCACATCTTAAGCGGAACGAAGGTGCAGCGCCATCTGATTATGGGAAATAAATGTTGGGGTACGTTACAAGGAGTTtaataataataataataataataataataataataataataataataataataaCCACGAATTTAGGCGTAACAATTACGCGAAAGTGGTGAAACTTTCTGaaaaaTTATAAAATGGAACTCTGGAG	lh00172:248:22FMLCLT4:7:1101:15509:3732	1
lh00172:248:22FMLCLT4:7:1101:15509:3732_1	1	114	54	18	1	AAT	TAATAATAATAATAATAATAATAATAATAATAATAATAATAATAATAATAATAA	NA	0	0	6	0	130	GTGCAGCGCCATCTGATTATGGGAAATAAATGTTGGGGTACGTTACAAGGAGTTtaataataataataataataataataataataataataataataataataataaCCACGAATTTAGGCGTAACAAT	GTGCAGCGCCATCTGATTATG	ATTGTTACGCCTAAATTCGTGG	33	0	60	21	189	22	60.069	57.39	1.9	4.94	5.67912	A	240	CGTATAGTTTAGTTTTCGCCTGCGCGaaaaaCAACAGCCACATCTTAAGCGGAACGAAGGTGCAGCGCCATCTGATTATGGGAAATAAATGTTGGGGTACGTTACAAGGAGTTtaataataataataataataataataataataataataataataataataataaCCACGAATTTAGGCGTAACAATTACGCGAAAGTGGTGAAACTTTCTGaaaaaTTATAAAATGGAACTCTGGAG	lh00172:248:22FMLCLT4:7:1101:15509:3732	1
lh00172:248:22FMLCLT4:7:1101:15509:3732_1	1	114	54	18	1	AAT	TAATAATAATAATAATAATAATAATAATAATAATAATAATAATAATAATAATAA	NA	0	0	6	0	131	GGTGCAGCGCCATCTGATTATGGGAAATAAATGTTGGGGTACGTTACAAGGAGTTtaataataataataataataataataataataataataataataataataataaCCACGAATTTAGGCGTAACAAT	GGTGCAGCGCCATCTGATTA	ATTGTTACGCCTAAATTCGTGG	35	0	59	20	189	22	60.815	57.39	1.75	4.94	5.4249	A	240	CGTATAGTTTAGTTTTCGCCTGCGCGaaaaaCAACAGCCACATCTTAAGCGGAACGAAGGTGCAGCGCCATCTGATTATGGGAAATAAATGTTGGGGTACGTTACAAGGAGTTtaataataataataataataataataataataataataataataataataataaCCACGAATTTAGGCGTAACAATTACGCGAAAGTGGTGAAACTTTCTGaaaaaTTATAAAATGGAACTCTGGAG	lh00172:248:22FMLCLT4:7:1101:15509:3732	1
lh00172:248:22FMLCLT4:7:1101:15930:27853_1	1	179	10	5	1	AG	TCTCTCTCTC	NA	1	1	4	4	190	CATCCAAATGGGTCGCAACAACGTGGGCTCATATCtttttAGGaaaaaaGCACTGCGCAGACGCGCAGCATCGTGTCCTCCCGTAGGCTTCGTCAAATTCTATCAATGAATATCGCAAAACCACTCTATTTTCCCTTTCTGTTTGCTCTAATTATTtctctctctcCTGCTCGAACAACTGTGGCATCGT	CATCCAAATGGGTCGCAACA	ACGATGCCACAGTTGTTCGA	136	4	23	20	212	20	59.113	60.25	3.33	3.71	1.13695	F	213	AGGTGGTCAATAAGCTTGACATCATCCAAATGGGTCGCAACAACGTGGGCTCATATCtttttAGGaaaaaaGCACTGCGCAGACGCGCAGCATCGTGTCCTCCCGTAGGCTTCGTCAAATTCTATCAATGAATATCGCAAAACCACTCTATTTTCCCTTTCTGTTTGCTCTAATTATTtctctctctcCTGCTCGAACAACTGTGGCATCGTG	lh00172:248:22FMLCLT4:7:1101:15930:27853	1
lh00172:248:22FMLCLT4:7:1101:15930:27853_1	1	179	10	5	1	AG	TCTCTCTCTC	NA	0	0	4	2	183	AAATGGGTCGCAACAACGTGGGCTCATATCtttttAGGaaaaaaGCACTGCGCAGACGCGCAGCATCGTGTCCTCCCGTAGGCTTCGTCAAATTCTATCAATGAATATCGCAAAACCACTCTATTTTCCCTTTCTGTTTGCTCTAATTATTtctctctctcCTGCTCGAACAACTGTGGCATC	AAATGGGTCGCAACAACGTG	GATGCCACAGTTGTTCGAGC	131	2	28	20	210	20	59.97	59.833	4.49	5.03	0.196916	F	213	AGGTGGTCAATAAGCTTGACATCATCCAAATGGGTCGCAACAACGTGGGCTCATATCtttttAGGaaaaaaGCACTGCGCAGACGCGCAGCATCGTGTCCTCCCGTAGGCTTCGTCAAATTCTATCAATGAATATCGCAAAACCACTCTATTTTCCCTTTCTGTTTGCTCTAATTATTtctctctctcCTGCTCGAACAACTGTGGCATCGTG	lh00172:248:22FMLCLT4:7:1101:15930:27853	1
lh00172:248:22FMLCLT4:7:1101:15930:27853_1	1	179	10	5	1	AG	TCTCTCTCTC	NA	0	0	6	5	186	AAATGGGTCGCAACAACGTGGGCTCATATCtttttAGGaaaaaaGCACTGCGCAGACGCGCAGCATCGTGTCCTCCCGTAGGCTTCGTCAAATTCTATCAATGAATATCGCAAAACCACTCTATTTTCCCTTTCTGTTTGCTCTAATTATTtctctctctcCTGCTCGAACAACTGTGGCATCGTG	AAATGGGTCGCAACAACGTG	CACGATGCCACAGTTGTTCG	131	5	28	20	213	20	59.97	60.111	4.49	3.95	0.14079	F	213	AGGTGGTCAATAAGCTTGACATCATCCAAATGGGTCGCAACAACGTGGGCTCATATCtttttAGGaaaaaaGCACTGCGCAGACGCGCAGCATCGTGTCCTCCCGTAGGCTTCGTCAAATTCTATCAATGAATATCGCAAAACCACTCTATTTTCCCTTTCTGTTTGCTCTAATTATTtctctctctcCTGCTCGAACAACTGTGGCATCGTG	lh00172:248:22FMLCLT4:7:1101:15930:27853	1
lh00172:248:22FMLCLT4:7:1101:15930:27853_1	1	179	10	5	1	AG	TCTCTCTCTC	NA	0	0	6	5	187	CAAATGGGTCGCAACAACGTGGGCTCATATCtttttAGGaaaaaaGCACTGCGCAGACGCGCAGCATCGTGTCCTCCCGTAGGCTTCGTCAAATTCTATCAATGAATATCGCAAAACCACTCTATTTTCCCTTTCTGTTTGCTCTAATTATTtctctctctcCTGCTCGAACAACTGTGGCATCGTG	CAAATGGGTCGCAACAACGT	CACGATGCCACAGTTGTTCG	132	5	27	20	213	20	59.97	60.111	3.99	3.95	0.14079	F	213	AGGTGGTCAATAAGCTTGACATCATCCAAATGGGTCGCAACAACGTGGGCTCATATCtttttAGGaaaaaaGCACTGCGCAGACGCGCAGCATCGTGTCCTCCCGTAGGCTTCGTCAAATTCTATCAATGAATATCGCAAAACCACTCTATTTTCCCTTTCTGTTTGCTCTAATTATTtctctctctcCTGCTCGAACAACTGTGGCATCGTG	lh00172:248:22FMLCLT4:7:1101:15930:27853	1
lh00172:248:22FMLCLT4:7:1101:15930:27853_1	1	179	10	5	1	AG	TCTCTCTCTC	NA	0	0	6	5	191	CATCCAAATGGGTCGCAACAACGTGGGCTCATATCtttttAGGaaaaaaGCACTGCGCAGACGCGCAGCATCGTGTCCTCCCGTAGGCTTCGTCAAATTCTATCAATGAATATCGCAAAACCACTCTATTTTCCCTTTCTGTTTGCTCTAATTATTtctctctctcCTGCTCGAACAACTGTGGCATCGTG	CATCCAAATGGGTCGCAACA	CACGATGCCACAGTTGTTCG	136	5	23	20	213	20	59.113	60.111	3.33	3.95	0.997936	F	213	AGGTGGTCAATAAGCTTGACATCATCCAAATGGGTCGCAACAACGTGGGCTCATATCtttttAGGaaaaaaGCACTGCGCAGACGCGCAGCATCGTGTCCTCCCGTAGGCTTCGTCAAATTCTATCAATGAATATCGCAAAACCACTCTATTTTCCCTTTCTGTTTGCTCTAATTATTtctctctctcCTGCTCGAACAACTGTGGCATCGTG	lh00172:248:22FMLCLT4:7:1101:15930:27853	1
lh00172:248:22FMLCLT4:7:1101:15930:27853_1	1	179	10	5	1	AG	TCTCTCTCTC	NA	0	0	6	5	192	TCATCCAAATGGGTCGCAACAACGTGGGCTCATATCtttttAGGaaaaaaGCACTGCGCAGACGCGCAGCATCGTGTCCTCCCGTAGGCTTCGTCAAATTCTATCAATGAATATCGCAAAACCACTCTATTTTCCCTTTCTGTTTGCTCTAATTATTtctctctctcCTGCTCGAACAACTGTGGCATCGTG	TCATCCAAATGGGTCGCAAC	CACGATGCCACAGTTGTTCG	137	5	22	20	213	20	58.827	60.111	4.17	3.95	1.28373	F	213	AGGTGGTCAATAAGCTTGACATCATCCAAATGGGTCGCAACAACGTGGGCTCATATCtttttAGGaaaaaaGCACTGCGCAGACGCGCAGCATCGTGTCCTCCCGTAGGCTTCGTCAAATTCTATCAATGAATATCGCAAAACCACTCTATTTTCCCTTTCTGTTTGCTCTAATTATTtctctctctcCTGCTCGAACAACTGTGGCATCGTG	lh00172:248:22FMLCLT4:7:1101:15930:27853	1
lh00172:248:22FMLCLT4:7:1101:15930:27853_1	1	179	10	5	1	AG	TCTCTCTCTC	NA	0	0	8	5	124	GCATCGTGTCCTCCCGTAGGCTTCGTCAAATTCTATCAATGAATATCGCAAAACCACTCTATTTTCCCTTTCTGTTTGCTCTAATTATTtctctctctcCTGCTCGAACAACTGTGGCATCGTG	GCATCGTGTCCTCCCGTAG	CACGATGCCACAGTTGTTCG	70	5	90	19	213	20	59.934	60.111	3.51	3.95	1.17662	A	213	AGGTGGTCAATAAGCTTGACATCATCCAAATGGGTCGCAACAACGTGGGCTCATATCtttttAGGaaaaaaGCACTGCGCAGACGCGCAGCATCGTGTCCTCCCGTAGGCTTCGTCAAATTCTATCAATGAATATCGCAAAACCACTCTATTTTCCCTTTCTGTTTGCTCTAATTATTtctctctctcCTGCTCGAACAACTGTGGCATCGTG	lh00172:248:22FMLCLT4:7:1101:15930:27853	1
lh00172:248:22FMLCLT4:7:1101:15930:27853_1	1	179	10	5	1	AG	TCTCTCTCTC	NA	0	0	8	4	123	GCATCGTGTCCTCCCGTAGGCTTCGTCAAATTCTATCAATGAATATCGCAAAACCACTCTATTTTCCCTTTCTGTTTGCTCTAATTATTtctctctctcCTGCTCGAACAACTGTGGCATCGT	GCATCGTGTCCTCCCGTAG	ACGATGCCACAGTTGTTCGA	70	4	90	19	212	20	59.934	60.25	3.51	3.71	1.31563	A	213	AGGTGGTCAATAAGCTTGACATCATCCAAATGGGTCGCAACAACGTGGGCTCATATCtttttAGGaaaaaaGCACTGCGCAGACGCGCAGCATCGTGTCCTCCCGTAGGCTTCGTCAAATTCTATCAATGAATATCGCAAAACCACTCTATTTTCCCTTTCTGTTTGCTCTAATTATTtctctctctcCTGCTCGAACAACTGTGGCATCGTG	lh00172:248:22FMLCLT4:7:1101:15930:27853	1
lh00172:248:22FMLCLT4:7:1101:15930:27853_1	1	179	10	5	1	AG	TCTCTCTCTC	NA	0	0	8	2	121	GCATCGTGTCCTCCCGTAGGCTTCGTCAAATTCTATCAATGAATATCGCAAAACCACTCTATTTTCCCTTTCTGTTTGCTCTAATTATTtctctctctcCTGCTCGAACAACTGTGGCATC	GCATCGTGTCCTCCCGTAG	GATGCCACAGTTGTTCGAGC	70	2	90	19	210	20	59.934	59.833	3.51	5.03	1.23274	A	213	AGGTGGTCAATAAGCTTGACATCATCCAAATGGGTCGCAACAACGTGGGCTCATATCtttttAGGaaaaaaGCACTGCGCAGACGCGCAGCATCGTGTCCTCCCGTAGGCTTCGTCAAATTCTATCAATGAATATCGCAAAACCACTCTATTTTCCCTTTCTGTTTGCTCTAATTATTtctctctctcCTGCTCGAACAACTGTGGCATCGTG	lh00172:248:22FMLCLT4:7:1101:15930:27853	1
lh00172:248:22FMLCLT4:7:1101:16837:15050_1	1	36	80	20	1	AAAG	TTTCTTTCTTTCTTTCTTTCTTTCTTTCTTTCTTTCTTTCTTTCTTTCTTTCTTTCTTTCTTTCTTTCTTTCTTTCTTTC	NA	1	1	6	10	185	tttGGCGGTTCCCTAGATTTTCCATGATTAtttctttctttctttctttctttctttctttctttctttctttctttctttctttctttctttctttctttctttctttcTTTGCAGATTACGTAAATATGTAGAAATTTACGTGACCGCACTCTAACTCTAATTCGTATGTATGCCGCTTGAGT	TTTGGCGGTTCCCTAGATTT	ACTCAAGCGGCATACATACG	10	55	6	20	190	20	57.109	58.147	2.17	3.06	4.74413	F	244	ACGtttttGGCGGTTCCCTAGATTTTCCATGATTAtttctttctttctttctttctttctttctttctttctttctttctttctttctttctttctttctttctttctttctttcTTTGCAGATTACGTAAATATGTAGAAATTTACGTGACCGCACTCTAACTCTAATTCGTATGTATGCCGCTTGAGTTACCAAACATCAGTTTTCGCGAGTTTGCATGAAGGAATaaaaaCATAAACCCGT	lh00172:248:22FMLCLT4:7:1101:16837:15050	1
lh00172:248:22FMLCLT4:7:1101:16837:15050_1	1	36	80	20	1	AAAG	TTTCTTTCTTTCTTTCTTTCTTTCTTTCTTTCTTTCTTTCTTTCTTTCTTTCTTTCTTTCTTTCTTTCTTTCTTTCTTTC	NA	0	0	6	10	185	tttGGCGGTTCCCTAGATTTTCCATGATTAtttctttctttctttctttctttctttctttctttctttctttctttctttctttctttctttctttctttctttctttcTTTGCAGATTACGTAAATATGTAGAAATTTACGTGACCGCACTCTAACTCTAATTCGTATGTATGCCGCTTGAGT	TTTGGCGGTTCCCTAGATTT	ACTCAAGCGGCATACATACGA	10	54	6	20	190	21	57.109	59.592	2.17	3.43	4.29881	F	244	ACGtttttGGCGGTTCCCTAGATTTTCCATGATTAtttctttctttctttctttctttctttctttctttctttctttctttctttctttctttctttctttctttctttctttcTTTGCAGATTACGTAAATATGTAGAAATTTACGTGACCGCACTCTAACTCTAATTCGTATGTATGCCGCTTGAGTTACCAAACATCAGTTTTCGCGAGTTTGCATGAAGGAATaaaaaCATAAACCCGT	lh00172:248:22FMLCLT4:7:1101:16837:15050	1
lh00172:248:22FMLCLT4:7:1101:16837:15050_1	1	36	80	20	1	AAAG	TTTCTTTCTTTCTTTCTTTCTTTCTTTCTTTCTTTCTTTCTTTCTTTCTTTCTTTCTTTCTTTCTTTCTTTCTTTCTTTC	NA	0	0	6	10	189	tttGGCGGTTCCCTAGATTTTCCATGATTAtttctttctttctttctttctttctttctttctttctttctttctttctttctttctttctttctttctttctttctttcTTTGCAGATTACGTAAATATGTAGAAATTTACGTGACCGCACTCTAACTCTAATTCGTATGTATGCCGCTTGAGTTACC	TTTGGCGGTTCCCTAGATTT	GGTAACTCAAGCGGCATACA	10	59	6	20	194	20	57.109	57.981	2.17	2.29	4.90973	F	244	ACGtttttGGCGGTTCCCTAGATTTTCCATGATTAtttctttctttctttctttctttctttctttctttctttctttctttctttctttctttctttctttctttctttctttcTTTGCAGATTACGTAAATATGTAGAAATTTACGTGACCGCACTCTAACTCTAATTCGTATGTATGCCGCTTGAGTTACCAAACATCAGTTTTCGCGAGTTTGCATGAAGGAATaaaaaCATAAACCCGT	lh00172:248:22FMLCLT4:7:1101:16837:15050	1
lh00172:248:22FMLCLT4:7:1101:16837:15050_1	1	36	80	20	1	AAAG	TTTCTTTCTTTCTTTCTTTCTTTCTTTCTTTCTTTCTTTCTTTCTTTCTTTCTTTCTTTCTTTCTTTCTTTCTTTCTTTC	NA	0	0	6	10	220	tttGGCGGTTCCCTAGATTTTCCATGATTAtttctttctttctttctttctttctttctttctttctttctttctttctttctttctttctttctttctttctttctttcTTTGCAGATTACGTAAATATGTAGAAATTTACGTGACCGCACTCTAACTCTAATTCGTATGTATGCCGCTTGAGTTACCAAACATCAGTTTTCGCGAGTTTGCATGAAGG	TTTGGCGGTTCCCTAGATTT	CCTTCATGCAAACTCGCGAA	10	90	6	20	225	20	57.109	59.483	2.17	4.7	3.40807	F	244	ACGtttttGGCGGTTCCCTAGATTTTCCATGATTAtttctttctttctttctttctttctttctttctttctttctttctttctttctttctttctttctttctttctttctttcTTTGCAGATTACGTAAATATGTAGAAATTTACGTGACCGCACTCTAACTCTAATTCGTATGTATGCCGCTTGAGTTACCAAACATCAGTTTTCGCGAGTTTGCATGAAGGAATaaaaaCATAAACCCGT	lh00172:248:22FMLCLT4:7:1101:16837:15050	1
lh00172:248:22FMLCLT4:7:1101:16837:15050_1	1	36	80	20	1	AAAG	TTTCTTTCTTTCTTTCTTTCTTTCTTTCTTTCTTTCTTTCTTTCTTTCTTTCTTTCTTTCTTTCTTTCTTTCTTTCTTTC	NA	0	0	6	10	221	tttGGCGGTTCCCTAGATTTTCCATGATTAtttctttctttctttctttctttctttctttctttctttctttctttctttctttctttctttctttctttctttctttcTTTGCAGATTACGTAAATATGTAGAAATTTACGTGACCGCACTCTAACTCTAATTCGTATGTATGCCGCTTGAGTTACCAAACATCAGTTTTCGCGAGTTTGCATGAAGGA	TTTGGCGGTTCCCTAGATTT	TCCTTCATGCAAACTCGCGA	10	91	6	20	226	20	57.109	60.32	2.17	5.87	3.21152	F	244	ACGtttttGGCGGTTCCCTAGATTTTCCATGATTAtttctttctttctttctttctttctttctttctttctttctttctttctttctttctttctttctttctttctttctttcTTTGCAGATTACGTAAATATGTAGAAATTTACGTGACCGCACTCTAACTCTAATTCGTATGTATGCCGCTTGAGTTACCAAACATCAGTTTTCGCGAGTTTGCATGAAGGAATaaaaaCATAAACCCGT	lh00172:248:22FMLCLT4:7:1101:16837:15050	1
lh00172:248:22FMLCLT4:7:1101:16837:15050_1	1	36	80	20	1	AAAG	TTTCTTTCTTTCTTTCTTTCTTTCTTTCTTTCTTTCTTTCTTTCTTTCTTTCTTTCTTTCTTTCTTTCTTTCTTTCTTTC	NA	0	0	6	10	222	tttGGCGGTTCCCTAGATTTTCCATGATTAtttctttctttctttctttctttctttctttctttctttctttctttctttctttctttctttctttctttctttctttcTTTGCAGATTACGTAAATATGTAGAAATTTACGTGACCGCACTCTAACTCTAATTCGTATGTATGCCGCTTGAGTTACCAAACATCAGTTTTCGCGAGTTTGCATGAAGGAA	TTTGGCGGTTCCCTAGATTT	TTCCTTCATGCAAACTCGCG	10	92	6	20	227	20	57.109	59.483	2.17	5.87	3.40807	F	244	ACGtttttGGCGGTTCCCTAGATTTTCCATGATTAtttctttctttctttctttctttctttctttctttctttctttctttctttctttctttctttctttctttctttctttcTTTGCAGATTACGTAAATATGTAGAAATTTACGTGACCGCACTCTAACTCTAATTCGTATGTATGCCGCTTGAGTTACCAAACATCAGTTTTCGCGAGTTTGCATGAAGGAATaaaaaCATAAACCCGT	lh00172:248:22FMLCLT4:7:1101:16837:15050	1
lh00172:248:22FMLCLT4:7:1101:17006:16689_1	1	94	12	6	1	AC	CACACACACACA	NA	1	1	4	28	121	AAAGATGGCTGCTCCGCTCAACTGCACATTAATGACCCTTATGCATTcacacacacacaaaaaaaaaaCGTCCATGTAATCGCGTACTCGTCGATGACAACAGTGATGACAACCCTGCGTT	AAAGATGGCTGCTCCGCTC	AACGCAGGGTTGTCATCACT	28	42	47	19	167	20	60.451	59.891	5.03	3.41	1.55961	F	183	CAACAGtttttGCGGCTCGCATGCAAGTCATGAAATGGCCATTTGAAAAGATGGCTGCTCCGCTCAACTGCACATTAATGACCCTTATGCATTcacacacacacaaaaaaaaaaCGTCCATGTAATCGCGTACTCGTCGATGACAACAGTGATGACAACCCTGCGTTCGTGAAAACTTCATAA	lh00172:248:22FMLCLT4:7:1101:17006:16689	1
lh00172:248:22FMLCLT4:7:1101:17006:16689_1	1	94	12	6	1	AC	CACACACACACA	NA	0	0	4	17	111	GCTCCGCTCAACTGCACATTAATGACCCTTATGCATTcacacacacacaaaaaaaaaaCGTCCATGTAATCGCGTACTCGTCGATGACAACAGTGATGACAACCCTGCGTT	GCTCCGCTCAACTGCACATT	AACGCAGGGTTGTCATCACT	17	42	57	20	167	20	61.581	59.891	2.71	3.41	1.68943	F	183	CAACAGtttttGCGGCTCGCATGCAAGTCATGAAATGGCCATTTGAAAAGATGGCTGCTCCGCTCAACTGCACATTAATGACCCTTATGCATTcacacacacacaaaaaaaaaaCGTCCATGTAATCGCGTACTCGTCGATGACAACAGTGATGACAACCCTGCGTTCGTGAAAACTTCATAA	lh00172:248:22FMLCLT4:7:1101:17006:16689	1
lh00172:248:22FMLCLT4:7:1101:17006:16689_1	1	94	12	6	1	AC	CACACACACACA	NA	0	0	4	16	110	CTCCGCTCAACTGCACATTAATGACCCTTATGCATTcacacacacacaaaaaaaaaaCGTCCATGTAATCGCGTACTCGTCGATGACAACAGTGATGACAACCCTGCGTT	CTCCGCTCAACTGCACATTA	AACGCAGGGTTGTCATCACT	16	42	58	20	167	20	58.274	59.891	1.9	3.41	1.83422	F	183	CAACAGtttttGCGGCTCGCATGCAAGTCATGAAATGGCCATTTGAAAAGATGGCTGCTCCGCTCAACTGCACATTAATGACCCTTATGCATTcacacacacacaaaaaaaaaaCGTCCATGTAATCGCGTACTCGTCGATGACAACAGTGATGACAACCCTGCGTTCGTGAAAACTTCATAA	lh00172:248:22FMLCLT4:7:1101:17006:16689	1
lh00172:248:22FMLCLT4:7:1101:17006:16689_1	1	94	12	6	1	AC	CACACACACACA	NA	0	0	5	43	156	CGGCTCGCATGCAAGTCATGAAATGGCCATTTGAAAAGATGGCTGCTCCGCTCAACTGCACATTAATGACCCTTATGCATTcacacacacacaaaaaaaaaaCGTCCATGTAATCGCGTACTCGTCGATGACAACAGTGATGACAACCCTGCGTTC	CGGCTCGCATGCAAGTCAT	GAACGCAGGGTTGTCATCAC	62	43	13	19	168	20	61.467	59.483	3.06	3.06	2.9843	F	183	CAACAGtttttGCGGCTCGCATGCAAGTCATGAAATGGCCATTTGAAAAGATGGCTGCTCCGCTCAACTGCACATTAATGACCCTTATGCATTcacacacacacaaaaaaaaaaCGTCCATGTAATCGCGTACTCGTCGATGACAACAGTGATGACAACCCTGCGTTCGTGAAAACTTCATAA	lh00172:248:22FMLCLT4:7:1101:17006:16689	1
lh00172:248:22FMLCLT4:7:1101:17006:16689_1	1	94	12	6	1	AC	CACACACACACA	NA	0	0	5	42	155	CGGCTCGCATGCAAGTCATGAAATGGCCATTTGAAAAGATGGCTGCTCCGCTCAACTGCACATTAATGACCCTTATGCATTcacacacacacaaaaaaaaaaCGTCCATGTAATCGCGTACTCGTCGATGACAACAGTGATGACAACCCTGCGTT	CGGCTCGCATGCAAGTCAT	AACGCAGGGTTGTCATCACT	62	42	13	19	167	20	61.467	59.891	3.06	3.41	2.57557	F	183	CAACAGtttttGCGGCTCGCATGCAAGTCATGAAATGGCCATTTGAAAAGATGGCTGCTCCGCTCAACTGCACATTAATGACCCTTATGCATTcacacacacacaaaaaaaaaaCGTCCATGTAATCGCGTACTCGTCGATGACAACAGTGATGACAACCCTGCGTTCGTGAAAACTTCATAA	lh00172:248:22FMLCLT4:7:1101:17006:16689	1
lh00172:248:22FMLCLT4:7:1101:17006:16689_1	1	94	12	6	1	AC	CACACACACACA	NA	0	0	5	40	153	CGGCTCGCATGCAAGTCATGAAATGGCCATTTGAAAAGATGGCTGCTCCGCTCAACTGCACATTAATGACCCTTATGCATTcacacacacacaaaaaaaaaaCGTCCATGTAATCGCGTACTCGTCGATGACAACAGTGATGACAACCCTGCG	CGGCTCGCATGCAAGTCAT	CGCAGGGTTGTCATCACTGT	62	40	13	19	165	20	61.467	60.604	3.06	3.55	3.07069	F	183	CAACAGtttttGCGGCTCGCATGCAAGTCATGAAATGGCCATTTGAAAAGATGGCTGCTCCGCTCAACTGCACATTAATGACCCTTATGCATTcacacacacacaaaaaaaaaaCGTCCATGTAATCGCGTACTCGTCGATGACAACAGTGATGACAACCCTGCGTTCGTGAAAACTTCATAA	lh00172:248:22FMLCLT4:7:1101:17006:16689	1
lh00172:248:22FMLCLT4:7:1101:1704:16423_1	1	120	40	6	2	AC	TGTGTGTGTGCATTAGCAAATTTTCTCTTGTGTGTGTGTG	NA	1	1	12	2	95	GCCAATGTGGGATTTCTTGCtttttGAGTTGTAtgtgtgtgtgCATTAGCAAATTTTCTCTtgtgtgtgtgtgCACgtgtgtgtGAGTGCGTGTA	GCCAATGTGGGATTTCTTGCT	TACACGCACTCACACACACG	12	2	87	21	181	20	59.448	60.868	3.91	4.49	2.42006	G	239	CCCGTATTCTGAAACGCTCATTACCTCAGGGCGTTTCCTTACCTTACGTAAGGGGctctctACAAAATACAAAATATGAAGTGATTGCCAATGTGGGATTTCTTGCtttttGAGTTGTAtgtgtgtgtgCATTAGCAAATTTTCTCTtgtgtgtgtgtgCACgtgtgtgtGAGTGCGTGTAtgtgtgtgtgtgtgtgtgtgtgtgtgtgtgtgtgtgtgtgtgtgtgtgtgtgtgtgtg	lh00172:248:22FMLCLT4:7:1101:1704:16423	1
lh00172:248:22FMLCLT4:7:1101:1704:16423_1	1	120	40	6	2	AC	TGTGTGTGTGCATTAGCAAATTTTCTCTTGTGTGTGTGTG	NA	0	0	12	2	96	TGCCAATGTGGGATTTCTTGCtttttGAGTTGTAtgtgtgtgtgCATTAGCAAATTTTCTCTtgtgtgtgtgtgCACgtgtgtgtGAGTGCGTGTA	TGCCAATGTGGGATTTCTTGC	TACACGCACTCACACACACG	13	2	86	21	181	20	59.724	60.868	4.01	4.49	2.14403	G	239	CCCGTATTCTGAAACGCTCATTACCTCAGGGCGTTTCCTTACCTTACGTAAGGGGctctctACAAAATACAAAATATGAAGTGATTGCCAATGTGGGATTTCTTGCtttttGAGTTGTAtgtgtgtgtgCATTAGCAAATTTTCTCTtgtgtgtgtgtgCACgtgtgtgtGAGTGCGTGTAtgtgtgtgtgtgtgtgtgtgtgtgtgtgtgtgtgtgtgtgtgtgtgtgtgtgtgtgtg	lh00172:248:22FMLCLT4:7:1101:1704:16423	1
lh00172:248:22FMLCLT4:7:1101:1704:16423_1	1	120	40	6	2	AC	TGTGTGTGTGCATTAGCAAATTTTCTCTTGTGTGTGTGTG	NA	0	0	12	2	105	TGAAGTGATTGCCAATGTGGGATTTCTTGCtttttGAGTTGTAtgtgtgtgtgCATTAGCAAATTTTCTCTtgtgtgtgtgtgCACgtgtgtgtGAGTGCGTGTA	TGAAGTGATTGCCAATGTGGG	TACACGCACTCACACACACG	22	2	77	21	181	20	59.106	60.868	4.61	4.49	2.76264	G	239	CCCGTATTCTGAAACGCTCATTACCTCAGGGCGTTTCCTTACCTTACGTAAGGGGctctctACAAAATACAAAATATGAAGTGATTGCCAATGTGGGATTTCTTGCtttttGAGTTGTAtgtgtgtgtgCATTAGCAAATTTTCTCTtgtgtgtgtgtgCACgtgtgtgtGAGTGCGTGTAtgtgtgtgtgtgtgtgtgtgtgtgtgtgtgtgtgtgtgtgtgtgtgtgtgtgtgtgtg	lh00172:248:22FMLCLT4:7:1101:1704:16423	1
lh00172:248:22FMLCLT4:7:1101:1704:16423_1	1	120	40	6	2	AC	TGTGTGTGTGCATTAGCAAATTTTCTCTTGTGTGTGTGTG	NA	0	0	12	2	159	ACCTCAGGGCGTTTCCTTACCTTACGTAAGGGGctctctACAAAATACAAAATATGAAGTGATTGCCAATGTGGGATTTCTTGCtttttGAGTTGTAtgtgtgtgtgCATTAGCAAATTTTCTCTtgtgtgtgtgtgCACgtgtgtgtGAGTGCGTGTA	ACCTCAGGGCGTTTCCTTAC	TACACGCACTCACACACACG	77	2	23	20	181	20	59.676	60.868	2.34	4.49	1.19213	G	239	CCCGTATTCTGAAACGCTCATTACCTCAGGGCGTTTCCTTACCTTACGTAAGGGGctctctACAAAATACAAAATATGAAGTGATTGCCAATGTGGGATTTCTTGCtttttGAGTTGTAtgtgtgtgtgCATTAGCAAATTTTCTCTtgtgtgtgtgtgCACgtgtgtgtGAGTGCGTGTAtgtgtgtgtgtgtgtgtgtgtgtgtgtgtgtgtgtgtgtgtgtgtgtgtgtgtgtgtg	lh00172:248:22FMLCLT4:7:1101:1704:16423	1
lh00172:248:22FMLCLT4:7:1101:1704:16423_1	1	120	40	6	2	AC	TGTGTGTGTGCATTAGCAAATTTTCTCTTGTGTGTGTGTG	NA	0	0	12	2	166	GCTCATTACCTCAGGGCGTTTCCTTACCTTACGTAAGGGGctctctACAAAATACAAAATATGAAGTGATTGCCAATGTGGGATTTCTTGCtttttGAGTTGTAtgtgtgtgtgCATTAGCAAATTTTCTCTtgtgtgtgtgtgCACgtgtgtgtGAGTGCGTGTA	GCTCATTACCTCAGGGCGTT	TACACGCACTCACACACACG	84	2	16	20	181	20	60.108	60.868	4.84	4.49	0.975832	G	239	CCCGTATTCTGAAACGCTCATTACCTCAGGGCGTTTCCTTACCTTACGTAAGGGGctctctACAAAATACAAAATATGAAGTGATTGCCAATGTGGGATTTCTTGCtttttGAGTTGTAtgtgtgtgtgCATTAGCAAATTTTCTCTtgtgtgtgtgtgCACgtgtgtgtGAGTGCGTGTAtgtgtgtgtgtgtgtgtgtgtgtgtgtgtgtgtgtgtgtgtgtgtgtgtgtgtgtgtg	lh00172:248:22FMLCLT4:7:1101:1704:16423	1
lh00172:248:22FMLCLT4:7:1101:1704:16423_1	1	120	40	6	2	AC	TGTGTGTGTGCATTAGCAAATTTTCTCTTGTGTGTGTGTG	NA	0	0	12	2	169	AACGCTCATTACCTCAGGGCGTTTCCTTACCTTACGTAAGGGGctctctACAAAATACAAAATATGAAGTGATTGCCAATGTGGGATTTCTTGCtttttGAGTTGTAtgtgtgtgtgCATTAGCAAATTTTCTCTtgtgtgtgtgtgCACgtgtgtgtGAGTGCGTGTA	AACGCTCATTACCTCAGGGC	TACACGCACTCACACACACG	87	2	13	20	181	20	60.108	60.868	5.19	4.49	0.975832	G	239	CCCGTATTCTGAAACGCTCATTACCTCAGGGCGTTTCCTTACCTTACGTAAGGGGctctctACAAAATACAAAATATGAAGTGATTGCCAATGTGGGATTTCTTGCtttttGAGTTGTAtgtgtgtgtgCATTAGCAAATTTTCTCTtgtgtgtgtgtgCACgtgtgtgtGAGTGCGTGTAtgtgtgtgtgtgtgtgtgtgtgtgtgtgtgtgtgtgtgtgtgtgtgtgtgtgtgtgtg	lh00172:248:22FMLCLT4:7:1101:1704:16423	1
lh00172:248:22FMLCLT4:7:1101:17112:17963_1	1	25	10	5	1	AC	TGTGTGTGTG	NA	1	1	4	5	90	ACTCGATGGAGCTGGCAGAAGGCTtgtgtgtgtgTTTCCCGTTTATGCGcttcttcttGAGGCACATGTTCTCAGAGTGGCCATTCTTGC	ACTCGATGGAGCTGGCAGA	GCAAGAATGGCCACTCTGAG	5	36	1	19	90	20	60.684	58.907	4.26	3.35	2.77687	B	233	ACTCGATGGAGCTGGCAGAAGGCTtgtgtgtgtgTTTCCCGTTTATGCGcttcttcttGAGGCACATGTTCTCAGAGTGGCCATTCTTGCCACAAAAGTTGCAAGACGCtgtgtgAGCTGGACACTCGGCGCGAGGGTGTGACGCCAGACCACAGAATAGGCACAGGTGCTGCTTTGttttttCAGCTAGCACGGCTTTCCTTTGCAAAAGGCGAGTGGCGTCGACGGTGAAC	lh00172:248:22FMLCLT4:7:1101:17112:17963	1
lh00172:248:22FMLCLT4:7:1101:17112:17963_1	1	25	10	5	1	AC	TGTGTGTGTG	NA	0	0	4	4	90	ACTCGATGGAGCTGGCAGAAGGCTtgtgtgtgtgTTTCCCGTTTATGCGcttcttcttGAGGCACATGTTCTCAGAGTGGCCATTCTTGC	ACTCGATGGAGCTGGCAGAA	GCAAGAATGGCCACTCTGAGA	4	35	1	20	90	21	61.261	60.339	3.02	3.27	2.59998	B	233	ACTCGATGGAGCTGGCAGAAGGCTtgtgtgtgtgTTTCCCGTTTATGCGcttcttcttGAGGCACATGTTCTCAGAGTGGCCATTCTTGCCACAAAAGTTGCAAGACGCtgtgtgAGCTGGACACTCGGCGCGAGGGTGTGACGCCAGACCACAGAATAGGCACAGGTGCTGCTTTGttttttCAGCTAGCACGGCTTTCCTTTGCAAAAGGCGAGTGGCGTCGACGGTGAAC	lh00172:248:22FMLCLT4:7:1101:17112:17963	1
lh00172:248:22FMLCLT4:7:1101:17112:17963_1	1	25	10	5	1	AC	TGTGTGTGTG	NA	0	0	4	4	90	ACTCGATGGAGCTGGCAGAAGGCTtgtgtgtgtgTTTCCCGTTTATGCGcttcttcttGAGGCACATGTTCTCAGAGTGGCCATTCTTGC	ACTCGATGGAGCTGGCAGAA	GCAAGAATGGCCACTCTGAG	4	36	1	20	90	20	61.261	58.907	3.02	3.35	2.3537	B	233	ACTCGATGGAGCTGGCAGAAGGCTtgtgtgtgtgTTTCCCGTTTATGCGcttcttcttGAGGCACATGTTCTCAGAGTGGCCATTCTTGCCACAAAAGTTGCAAGACGCtgtgtgAGCTGGACACTCGGCGCGAGGGTGTGACGCCAGACCACAGAATAGGCACAGGTGCTGCTTTGttttttCAGCTAGCACGGCTTTCCTTTGCAAAAGGCGAGTGGCGTCGACGGTGAAC	lh00172:248:22FMLCLT4:7:1101:17112:17963	1
lh00172:248:22FMLCLT4:7:1101:17112:17963_1	1	25	10	5	1	AC	TGTGTGTGTG	NA	0	0	5	3	127	CTCGATGGAGCTGGCAGAAGGCTtgtgtgtgtgTTTCCCGTTTATGCGcttcttcttGAGGCACATGTTCTCAGAGTGGCCATTCTTGCCACAAAAGTTGCAAGACGCtgtgtgAGCTGGACACTCG	CTCGATGGAGCTGGCAGAAG	CGAGTGTCCAGCTCACACAG	3	74	2	20	128	20	60.53	60.666	2.85	3.66	1.19588	F	233	ACTCGATGGAGCTGGCAGAAGGCTtgtgtgtgtgTTTCCCGTTTATGCGcttcttcttGAGGCACATGTTCTCAGAGTGGCCATTCTTGCCACAAAAGTTGCAAGACGCtgtgtgAGCTGGACACTCGGCGCGAGGGTGTGACGCCAGACCACAGAATAGGCACAGGTGCTGCTTTGttttttCAGCTAGCACGGCTTTCCTTTGCAAAAGGCGAGTGGCGTCGACGGTGAAC	lh00172:248:22FMLCLT4:7:1101:17112:17963	1
lh00172:248:22FMLCLT4:7:1101:17112:17963_1	1	25	10	5	1	AC	TGTGTGTGTG	NA	0	0	5	3	127	CTCGATGGAGCTGGCAGAAGGCTtgtgtgtgtgTTTCCCGTTTATGCGcttcttcttGAGGCACATGTTCTCAGAGTGGCCATTCTTGCCACAAAAGTTGCAAGACGCtgtgtgAGCTGGACACTCG	CTCGATGGAGCTGGCAGAAG	CGAGTGTCCAGCTCACACA	3	75	2	20	128	19	60.53	59.636	2.85	3.72	1.89402	F	233	ACTCGATGGAGCTGGCAGAAGGCTtgtgtgtgtgTTTCCCGTTTATGCGcttcttcttGAGGCACATGTTCTCAGAGTGGCCATTCTTGCCACAAAAGTTGCAAGACGCtgtgtgAGCTGGACACTCGGCGCGAGGGTGTGACGCCAGACCACAGAATAGGCACAGGTGCTGCTTTGttttttCAGCTAGCACGGCTTTCCTTTGCAAAAGGCGAGTGGCGTCGACGGTGAAC	lh00172:248:22FMLCLT4:7:1101:17112:17963	1
lh00172:248:22FMLCLT4:7:1101:17112:17963_1	1	25	10	5	1	AC	TGTGTGTGTG	NA	0	0	5	3	128	CTCGATGGAGCTGGCAGAAGGCTtgtgtgtgtgTTTCCCGTTTATGCGcttcttcttGAGGCACATGTTCTCAGAGTGGCCATTCTTGCCACAAAAGTTGCAAGACGCtgtgtgAGCTGGACACTCGG	CTCGATGGAGCTGGCAGAAG	CCGAGTGTCCAGCTCACAC	3	76	2	20	129	19	60.53	60.373	2.85	3.82	1.90371	F	233	ACTCGATGGAGCTGGCAGAAGGCTtgtgtgtgtgTTTCCCGTTTATGCGcttcttcttGAGGCACATGTTCTCAGAGTGGCCATTCTTGCCACAAAAGTTGCAAGACGCtgtgtgAGCTGGACACTCGGCGCGAGGGTGTGACGCCAGACCACAGAATAGGCACAGGTGCTGCTTTGttttttCAGCTAGCACGGCTTTCCTTTGCAAAAGGCGAGTGGCGTCGACGGTGAAC	lh00172:248:22FMLCLT4:7:1101:17112:17963	1
lh00172:248:22FMLCLT4:7:1101:17112:17963_1	1	25	10	5	1	AC	TGTGTGTGTG	NA	0	0	5	3	157	CTCGATGGAGCTGGCAGAAGGCTtgtgtgtgtgTTTCCCGTTTATGCGcttcttcttGAGGCACATGTTCTCAGAGTGGCCATTCTTGCCACAAAAGTTGCAAGACGCtgtgtgAGCTGGACACTCGGCGCGAGGGTGTGACGCCAGACCACAGAAT	CTCGATGGAGCTGGCAGAAG	ATTCTGTGGTCTGGCGTCAC	3	104	2	20	158	20	60.53	60.321	2.85	3.67	0.850982	B	233	ACTCGATGGAGCTGGCAGAAGGCTtgtgtgtgtgTTTCCCGTTTATGCGcttcttcttGAGGCACATGTTCTCAGAGTGGCCATTCTTGCCACAAAAGTTGCAAGACGCtgtgtgAGCTGGACACTCGGCGCGAGGGTGTGACGCCAGACCACAGAATAGGCACAGGTGCTGCTTTGttttttCAGCTAGCACGGCTTTCCTTTGCAAAAGGCGAGTGGCGTCGACGGTGAAC	lh00172:248:22FMLCLT4:7:1101:17112:17963	1
lh00172:248:22FMLCLT4:7:1101:17112:17963_1	1	25	10	5	1	AC	TGTGTGTGTG	NA	0	0	5	3	160	CTCGATGGAGCTGGCAGAAGGCTtgtgtgtgtgTTTCCCGTTTATGCGcttcttcttGAGGCACATGTTCTCAGAGTGGCCATTCTTGCCACAAAAGTTGCAAGACGCtgtgtgAGCTGGACACTCGGCGCGAGGGTGTGACGCCAGACCACAGAATAGG	CTCGATGGAGCTGGCAGAAG	CCTATTCTGTGGTCTGGCGT	3	107	2	20	161	20	60.53	59.463	2.85	5.68	1.0674	B	233	ACTCGATGGAGCTGGCAGAAGGCTtgtgtgtgtgTTTCCCGTTTATGCGcttcttcttGAGGCACATGTTCTCAGAGTGGCCATTCTTGCCACAAAAGTTGCAAGACGCtgtgtgAGCTGGACACTCGGCGCGAGGGTGTGACGCCAGACCACAGAATAGGCACAGGTGCTGCTTTGttttttCAGCTAGCACGGCTTTCCTTTGCAAAAGGCGAGTGGCGTCGACGGTGAAC	lh00172:248:22FMLCLT4:7:1101:17112:17963	1
lh00172:248:22FMLCLT4:7:1101:17112:17963_1	1	25	10	5	1	AC	TGTGTGTGTG	NA	0	0	5	3	162	CTCGATGGAGCTGGCAGAAGGCTtgtgtgtgtgTTTCCCGTTTATGCGcttcttcttGAGGCACATGTTCTCAGAGTGGCCATTCTTGCCACAAAAGTTGCAAGACGCtgtgtgAGCTGGACACTCGGCGCGAGGGTGTGACGCCAGACCACAGAATAGGCA	CTCGATGGAGCTGGCAGAAG	TGCCTATTCTGTGGTCTGGC	3	109	2	20	163	20	60.53	59.747	2.85	4.85	0.783255	B	233	ACTCGATGGAGCTGGCAGAAGGCTtgtgtgtgtgTTTCCCGTTTATGCGcttcttcttGAGGCACATGTTCTCAGAGTGGCCATTCTTGCCACAAAAGTTGCAAGACGCtgtgtgAGCTGGACACTCGGCGCGAGGGTGTGACGCCAGACCACAGAATAGGCACAGGTGCTGCTTTGttttttCAGCTAGCACGGCTTTCCTTTGCAAAAGGCGAGTGGCGTCGACGGTGAAC	lh00172:248:22FMLCLT4:7:1101:17112:17963	1
lh00172:248:22FMLCLT4:7:1101:17112:17963_1	1	25	10	5	1	AC	TGTGTGTGTG	NA	0	0	5	3	203	CTCGATGGAGCTGGCAGAAGGCTtgtgtgtgtgTTTCCCGTTTATGCGcttcttcttGAGGCACATGTTCTCAGAGTGGCCATTCTTGCCACAAAAGTTGCAAGACGCtgtgtgAGCTGGACACTCGGCGCGAGGGTGTGACGCCAGACCACAGAATAGGCACAGGTGCTGCTTTGttttttCAGCTAGCACGGCTTTCCTTT	CTCGATGGAGCTGGCAGAAG	AAAGGAAAGCCGTGCTAGCT	3	150	2	20	204	20	60.53	59.963	2.85	3.32	0.567086	F	233	ACTCGATGGAGCTGGCAGAAGGCTtgtgtgtgtgTTTCCCGTTTATGCGcttcttcttGAGGCACATGTTCTCAGAGTGGCCATTCTTGCCACAAAAGTTGCAAGACGCtgtgtgAGCTGGACACTCGGCGCGAGGGTGTGACGCCAGACCACAGAATAGGCACAGGTGCTGCTTTGttttttCAGCTAGCACGGCTTTCCTTTGCAAAAGGCGAGTGGCGTCGACGGTGAAC	lh00172:248:22FMLCLT4:7:1101:17112:17963	1
lh00172:248:22FMLCLT4:7:1101:17112:17963_1	1	25	10	5	1	AC	TGTGTGTGTG	NA	0	0	5	3	204	CTCGATGGAGCTGGCAGAAGGCTtgtgtgtgtgTTTCCCGTTTATGCGcttcttcttGAGGCACATGTTCTCAGAGTGGCCATTCTTGCCACAAAAGTTGCAAGACGCtgtgtgAGCTGGACACTCGGCGCGAGGGTGTGACGCCAGACCACAGAATAGGCACAGGTGCTGCTTTGttttttCAGCTAGCACGGCTTTCCTTTG	CTCGATGGAGCTGGCAGAAG	CAAAGGAAAGCCGTGCTAGC	3	151	2	20	205	20	60.53	59.831	2.85	3.42	0.69922	F	233	ACTCGATGGAGCTGGCAGAAGGCTtgtgtgtgtgTTTCCCGTTTATGCGcttcttcttGAGGCACATGTTCTCAGAGTGGCCATTCTTGCCACAAAAGTTGCAAGACGCtgtgtgAGCTGGACACTCGGCGCGAGGGTGTGACGCCAGACCACAGAATAGGCACAGGTGCTGCTTTGttttttCAGCTAGCACGGCTTTCCTTTGCAAAAGGCGAGTGGCGTCGACGGTGAAC	lh00172:248:22FMLCLT4:7:1101:17112:17963	1
lh00172:248:22FMLCLT4:7:1101:17112:17963_1	1	25	10	5	1	AC	TGTGTGTGTG	NA	0	0	5	3	205	CTCGATGGAGCTGGCAGAAGGCTtgtgtgtgtgTTTCCCGTTTATGCGcttcttcttGAGGCACATGTTCTCAGAGTGGCCATTCTTGCCACAAAAGTTGCAAGACGCtgtgtgAGCTGGACACTCGGCGCGAGGGTGTGACGCCAGACCACAGAATAGGCACAGGTGCTGCTTTGttttttCAGCTAGCACGGCTTTCCTTTGC	CTCGATGGAGCTGGCAGAAG	GCAAAGGAAAGCCGTGCTAG	3	152	2	20	206	20	60.53	59.831	2.85	3.42	0.69922	F	233	ACTCGATGGAGCTGGCAGAAGGCTtgtgtgtgtgTTTCCCGTTTATGCGcttcttcttGAGGCACATGTTCTCAGAGTGGCCATTCTTGCCACAAAAGTTGCAAGACGCtgtgtgAGCTGGACACTCGGCGCGAGGGTGTGACGCCAGACCACAGAATAGGCACAGGTGCTGCTTTGttttttCAGCTAGCACGGCTTTCCTTTGCAAAAGGCGAGTGGCGTCGACGGTGAAC	lh00172:248:22FMLCLT4:7:1101:17112:17963	1
lh00172:248:22FMLCLT4:7:1101:17298:14363_1	1	122	14	7	1	AG	GAGAGAGAGAGAGA	NA	1	1	3	60	205	CAGCGCCCAAACCAACATATACGACTATACTTGTCCTCGCATTAATTTGTAAGGAATGGCACAGCTTCCAACACGCACTGCTGCAGTGGCTCGTCCGTGGACACAGTCAACgagagagagagagaCAGGAATAAGAAGGCAGAAACAAAAGGGCAAAGTTCGCGGAAAGTTTAATGCCGTTGTCAGGTGCAGACATGTTGCGAAG	CAGCGCCCAAACCAACATAT	CTTCGCAACATGTCTGCACC	91	60	11	20	215	20	59.183	60.11	1.78	5.01	0.927069	A	278	ctctctTTCGCAGCGCCCAAACCAACATATACGACTATACTTGTCCTCGCATTAATTTGTAAGGAATGGCACAGCTTCCAACACGCACTGCTGCAGTGGCTCGTCCGTGGACACAGTCAACgagagagagagagaCAGGAATAAGAAGGCAGAAACAAAAGGGCAAAGTTCGCGGAAAGTTTAATGCCGTTGTCAGGTGCAGACATGTTGCGAAGAAACCCAGCGGAAAGCGAAGTCAAACAAAATTTACCCAGCGGAGAGCACCGGCCGGGTCGCAG	lh00172:248:22FMLCLT4:7:1101:17298:14363	1
lh00172:248:22FMLCLT4:7:1101:17298:14363_1	1	122	14	7	1	AG	GAGAGAGAGAGAGA	NA	0	0	3	56	201	CAGCGCCCAAACCAACATATACGACTATACTTGTCCTCGCATTAATTTGTAAGGAATGGCACAGCTTCCAACACGCACTGCTGCAGTGGCTCGTCCGTGGACACAGTCAACgagagagagagagaCAGGAATAAGAAGGCAGAAACAAAAGGGCAAAGTTCGCGGAAAGTTTAATGCCGTTGTCAGGTGCAGACATGTTGC	CAGCGCCCAAACCAACATAT	GCAACATGTCTGCACCTGAC	91	56	11	20	211	20	59.183	59.761	1.78	3.51	1.05636	A	278	ctctctTTCGCAGCGCCCAAACCAACATATACGACTATACTTGTCCTCGCATTAATTTGTAAGGAATGGCACAGCTTCCAACACGCACTGCTGCAGTGGCTCGTCCGTGGACACAGTCAACgagagagagagagaCAGGAATAAGAAGGCAGAAACAAAAGGGCAAAGTTCGCGGAAAGTTTAATGCCGTTGTCAGGTGCAGACATGTTGCGAAGAAACCCAGCGGAAAGCGAAGTCAAACAAAATTTACCCAGCGGAGAGCACCGGCCGGGTCGCAG	lh00172:248:22FMLCLT4:7:1101:17298:14363	1
lh00172:248:22FMLCLT4:7:1101:17298:14363_1	1	122	14	7	1	AG	GAGAGAGAGAGAGA	NA	0	0	3	35	180	CAGCGCCCAAACCAACATATACGACTATACTTGTCCTCGCATTAATTTGTAAGGAATGGCACAGCTTCCAACACGCACTGCTGCAGTGGCTCGTCCGTGGACACAGTCAACgagagagagagagaCAGGAATAAGAAGGCAGAAACAAAAGGGCAAAGTTCGCGGAAAGTTTAATGCCGT	CAGCGCCCAAACCAACATAT	ACGGCATTAAACTTTCCGCG	91	35	11	20	190	20	59.183	59.833	1.78	6.46	0.984264	A	278	ctctctTTCGCAGCGCCCAAACCAACATATACGACTATACTTGTCCTCGCATTAATTTGTAAGGAATGGCACAGCTTCCAACACGCACTGCTGCAGTGGCTCGTCCGTGGACACAGTCAACgagagagagagagaCAGGAATAAGAAGGCAGAAACAAAAGGGCAAAGTTCGCGGAAAGTTTAATGCCGTTGTCAGGTGCAGACATGTTGCGAAGAAACCCAGCGGAAAGCGAAGTCAAACAAAATTTACCCAGCGGAGAGCACCGGCCGGGTCGCAG	lh00172:248:22FMLCLT4:7:1101:17298:14363	1
lh00172:248:22FMLCLT4:7:1101:17298:14363_1	1	122	14	7	1	AG	GAGAGAGAGAGAGA	NA	0	0	3	33	121	CACAGCTTCCAACACGCACTGCTGCAGTGGCTCGTCCGTGGACACAGTCAACgagagagagagagaCAGGAATAAGAAGGCAGAAACAAAAGGGCAAAGTTCGCGGAAAGTTTAATGCCGT	CACAGCTTCCAACACGCAC	ACGGCATTAAACTTTCCGCG	33	35	70	19	190	20	60.01	59.833	5.34	6.46	1.17693	A	278	ctctctTTCGCAGCGCCCAAACCAACATATACGACTATACTTGTCCTCGCATTAATTTGTAAGGAATGGCACAGCTTCCAACACGCACTGCTGCAGTGGCTCGTCCGTGGACACAGTCAACgagagagagagagaCAGGAATAAGAAGGCAGAAACAAAAGGGCAAAGTTCGCGGAAAGTTTAATGCCGTTGTCAGGTGCAGACATGTTGCGAAGAAACCCAGCGGAAAGCGAAGTCAAACAAAATTTACCCAGCGGAGAGCACCGGCCGGGTCGCAG	lh00172:248:22FMLCLT4:7:1101:17298:14363	1
lh00172:248:22FMLCLT4:7:1101:17298:14363_1	1	122	14	7	1	AG	GAGAGAGAGAGAGA	NA	0	0	3	33	146	CACAGCTTCCAACACGCACTGCTGCAGTGGCTCGTCCGTGGACACAGTCAACgagagagagagagaCAGGAATAAGAAGGCAGAAACAAAAGGGCAAAGTTCGCGGAAAGTTTAATGCCGTTGTCAGGTGCAGACATGTTGCGAAG	CACAGCTTCCAACACGCAC	CTTCGCAACATGTCTGCACC	33	60	70	19	215	20	60.01	60.11	5.34	5.01	1.11973	A	278	ctctctTTCGCAGCGCCCAAACCAACATATACGACTATACTTGTCCTCGCATTAATTTGTAAGGAATGGCACAGCTTCCAACACGCACTGCTGCAGTGGCTCGTCCGTGGACACAGTCAACgagagagagagagaCAGGAATAAGAAGGCAGAAACAAAAGGGCAAAGTTCGCGGAAAGTTTAATGCCGTTGTCAGGTGCAGACATGTTGCGAAGAAACCCAGCGGAAAGCGAAGTCAAACAAAATTTACCCAGCGGAGAGCACCGGCCGGGTCGCAG	lh00172:248:22FMLCLT4:7:1101:17298:14363	1
lh00172:248:22FMLCLT4:7:1101:17298:14363_1	1	122	14	7	1	AG	GAGAGAGAGAGAGA	NA	0	0	3	26	112	CACAGCTTCCAACACGCACTGCTGCAGTGGCTCGTCCGTGGACACAGTCAACgagagagagagagaCAGGAATAAGAAGGCAGAAACAAAAGGGCAAAGTTCGCGGAAAGTT	CACAGCTTCCAACACGCAC	AACTTTCCGCGAACTTTGCC	33	26	70	19	181	20	60.01	59.97	5.34	4.52	1.03991	A	278	ctctctTTCGCAGCGCCCAAACCAACATATACGACTATACTTGTCCTCGCATTAATTTGTAAGGAATGGCACAGCTTCCAACACGCACTGCTGCAGTGGCTCGTCCGTGGACACAGTCAACgagagagagagagaCAGGAATAAGAAGGCAGAAACAAAAGGGCAAAGTTCGCGGAAAGTTTAATGCCGTTGTCAGGTGCAGACATGTTGCGAAGAAACCCAGCGGAAAGCGAAGTCAAACAAAATTTACCCAGCGGAGAGCACCGGCCGGGTCGCAG	lh00172:248:22FMLCLT4:7:1101:17298:14363	1
lh00172:248:22FMLCLT4:7:1101:17298:14363_1	1	122	14	7	1	AG	GAGAGAGAGAGAGA	NA	0	0	3	26	171	CAGCGCCCAAACCAACATATACGACTATACTTGTCCTCGCATTAATTTGTAAGGAATGGCACAGCTTCCAACACGCACTGCTGCAGTGGCTCGTCCGTGGACACAGTCAACgagagagagagagaCAGGAATAAGAAGGCAGAAACAAAAGGGCAAAGTTCGCGGAAAGTT	CAGCGCCCAAACCAACATAT	AACTTTCCGCGAACTTTGCC	91	26	11	20	181	20	59.183	59.97	1.78	4.52	0.847248	A	278	ctctctTTCGCAGCGCCCAAACCAACATATACGACTATACTTGTCCTCGCATTAATTTGTAAGGAATGGCACAGCTTCCAACACGCACTGCTGCAGTGGCTCGTCCGTGGACACAGTCAACgagagagagagagaCAGGAATAAGAAGGCAGAAACAAAAGGGCAAAGTTCGCGGAAAGTTTAATGCCGTTGTCAGGTGCAGACATGTTGCGAAGAAACCCAGCGGAAAGCGAAGTCAAACAAAATTTACCCAGCGGAGAGCACCGGCCGGGTCGCAG	lh00172:248:22FMLCLT4:7:1101:17298:14363	1
lh00172:248:22FMLCLT4:7:1101:17298:14363_1	1	122	14	7	1	AG	GAGAGAGAGAGAGA	NA	0	0	3	1	114	CGTCCGTGGACACAGTCAACgagagagagagagaCAGGAATAAGAAGGCAGAAACAAAAGGGCAAAGTTCGCGGAAAGTTTAATGCCGTTGTCAGGTGCAGACATGTTGCGAAG	CGTCCGTGGACACAGTCAA	CTTCGCAACATGTCTGCACC	1	60	102	19	215	20	59.933	60.11	3.18	5.01	1.17681	A	278	ctctctTTCGCAGCGCCCAAACCAACATATACGACTATACTTGTCCTCGCATTAATTTGTAAGGAATGGCACAGCTTCCAACACGCACTGCTGCAGTGGCTCGTCCGTGGACACAGTCAACgagagagagagagaCAGGAATAAGAAGGCAGAAACAAAAGGGCAAAGTTCGCGGAAAGTTTAATGCCGTTGTCAGGTGCAGACATGTTGCGAAGAAACCCAGCGGAAAGCGAAGTCAAACAAAATTTACCCAGCGGAGAGCACCGGCCGGGTCGCAG	lh00172:248:22FMLCLT4:7:1101:17298:14363	1
lh00172:248:22FMLCLT4:7:1101:17298:14363_1	1	122	14	7	1	AG	GAGAGAGAGAGAGA	NA	0	0	8	91	254	CAGCGCCCAAACCAACATATACGACTATACTTGTCCTCGCATTAATTTGTAAGGAATGGCACAGCTTCCAACACGCACTGCTGCAGTGGCTCGTCCGTGGACACAGTCAACgagagagagagagaCAGGAATAAGAAGGCAGAAACAAAAGGGCAAAGTTCGCGGAAAGTTTAATGCCGTTGTCAGGTGCAGACATGTTGCGAAGAAACCCAGCGGAAAGCGAAGTCAAACAAAATTTACCCAGCGGAGAGCAC	CAGCGCCCAAACCAACATAT	GTGCTCTCCGCTGGGTAAAT	91	109	11	20	264	20	59.183	60.108	1.78	1.4	0.924667	A	278	ctctctTTCGCAGCGCCCAAACCAACATATACGACTATACTTGTCCTCGCATTAATTTGTAAGGAATGGCACAGCTTCCAACACGCACTGCTGCAGTGGCTCGTCCGTGGACACAGTCAACgagagagagagagaCAGGAATAAGAAGGCAGAAACAAAAGGGCAAAGTTCGCGGAAAGTTTAATGCCGTTGTCAGGTGCAGACATGTTGCGAAGAAACCCAGCGGAAAGCGAAGTCAAACAAAATTTACCCAGCGGAGAGCACCGGCCGGGTCGCAG	lh00172:248:22FMLCLT4:7:1101:17298:14363	1
lh00172:248:22FMLCLT4:7:1101:17298:14363_1	1	122	14	7	1	AG	GAGAGAGAGAGAGA	NA	0	0	8	88	252	GCGCCCAAACCAACATATACGACTATACTTGTCCTCGCATTAATTTGTAAGGAATGGCACAGCTTCCAACACGCACTGCTGCAGTGGCTCGTCCGTGGACACAGTCAACgagagagagagagaCAGGAATAAGAAGGCAGAAACAAAAGGGCAAAGTTCGCGGAAAGTTTAATGCCGTTGTCAGGTGCAGACATGTTGCGAAGAAACCCAGCGGAAAGCGAAGTCAAACAAAATTTACCCAGCGGAGAGCAC	GCGCCCAAACCAACATATACG	GTGCTCTCCGCTGGGTAAAT	88	109	13	21	264	20	60.268	60.108	3.06	1.4	1.37599	A	278	ctctctTTCGCAGCGCCCAAACCAACATATACGACTATACTTGTCCTCGCATTAATTTGTAAGGAATGGCACAGCTTCCAACACGCACTGCTGCAGTGGCTCGTCCGTGGACACAGTCAACgagagagagagagaCAGGAATAAGAAGGCAGAAACAAAAGGGCAAAGTTCGCGGAAAGTTTAATGCCGTTGTCAGGTGCAGACATGTTGCGAAGAAACCCAGCGGAAAGCGAAGTCAAACAAAATTTACCCAGCGGAGAGCACCGGCCGGGTCGCAG	lh00172:248:22FMLCLT4:7:1101:17298:14363	1
lh00172:248:22FMLCLT4:7:1101:17298:14363_1	1	122	14	7	1	AG	GAGAGAGAGAGAGA	NA	0	0	10	91	253	CAGCGCCCAAACCAACATATACGACTATACTTGTCCTCGCATTAATTTGTAAGGAATGGCACAGCTTCCAACACGCACTGCTGCAGTGGCTCGTCCGTGGACACAGTCAACgagagagagagagaCAGGAATAAGAAGGCAGAAACAAAAGGGCAAAGTTCGCGGAAAGTTTAATGCCGTTGTCAGGTGCAGACATGTTGCGAAGAAACCCAGCGGAAAGCGAAGTCAAACAAAATTTACCCAGCGGAGAGCA	CAGCGCCCAAACCAACATAT	TGCTCTCCGCTGGGTAAATT	91	108	11	20	263	20	59.183	59.382	1.78	1.82	1.43547	A	278	ctctctTTCGCAGCGCCCAAACCAACATATACGACTATACTTGTCCTCGCATTAATTTGTAAGGAATGGCACAGCTTCCAACACGCACTGCTGCAGTGGCTCGTCCGTGGACACAGTCAACgagagagagagagaCAGGAATAAGAAGGCAGAAACAAAAGGGCAAAGTTCGCGGAAAGTTTAATGCCGTTGTCAGGTGCAGACATGTTGCGAAGAAACCCAGCGGAAAGCGAAGTCAAACAAAATTTACCCAGCGGAGAGCACCGGCCGGGTCGCAG	lh00172:248:22FMLCLT4:7:1101:17298:14363	1
lh00172:248:22FMLCLT4:7:1101:17298:14363_1	1	122	14	7	1	AG	GAGAGAGAGAGAGA	NA	0	0	10	76	221	CAGCGCCCAAACCAACATATACGACTATACTTGTCCTCGCATTAATTTGTAAGGAATGGCACAGCTTCCAACACGCACTGCTGCAGTGGCTCGTCCGTGGACACAGTCAACgagagagagagagaCAGGAATAAGAAGGCAGAAACAAAAGGGCAAAGTTCGCGGAAAGTTTAATGCCGTTGTCAGGTGCAGACATGTTGCGAAGAAACCCAGCGGAAAGC	CAGCGCCCAAACCAACATAT	GCTTTCCGCTGGGTTTCTTC	91	76	11	20	231	20	59.183	59.759	1.78	2.87	1.05823	A	278	ctctctTTCGCAGCGCCCAAACCAACATATACGACTATACTTGTCCTCGCATTAATTTGTAAGGAATGGCACAGCTTCCAACACGCACTGCTGCAGTGGCTCGTCCGTGGACACAGTCAACgagagagagagagaCAGGAATAAGAAGGCAGAAACAAAAGGGCAAAGTTCGCGGAAAGTTTAATGCCGTTGTCAGGTGCAGACATGTTGCGAAGAAACCCAGCGGAAAGCGAAGTCAAACAAAATTTACCCAGCGGAGAGCACCGGCCGGGTCGCAG	lh00172:248:22FMLCLT4:7:1101:17298:14363	1
lh00172:248:22FMLCLT4:7:1101:18682:28357_1	1	90	14	7	1	AG	TCTCTCTCTCTCTC	NA	1	1	6	27	166	TGATCCTGGAAACCACGAGGAGGGTGGTACAGGCTGTGttttttttttctctctctctctcttttttttttttAGTTATTCAATCAGCTACAAAACATCCAATCCTTGAAGTCCTTTATTTTACCCACAGGCCTGTTGCTAAGAATCAAAGCCACATGCCACTAGC	TGATCCTGGAAACCACGAGG	GCTAGTGGCATGTGGCTTTG	27	85	43	20	208	20	59.387	59.828	4.63	2.77	0.785163	F	257	ACAATTCCAGCCAGTCTTTTGATATTGAACATAGAATGTATATGATCCTGGAAACCACGAGGAGGGTGGTACAGGCTGTGttttttttttctctctctctctcttttttttttttAGTTATTCAATCAGCTACAAAACATCCAATCCTTGAAGTCCTTTATTTTACCCACAGGCCTGTTGCTAAGAATCAAAGCCACATGCCACTAGCCAGTACCCCAAAGGACGGCTTTaaaaaaaaaTTAAATTGGAGACAAGGT	lh00172:248:22FMLCLT4:7:1101:18682:28357	1
lh00172:248:22FMLCLT4:7:1101:18682:28357_1	1	90	14	7	1	AG	TCTCTCTCTCTCTC	NA	0	0	6	6	145	GGGTGGTACAGGCTGTGttttttttttctctctctctctcttttttttttttAGTTATTCAATCAGCTACAAAACATCCAATCCTTGAAGTCCTTTATTTTACCCACAGGCCTGTTGCTAAGAATCAAAGCCACATGCCACTAGC	GGGTGGTACAGGCTGTGTTT	GCTAGTGGCATGTGGCTTTG	6	85	64	20	208	20	60.179	59.828	2.83	2.77	0.350904	F	257	ACAATTCCAGCCAGTCTTTTGATATTGAACATAGAATGTATATGATCCTGGAAACCACGAGGAGGGTGGTACAGGCTGTGttttttttttctctctctctctcttttttttttttAGTTATTCAATCAGCTACAAAACATCCAATCCTTGAAGTCCTTTATTTTACCCACAGGCCTGTTGCTAAGAATCAAAGCCACATGCCACTAGCCAGTACCCCAAAGGACGGCTTTaaaaaaaaaTTAAATTGGAGACAAGGT	lh00172:248:22FMLCLT4:7:1101:18682:28357	1
lh00172:248:22FMLCLT4:7:1101:18682:28357_1	1	90	14	7	1	AG	TCTCTCTCTCTCTC	NA	0	0	8	38	192	TTGAACATAGAATGTATATGATCCTGGAAACCACGAGGAGGGTGGTACAGGCTGTGttttttttttctctctctctctcttttttttttttAGTTATTCAATCAGCTACAAAACATCCAATCCTTGAAGTCCTTTATTTTACCCACAGGCCTGTTGCTAAGAATCAAAGCCACATGCCACTAGCCAGTACCC	TTGAACATAGAATGTATATGATCCTGG	GGGTACTGGCTAGTGGCA	38	95	25	27	216	18	57.051	58.278	4.45	4.92	13.6708	F	257	ACAATTCCAGCCAGTCTTTTGATATTGAACATAGAATGTATATGATCCTGGAAACCACGAGGAGGGTGGTACAGGCTGTGttttttttttctctctctctctcttttttttttttAGTTATTCAATCAGCTACAAAACATCCAATCCTTGAAGTCCTTTATTTTACCCACAGGCCTGTTGCTAAGAATCAAAGCCACATGCCACTAGCCAGTACCCCAAAGGACGGCTTTaaaaaaaaaTTAAATTGGAGACAAGGT	lh00172:248:22FMLCLT4:7:1101:18682:28357	1
lh00172:248:22FMLCLT4:7:1101:18682:28357_1	1	90	14	7	1	AG	TCTCTCTCTCTCTC	NA	0	0	8	37	191	TGAACATAGAATGTATATGATCCTGGAAACCACGAGGAGGGTGGTACAGGCTGTGttttttttttctctctctctctcttttttttttttAGTTATTCAATCAGCTACAAAACATCCAATCCTTGAAGTCCTTTATTTTACCCACAGGCCTGTTGCTAAGAATCAAAGCCACATGCCACTAGCCAGTACCC	TGAACATAGAATGTATATGATCCTGGA	GGGTACTGGCTAGTGGCA	37	95	26	27	216	18	57.675	58.278	3.86	4.92	13.0471	F	257	ACAATTCCAGCCAGTCTTTTGATATTGAACATAGAATGTATATGATCCTGGAAACCACGAGGAGGGTGGTACAGGCTGTGttttttttttctctctctctctcttttttttttttAGTTATTCAATCAGCTACAAAACATCCAATCCTTGAAGTCCTTTATTTTACCCACAGGCCTGTTGCTAAGAATCAAAGCCACATGCCACTAGCCAGTACCCCAAAGGACGGCTTTaaaaaaaaaTTAAATTGGAGACAAGGT	lh00172:248:22FMLCLT4:7:1101:18682:28357	1
lh00172:248:22FMLCLT4:7:1101:18682:28357_1	1	90	14	7	1	AG	TCTCTCTCTCTCTC	NA	0	0	10	6	118	GGGTGGTACAGGCTGTGttttttttttctctctctctctcttttttttttttAGTTATTCAATCAGCTACAAAACATCCAATCCTTGAAGTCCTTTATTTTACCCACAGGCCTGTTGC	GGGTGGTACAGGCTGTGTTT	GCAACAGGCCTGTGGGTAAA	6	58	64	20	181	20	60.179	60.826	2.83	2.01	1.00484	F	257	ACAATTCCAGCCAGTCTTTTGATATTGAACATAGAATGTATATGATCCTGGAAACCACGAGGAGGGTGGTACAGGCTGTGttttttttttctctctctctctcttttttttttttAGTTATTCAATCAGCTACAAAACATCCAATCCTTGAAGTCCTTTATTTTACCCACAGGCCTGTTGCTAAGAATCAAAGCCACATGCCACTAGCCAGTACCCCAAAGGACGGCTTTaaaaaaaaaTTAAATTGGAGACAAGGT	lh00172:248:22FMLCLT4:7:1101:18682:28357	1
lh00172:248:22FMLCLT4:7:1101:18682:28357_1	1	90	14	7	1	AG	TCTCTCTCTCTCTC	NA	0	0	12	27	144	TGATCCTGGAAACCACGAGGAGGGTGGTACAGGCTGTGttttttttttctctctctctctcttttttttttttAGTTATTCAATCAGCTACAAAACATCCAATCCTTGAAGTCCTTTATTTTACCCACAGGCCTGTTGCTAAGA	TGATCCTGGAAACCACGAGG	TCTTAGCAACAGGCCTGTGG	27	63	43	20	186	20	59.387	59.963	4.63	4.17	0.649992	F	257	ACAATTCCAGCCAGTCTTTTGATATTGAACATAGAATGTATATGATCCTGGAAACCACGAGGAGGGTGGTACAGGCTGTGttttttttttctctctctctctcttttttttttttAGTTATTCAATCAGCTACAAAACATCCAATCCTTGAAGTCCTTTATTTTACCCACAGGCCTGTTGCTAAGAATCAAAGCCACATGCCACTAGCCAGTACCCCAAAGGACGGCTTTaaaaaaaaaTTAAATTGGAGACAAGGT	lh00172:248:22FMLCLT4:7:1101:18682:28357	1
lh00172:248:22FMLCLT4:7:1101:18682:28357_1	1	90	14	7	1	AG	TCTCTCTCTCTCTC	NA	0	0	12	6	120	GGGTGGTACAGGCTGTGttttttttttctctctctctctcttttttttttttAGTTATTCAATCAGCTACAAAACATCCAATCCTTGAAGTCCTTTATTTTACCCACAGGCCTGTTGCTA	GGGTGGTACAGGCTGTGTTT	TAGCAACAGGCCTGTGGGTA	6	60	64	20	183	20	60.179	60.839	2.83	3.69	1.01755	F	257	ACAATTCCAGCCAGTCTTTTGATATTGAACATAGAATGTATATGATCCTGGAAACCACGAGGAGGGTGGTACAGGCTGTGttttttttttctctctctctctcttttttttttttAGTTATTCAATCAGCTACAAAACATCCAATCCTTGAAGTCCTTTATTTTACCCACAGGCCTGTTGCTAAGAATCAAAGCCACATGCCACTAGCCAGTACCCCAAAGGACGGCTTTaaaaaaaaaTTAAATTGGAGACAAGGT	lh00172:248:22FMLCLT4:7:1101:18682:28357	1
lh00172:248:22FMLCLT4:7:1101:18682:28357_1	1	90	14	7	1	AG	TCTCTCTCTCTCTC	NA	0	0	12	6	123	GGGTGGTACAGGCTGTGttttttttttctctctctctctcttttttttttttAGTTATTCAATCAGCTACAAAACATCCAATCCTTGAAGTCCTTTATTTTACCCACAGGCCTGTTGCTAAGA	GGGTGGTACAGGCTGTGTTT	TCTTAGCAACAGGCCTGTGG	6	63	64	20	186	20	60.179	59.963	2.83	4.17	0.215733	F	257	ACAATTCCAGCCAGTCTTTTGATATTGAACATAGAATGTATATGATCCTGGAAACCACGAGGAGGGTGGTACAGGCTGTGttttttttttctctctctctctcttttttttttttAGTTATTCAATCAGCTACAAAACATCCAATCCTTGAAGTCCTTTATTTTACCCACAGGCCTGTTGCTAAGAATCAAAGCCACATGCCACTAGCCAGTACCCCAAAGGACGGCTTTaaaaaaaaaTTAAATTGGAGACAAGGT	lh00172:248:22FMLCLT4:7:1101:18682:28357	1
lh00172:248:22FMLCLT4:7:1101:19458:19224_1	1	193	25	5	1.5	AG	AAGAAAGAAAGAACTAGAGAGAGAG	NA	1	1	4	1	101	TATCACGTTTGCTACCCGGCACGTGGGAAAGGGGTAAGGGTAGGCAGGAAAATTAGaagaaagaaagaACTagagagagagAATTAGGCGGCCACTGAACG	TATCACGTTTGCTACCCGGC	CGTTCAGTGGCCGCCTAAT	36	1	137	20	237	19	60.461	60.45	6.13	1.73	1.91024	B	250	CATTATCGCCACTGATTTCTGCAATTGTCACGATCCGATAAGAGCTTACGCTGTAAAATGCCGAACGAACAATCCCACGTTGCAACTCGAGACAGATagagagagTGaaaaaGGCAGGGAGGTTAACTAGgagagaTATCACGTTTGCTACCCGGCACGTGGGAAAGGGGTAAGGGTAGGCAGGAAAATTAGaagaaagaaagaACTagagagagagAATTAGGCGGCCACTGAACGCTCTTTcacacaC	lh00172:248:22FMLCLT4:7:1101:19458:19224	1
lh00172:248:22FMLCLT4:7:1101:19458:19224_1	1	193	25	5	1.5	AG	AAGAAAGAAAGAACTAGAGAGAGAG	NA	0	0	4	0	101	TATCACGTTTGCTACCCGGCACGTGGGAAAGGGGTAAGGGTAGGCAGGAAAATTAGaagaaagaaagaACTagagagagagAATTAGGCGGCCACTGAACG	TATCACGTTTGCTACCCGGC	CGTTCAGTGGCCGCCTAATT	36	0	137	20	237	20	60.461	61.025	6.13	1.4	1.48521	B	250	CATTATCGCCACTGATTTCTGCAATTGTCACGATCCGATAAGAGCTTACGCTGTAAAATGCCGAACGAACAATCCCACGTTGCAACTCGAGACAGATagagagagTGaaaaaGGCAGGGAGGTTAACTAGgagagaTATCACGTTTGCTACCCGGCACGTGGGAAAGGGGTAAGGGTAGGCAGGAAAATTAGaagaaagaaagaACTagagagagagAATTAGGCGGCCACTGAACGCTCTTTcacacaC	lh00172:248:22FMLCLT4:7:1101:19458:19224	1
lh00172:248:22FMLCLT4:7:1101:19458:19224_1	1	193	25	5	1.5	AG	AAGAAAGAAAGAACTAGAGAGAGAG	NA	0	0	5	7	107	TATCACGTTTGCTACCCGGCACGTGGGAAAGGGGTAAGGGTAGGCAGGAAAATTAGaagaaagaaagaACTagagagagagAATTAGGCGGCCACTGAACGCTCTTT	TATCACGTTTGCTACCCGGC	AAAGAGCGTTCAGTGGCCG	36	7	137	20	243	19	60.461	60.961	6.13	6.13	2.42191	B	250	CATTATCGCCACTGATTTCTGCAATTGTCACGATCCGATAAGAGCTTACGCTGTAAAATGCCGAACGAACAATCCCACGTTGCAACTCGAGACAGATagagagagTGaaaaaGGCAGGGAGGTTAACTAGgagagaTATCACGTTTGCTACCCGGCACGTGGGAAAGGGGTAAGGGTAGGCAGGAAAATTAGaagaaagaaagaACTagagagagagAATTAGGCGGCCACTGAACGCTCTTTcacacaC	lh00172:248:22FMLCLT4:7:1101:19458:19224	1
lh00172:248:22FMLCLT4:7:1101:19458:19224_1	1	193	25	5	1.5	AG	AAGAAAGAAAGAACTAGAGAGAGAG	NA	0	0	6	9	110	TATCACGTTTGCTACCCGGCACGTGGGAAAGGGGTAAGGGTAGGCAGGAAAATTAGaagaaagaaagaACTagagagagagAATTAGGCGGCCACTGAACGCTCTTTcac	TATCACGTTTGCTACCCGGC	GTGAAAGAGCGTTCAGTGGC	36	9	137	20	246	20	60.461	59.764	6.13	5.01	0.696561	F	250	CATTATCGCCACTGATTTCTGCAATTGTCACGATCCGATAAGAGCTTACGCTGTAAAATGCCGAACGAACAATCCCACGTTGCAACTCGAGACAGATagagagagTGaaaaaGGCAGGGAGGTTAACTAGgagagaTATCACGTTTGCTACCCGGCACGTGGGAAAGGGGTAAGGGTAGGCAGGAAAATTAGaagaaagaaagaACTagagagagagAATTAGGCGGCCACTGAACGCTCTTTcacacaC	lh00172:248:22FMLCLT4:7:1101:19458:19224	1
lh00172:248:22FMLCLT4:7:1101:19458:19224_1	1	193	25	5	1.5	AG	AAGAAAGAAAGAACTAGAGAGAGAG	NA	0	0	6	9	176	AATCCCACGTTGCAACTCGAGACAGATagagagagTGaaaaaGGCAGGGAGGTTAACTAGgagagaTATCACGTTTGCTACCCGGCACGTGGGAAAGGGGTAAGGGTAGGCAGGAAAATTAGaagaaagaaagaACTagagagagagAATTAGGCGGCCACTGAACGCTCTTTcac	AATCCCACGTTGCAACTCGA	GTGAAAGAGCGTTCAGTGGC	102	9	71	20	246	20	60.25	59.764	4.04	5.01	0.48605	F	250	CATTATCGCCACTGATTTCTGCAATTGTCACGATCCGATAAGAGCTTACGCTGTAAAATGCCGAACGAACAATCCCACGTTGCAACTCGAGACAGATagagagagTGaaaaaGGCAGGGAGGTTAACTAGgagagaTATCACGTTTGCTACCCGGCACGTGGGAAAGGGGTAAGGGTAGGCAGGAAAATTAGaagaaagaaagaACTagagagagagAATTAGGCGGCCACTGAACGCTCTTTcacacaC	lh00172:248:22FMLCLT4:7:1101:19458:19224	1
lh00172:248:22FMLCLT4:7:1101:19458:19224_1	1	193	25	5	1.5	AG	AAGAAAGAAAGAACTAGAGAGAGAG	NA	0	0	6	9	177	CAATCCCACGTTGCAACTCGAGACAGATagagagagTGaaaaaGGCAGGGAGGTTAACTAGgagagaTATCACGTTTGCTACCCGGCACGTGGGAAAGGGGTAAGGGTAGGCAGGAAAATTAGaagaaagaaagaACTagagagagagAATTAGGCGGCCACTGAACGCTCTTTcac	CAATCCCACGTTGCAACTCG	GTGAAAGAGCGTTCAGTGGC	103	9	70	20	246	20	60.11	59.764	4.18	5.01	0.346163	F	250	CATTATCGCCACTGATTTCTGCAATTGTCACGATCCGATAAGAGCTTACGCTGTAAAATGCCGAACGAACAATCCCACGTTGCAACTCGAGACAGATagagagagTGaaaaaGGCAGGGAGGTTAACTAGgagagaTATCACGTTTGCTACCCGGCACGTGGGAAAGGGGTAAGGGTAGGCAGGAAAATTAGaagaaagaaagaACTagagagagagAATTAGGCGGCCACTGAACGCTCTTTcacacaC	lh00172:248:22FMLCLT4:7:1101:19458:19224	1
lh00172:248:22FMLCLT4:7:1101:19458:19224_1	1	193	25	5	1.5	AG	AAGAAAGAAAGAACTAGAGAGAGAG	NA	0	0	6	9	181	CGAACAATCCCACGTTGCAACTCGAGACAGATagagagagTGaaaaaGGCAGGGAGGTTAACTAGgagagaTATCACGTTTGCTACCCGGCACGTGGGAAAGGGGTAAGGGTAGGCAGGAAAATTAGaagaaagaaagaACTagagagagagAATTAGGCGGCCACTGAACGCTCTTTcac	CGAACAATCCCACGTTGCAA	GTGAAAGAGCGTTCAGTGGC	107	9	66	20	246	20	59.691	59.764	4.08	5.01	0.545228	F	250	CATTATCGCCACTGATTTCTGCAATTGTCACGATCCGATAAGAGCTTACGCTGTAAAATGCCGAACGAACAATCCCACGTTGCAACTCGAGACAGATagagagagTGaaaaaGGCAGGGAGGTTAACTAGgagagaTATCACGTTTGCTACCCGGCACGTGGGAAAGGGGTAAGGGTAGGCAGGAAAATTAGaagaaagaaagaACTagagagagagAATTAGGCGGCCACTGAACGCTCTTTcacacaC	lh00172:248:22FMLCLT4:7:1101:19458:19224	1
lh00172:248:22FMLCLT4:7:1101:19458:19224_1	1	193	25	5	1.5	AG	AAGAAAGAAAGAACTAGAGAGAGAG	NA	0	0	6	9	190	AATGCCGAACGAACAATCCCACGTTGCAACTCGAGACAGATagagagagTGaaaaaGGCAGGGAGGTTAACTAGgagagaTATCACGTTTGCTACCCGGCACGTGGGAAAGGGGTAAGGGTAGGCAGGAAAATTAGaagaaagaaagaACTagagagagagAATTAGGCGGCCACTGAACGCTCTTTcac	AATGCCGAACGAACAATCCC	GTGAAAGAGCGTTCAGTGGC	116	9	57	20	246	20	59.191	59.764	3.85	5.01	1.04468	F	250	CATTATCGCCACTGATTTCTGCAATTGTCACGATCCGATAAGAGCTTACGCTGTAAAATGCCGAACGAACAATCCCACGTTGCAACTCGAGACAGATagagagagTGaaaaaGGCAGGGAGGTTAACTAGgagagaTATCACGTTTGCTACCCGGCACGTGGGAAAGGGGTAAGGGTAGGCAGGAAAATTAGaagaaagaaagaACTagagagagagAATTAGGCGGCCACTGAACGCTCTTTcacacaC	lh00172:248:22FMLCLT4:7:1101:19458:19224	1
lh00172:248:22FMLCLT4:7:1101:19458:19224_1	1	193	25	5	1.5	AG	AAGAAAGAAAGAACTAGAGAGAGAG	NA	0	0	6	9	191	AAATGCCGAACGAACAATCCCACGTTGCAACTCGAGACAGATagagagagTGaaaaaGGCAGGGAGGTTAACTAGgagagaTATCACGTTTGCTACCCGGCACGTGGGAAAGGGGTAAGGGTAGGCAGGAAAATTAGaagaaagaaagaACTagagagagagAATTAGGCGGCCACTGAACGCTCTTTcac	AAATGCCGAACGAACAATCCC	GTGAAAGAGCGTTCAGTGGC	116	9	56	21	246	20	59.799	59.764	3.85	5.01	1.43734	F	250	CATTATCGCCACTGATTTCTGCAATTGTCACGATCCGATAAGAGCTTACGCTGTAAAATGCCGAACGAACAATCCCACGTTGCAACTCGAGACAGATagagagagTGaaaaaGGCAGGGAGGTTAACTAGgagagaTATCACGTTTGCTACCCGGCACGTGGGAAAGGGGTAAGGGTAGGCAGGAAAATTAGaagaaagaaagaACTagagagagagAATTAGGCGGCCACTGAACGCTCTTTcacacaC	lh00172:248:22FMLCLT4:7:1101:19458:19224	1
lh00172:248:22FMLCLT4:7:1101:19458:19224_1	1	193	25	5	1.5	AG	AAGAAAGAAAGAACTAGAGAGAGAG	NA	0	0	6	9	229	TCTGCAATTGTCACGATCCGATAAGAGCTTACGCTGTAAAATGCCGAACGAACAATCCCACGTTGCAACTCGAGACAGATagagagagTGaaaaaGGCAGGGAGGTTAACTAGgagagaTATCACGTTTGCTACCCGGCACGTGGGAAAGGGGTAAGGGTAGGCAGGAAAATTAGaagaaagaaagaACTagagagagagAATTAGGCGGCCACTGAACGCTCTTTcac	TCTGCAATTGTCACGATCCGA	GTGAAAGAGCGTTCAGTGGC	154	9	18	21	246	20	60.067	59.764	4.55	5.01	1.30314	F	250	CATTATCGCCACTGATTTCTGCAATTGTCACGATCCGATAAGAGCTTACGCTGTAAAATGCCGAACGAACAATCCCACGTTGCAACTCGAGACAGATagagagagTGaaaaaGGCAGGGAGGTTAACTAGgagagaTATCACGTTTGCTACCCGGCACGTGGGAAAGGGGTAAGGGTAGGCAGGAAAATTAGaagaaagaaagaACTagagagagagAATTAGGCGGCCACTGAACGCTCTTTcacacaC	lh00172:248:22FMLCLT4:7:1101:19458:19224	1
lh00172:248:22FMLCLT4:7:1101:19458:19224_1	1	193	25	5	1.5	AG	AAGAAAGAAAGAACTAGAGAGAGAG	NA	0	0	6	9	241	TCGCCACTGATTTCTGCAATTGTCACGATCCGATAAGAGCTTACGCTGTAAAATGCCGAACGAACAATCCCACGTTGCAACTCGAGACAGATagagagagTGaaaaaGGCAGGGAGGTTAACTAGgagagaTATCACGTTTGCTACCCGGCACGTGGGAAAGGGGTAAGGGTAGGCAGGAAAATTAGaagaaagaaagaACTagagagagagAATTAGGCGGCCACTGAACGCTCTTTcac	TCGCCACTGATTTCTGCAATTG	GTGAAAGAGCGTTCAGTGGC	165	9	6	22	246	20	60.095	59.764	2.32	5.01	2.33104	F	250	CATTATCGCCACTGATTTCTGCAATTGTCACGATCCGATAAGAGCTTACGCTGTAAAATGCCGAACGAACAATCCCACGTTGCAACTCGAGACAGATagagagagTGaaaaaGGCAGGGAGGTTAACTAGgagagaTATCACGTTTGCTACCCGGCACGTGGGAAAGGGGTAAGGGTAGGCAGGAAAATTAGaagaaagaaagaACTagagagagagAATTAGGCGGCCACTGAACGCTCTTTcacacaC	lh00172:248:22FMLCLT4:7:1101:19458:19224	1
lh00172:248:22FMLCLT4:7:1101:19458:19224_1	1	193	25	5	1.5	AG	AAGAAAGAAAGAACTAGAGAGAGAG	NA	0	0	6	9	241	TCGCCACTGATTTCTGCAATTGTCACGATCCGATAAGAGCTTACGCTGTAAAATGCCGAACGAACAATCCCACGTTGCAACTCGAGACAGATagagagagTGaaaaaGGCAGGGAGGTTAACTAGgagagaTATCACGTTTGCTACCCGGCACGTGGGAAAGGGGTAAGGGTAGGCAGGAAAATTAGaagaaagaaagaACTagagagagagAATTAGGCGGCCACTGAACGCTCTTTcac	TCGCCACTGATTTCTGCAAT	GTGAAAGAGCGTTCAGTGGC	167	9	6	20	246	20	58.175	59.764	3.56	5.01	2.06102	F	250	CATTATCGCCACTGATTTCTGCAATTGTCACGATCCGATAAGAGCTTACGCTGTAAAATGCCGAACGAACAATCCCACGTTGCAACTCGAGACAGATagagagagTGaaaaaGGCAGGGAGGTTAACTAGgagagaTATCACGTTTGCTACCCGGCACGTGGGAAAGGGGTAAGGGTAGGCAGGAAAATTAGaagaaagaaagaACTagagagagagAATTAGGCGGCCACTGAACGCTCTTTcacacaC	lh00172:248:22FMLCLT4:7:1101:19458:19224	1
lh00172:248:22FMLCLT4:7:1101:19458:19224_1	1	193	25	5	1.5	AG	AAGAAAGAAAGAACTAGAGAGAGAG	NA	0	0	6	9	242	ATCGCCACTGATTTCTGCAATTGTCACGATCCGATAAGAGCTTACGCTGTAAAATGCCGAACGAACAATCCCACGTTGCAACTCGAGACAGATagagagagTGaaaaaGGCAGGGAGGTTAACTAGgagagaTATCACGTTTGCTACCCGGCACGTGGGAAAGGGGTAAGGGTAGGCAGGAAAATTAGaagaaagaaagaACTagagagagagAATTAGGCGGCCACTGAACGCTCTTTcac	ATCGCCACTGATTTCTGCAA	GTGAAAGAGCGTTCAGTGGC	168	9	5	20	246	20	58.175	59.764	4.08	5.01	2.06102	F	250	CATTATCGCCACTGATTTCTGCAATTGTCACGATCCGATAAGAGCTTACGCTGTAAAATGCCGAACGAACAATCCCACGTTGCAACTCGAGACAGATagagagagTGaaaaaGGCAGGGAGGTTAACTAGgagagaTATCACGTTTGCTACCCGGCACGTGGGAAAGGGGTAAGGGTAGGCAGGAAAATTAGaagaaagaaagaACTagagagagagAATTAGGCGGCCACTGAACGCTCTTTcacacaC	lh00172:248:22FMLCLT4:7:1101:19458:19224	1
lh00172:248:22FMLCLT4:7:1101:19458:19224_1	1	193	25	5	1.5	AG	AAGAAAGAAAGAACTAGAGAGAGAG	NA	0	0	6	8	109	TATCACGTTTGCTACCCGGCACGTGGGAAAGGGGTAAGGGTAGGCAGGAAAATTAGaagaaagaaagaACTagagagagagAATTAGGCGGCCACTGAACGCTCTTTca	TATCACGTTTGCTACCCGGC	TGAAAGAGCGTTCAGTGGCC	36	8	137	20	245	20	60.461	60.885	6.13	5.36	1.34534	F	250	CATTATCGCCACTGATTTCTGCAATTGTCACGATCCGATAAGAGCTTACGCTGTAAAATGCCGAACGAACAATCCCACGTTGCAACTCGAGACAGATagagagagTGaaaaaGGCAGGGAGGTTAACTAGgagagaTATCACGTTTGCTACCCGGCACGTGGGAAAGGGGTAAGGGTAGGCAGGAAAATTAGaagaaagaaagaACTagagagagagAATTAGGCGGCCACTGAACGCTCTTTcacacaC	lh00172:248:22FMLCLT4:7:1101:19458:19224	1
lh00172:248:22FMLCLT4:7:1101:21166:5482_1	1	154	24	6	1	AAAT	ATTTATTTATTTATTTATTTATTT	NA	1	1	2	5	117	CGACGGCATATAAATTTAGGGCAATGAGCGTAAATAAAATGTTAACGACATGCAATCACGATGCTTCAatttatttatttatttatttatttAAAATACCTTGCGTGCCTTCAGTAA	CGACGGCATATAAATTTAGGGCA	TTACTGAAGGCACGCAAGGT	45	5	86	23	202	20	59.251	59.892	5.36	3.5	3.85692	A	220	AACAGCCCAAAGGATTTTGCGCCGTTAATGCAACATTCTGCAATGGTCACGCGTATAGGTGCCGAGAAAATTAGaaaaaTATGTGCGACGGCATATAAATTTAGGGCAATGAGCGTAAATAAAATGTTAACGACATGCAATCACGATGCTTCAatttatttatttatttatttatttAAAATACCTTGCGTGCCTTCAGTAAGGTGTTGGGTAAgggggT	lh00172:248:22FMLCLT4:7:1101:21166:5482	1
lh00172:248:22FMLCLT4:7:1101:21166:5482_1	1	154	24	6	1	AAAT	ATTTATTTATTTATTTATTTATTT	NA	0	0	2	5	118	GCGACGGCATATAAATTTAGGGCAATGAGCGTAAATAAAATGTTAACGACATGCAATCACGATGCTTCAatttatttatttatttatttatttAAAATACCTTGCGTGCCTTCAGTAA	GCGACGGCATATAAATTTAGGGC	TTACTGAAGGCACGCAAGGT	46	5	85	23	202	20	60.426	59.892	5.19	3.5	3.53359	A	220	AACAGCCCAAAGGATTTTGCGCCGTTAATGCAACATTCTGCAATGGTCACGCGTATAGGTGCCGAGAAAATTAGaaaaaTATGTGCGACGGCATATAAATTTAGGGCAATGAGCGTAAATAAAATGTTAACGACATGCAATCACGATGCTTCAatttatttatttatttatttatttAAAATACCTTGCGTGCCTTCAGTAAGGTGTTGGGTAAgggggT	lh00172:248:22FMLCLT4:7:1101:21166:5482	1
lh00172:248:22FMLCLT4:7:1101:21166:5482_1	1	154	24	6	1	AAAT	ATTTATTTATTTATTTATTTATTT	NA	0	0	2	5	166	TCTGCAATGGTCACGCGTATAGGTGCCGAGAAAATTAGaaaaaTATGTGCGACGGCATATAAATTTAGGGCAATGAGCGTAAATAAAATGTTAACGACATGCAATCACGATGCTTCAatttatttatttatttatttatttAAAATACCTTGCGTGCCTTCAGTAA	TCTGCAATGGTCACGCGTAT	TTACTGAAGGCACGCAAGGT	97	5	37	20	202	20	60.108	59.892	3.06	3.5	0.216208	F	220	AACAGCCCAAAGGATTTTGCGCCGTTAATGCAACATTCTGCAATGGTCACGCGTATAGGTGCCGAGAAAATTAGaaaaaTATGTGCGACGGCATATAAATTTAGGGCAATGAGCGTAAATAAAATGTTAACGACATGCAATCACGATGCTTCAatttatttatttatttatttatttAAAATACCTTGCGTGCCTTCAGTAAGGTGTTGGGTAAgggggT	lh00172:248:22FMLCLT4:7:1101:21166:5482	1
lh00172:248:22FMLCLT4:7:1101:21166:5482_1	1	154	24	6	1	AAAT	ATTTATTTATTTATTTATTTATTT	NA	0	0	2	3	116	GCGACGGCATATAAATTTAGGGCAATGAGCGTAAATAAAATGTTAACGACATGCAATCACGATGCTTCAatttatttatttatttatttatttAAAATACCTTGCGTGCCTTCAGT	GCGACGGCATATAAATTTAGGGC	ACTGAAGGCACGCAAGGTAT	46	3	85	23	200	20	60.426	59.675	5.19	2.73	3.7507	A	220	AACAGCCCAAAGGATTTTGCGCCGTTAATGCAACATTCTGCAATGGTCACGCGTATAGGTGCCGAGAAAATTAGaaaaaTATGTGCGACGGCATATAAATTTAGGGCAATGAGCGTAAATAAAATGTTAACGACATGCAATCACGATGCTTCAatttatttatttatttatttatttAAAATACCTTGCGTGCCTTCAGTAAGGTGTTGGGTAAgggggT	lh00172:248:22FMLCLT4:7:1101:21166:5482	1
lh00172:248:22FMLCLT4:7:1101:21166:5482_1	1	154	24	6	1	AAAT	ATTTATTTATTTATTTATTTATTT	NA	0	0	5	19	200	TGCGCCGTTAATGCAACATTCTGCAATGGTCACGCGTATAGGTGCCGAGAAAATTAGaaaaaTATGTGCGACGGCATATAAATTTAGGGCAATGAGCGTAAATAAAATGTTAACGACATGCAATCACGATGCTTCAatttatttatttatttatttatttAAAATACCTTGCGTGCCTTCAGTAAGGTGTTGGGTAAggg	TGCGCCGTTAATGCAACATT	CCCTTACCCAACACCTTACTG	116	19	18	20	217	21	59.758	57.932	2.71	2.74	3.30997	F	220	AACAGCCCAAAGGATTTTGCGCCGTTAATGCAACATTCTGCAATGGTCACGCGTATAGGTGCCGAGAAAATTAGaaaaaTATGTGCGACGGCATATAAATTTAGGGCAATGAGCGTAAATAAAATGTTAACGACATGCAATCACGATGCTTCAatttatttatttatttatttatttAAAATACCTTGCGTGCCTTCAGTAAGGTGTTGGGTAAgggggT	lh00172:248:22FMLCLT4:7:1101:21166:5482	1
lh00172:248:22FMLCLT4:7:1101:21166:5482_1	1	154	24	6	1	AAAT	ATTTATTTATTTATTTATTTATTT	NA	0	0	5	18	200	TGCGCCGTTAATGCAACATTCTGCAATGGTCACGCGTATAGGTGCCGAGAAAATTAGaaaaaTATGTGCGACGGCATATAAATTTAGGGCAATGAGCGTAAATAAAATGTTAACGACATGCAATCACGATGCTTCAatttatttatttatttatttatttAAAATACCTTGCGTGCCTTCAGTAAGGTGTTGGGTAAggg	TGCGCCGTTAATGCAACATT	CCCTTACCCAACACCTTACTGA	116	18	18	20	217	22	59.758	59.359	2.71	3.41	2.88311	F	220	AACAGCCCAAAGGATTTTGCGCCGTTAATGCAACATTCTGCAATGGTCACGCGTATAGGTGCCGAGAAAATTAGaaaaaTATGTGCGACGGCATATAAATTTAGGGCAATGAGCGTAAATAAAATGTTAACGACATGCAATCACGATGCTTCAatttatttatttatttatttatttAAAATACCTTGCGTGCCTTCAGTAAGGTGTTGGGTAAgggggT	lh00172:248:22FMLCLT4:7:1101:21166:5482	1
lh00172:248:22FMLCLT4:7:1101:21166:5482_1	1	154	24	6	1	AAAT	ATTTATTTATTTATTTATTTATTT	NA	0	0	5	5	185	TGCGCCGTTAATGCAACATTCTGCAATGGTCACGCGTATAGGTGCCGAGAAAATTAGaaaaaTATGTGCGACGGCATATAAATTTAGGGCAATGAGCGTAAATAAAATGTTAACGACATGCAATCACGATGCTTCAatttatttatttatttatttatttAAAATACCTTGCGTGCCTTCAGTAA	TGCGCCGTTAATGCAACATT	TTACTGAAGGCACGCAAGGT	116	5	18	20	202	20	59.758	59.892	2.71	3.5	0.350117	F	220	AACAGCCCAAAGGATTTTGCGCCGTTAATGCAACATTCTGCAATGGTCACGCGTATAGGTGCCGAGAAAATTAGaaaaaTATGTGCGACGGCATATAAATTTAGGGCAATGAGCGTAAATAAAATGTTAACGACATGCAATCACGATGCTTCAatttatttatttatttatttatttAAAATACCTTGCGTGCCTTCAGTAAGGTGTTGGGTAAgggggT	lh00172:248:22FMLCLT4:7:1101:21166:5482	1
lh00172:248:22FMLCLT4:7:1101:21166:5482_1	1	154	24	6	1	AAAT	ATTTATTTATTTATTTATTTATTT	NA	0	0	6	18	201	TTGCGCCGTTAATGCAACATTCTGCAATGGTCACGCGTATAGGTGCCGAGAAAATTAGaaaaaTATGTGCGACGGCATATAAATTTAGGGCAATGAGCGTAAATAAAATGTTAACGACATGCAATCACGATGCTTCAatttatttatttatttatttatttAAAATACCTTGCGTGCCTTCAGTAAGGTGTTGGGTAAggg	TTGCGCCGTTAATGCAACAT	CCCTTACCCAACACCTTACTGA	117	18	17	20	217	22	59.758	59.359	2.71	3.41	2.88311	F	220	AACAGCCCAAAGGATTTTGCGCCGTTAATGCAACATTCTGCAATGGTCACGCGTATAGGTGCCGAGAAAATTAGaaaaaTATGTGCGACGGCATATAAATTTAGGGCAATGAGCGTAAATAAAATGTTAACGACATGCAATCACGATGCTTCAatttatttatttatttatttatttAAAATACCTTGCGTGCCTTCAGTAAGGTGTTGGGTAAgggggT	lh00172:248:22FMLCLT4:7:1101:21166:5482	1
lh00172:248:22FMLCLT4:7:1101:21166:5482_1	1	154	24	6	1	AAAT	ATTTATTTATTTATTTATTTATTT	NA	0	0	6	5	186	TTGCGCCGTTAATGCAACATTCTGCAATGGTCACGCGTATAGGTGCCGAGAAAATTAGaaaaaTATGTGCGACGGCATATAAATTTAGGGCAATGAGCGTAAATAAAATGTTAACGACATGCAATCACGATGCTTCAatttatttatttatttatttatttAAAATACCTTGCGTGCCTTCAGTAA	TTGCGCCGTTAATGCAACAT	TTACTGAAGGCACGCAAGGT	117	5	17	20	202	20	59.758	59.892	2.71	3.5	0.350117	F	220	AACAGCCCAAAGGATTTTGCGCCGTTAATGCAACATTCTGCAATGGTCACGCGTATAGGTGCCGAGAAAATTAGaaaaaTATGTGCGACGGCATATAAATTTAGGGCAATGAGCGTAAATAAAATGTTAACGACATGCAATCACGATGCTTCAatttatttatttatttatttatttAAAATACCTTGCGTGCCTTCAGTAAGGTGTTGGGTAAgggggT	lh00172:248:22FMLCLT4:7:1101:21166:5482	1
lh00172:248:22FMLCLT4:7:1101:21409:17921_1	1	76	12	6	1	AC	GTGTGTGTGTGT	NA	1	1	5	7	166	GCAATTtctctcGGGATGGCGCGGGTGgtgtgtgtgtgtTCCCACGGGCCCCGGAGGCCCACTCCGCGGAGGGCACGCGGCGCGGTAGGCGAGCGCCGAGGCCCAGCGGCCgggggAGGACGACCTCGTATCCCGCGTCCCCGCCGCGCTGGATCCGGACTGAGTG	GCAATTTCTCTCGGGATGGC	CACTCAGTCCGGATCCAGC	7	108	49	20	214	19	59.335	59.857	4.4	4.85	1.80805	F	234	AAAGCaaaaaGACGTCGGAGAAAAGTGCCGCGaaaaaaTGGATGAGTTGCAATTtctctcGGGATGGCGCGGGTGgtgtgtgtgtgtTCCCACGGGCCCCGGAGGCCCACTCCGCGGAGGGCACGCGGCGCGGTAGGCGAGCGCCGAGGCCCAGCGGCCgggggAGGACGACCTCGTATCCCGCGTCCCCGCCGCGCTGGATCCGGACTGAGTGGCCGGGCCTGCGGACTGGAT	lh00172:248:22FMLCLT4:7:1101:21409:17921	1
lh00172:248:22FMLCLT4:7:1101:21409:17921_1	1	76	12	6	1	AC	GTGTGTGTGTGT	NA	0	0	5	6	165	CAATTtctctcGGGATGGCGCGGGTGgtgtgtgtgtgtTCCCACGGGCCCCGGAGGCCCACTCCGCGGAGGGCACGCGGCGCGGTAGGCGAGCGCCGAGGCCCAGCGGCCgggggAGGACGACCTCGTATCCCGCGTCCCCGCCGCGCTGGATCCGGACTGAGTG	CAATTTCTCTCGGGATGGCG	CACTCAGTCCGGATCCAGC	6	108	50	20	214	19	59.06	59.857	5.69	4.85	2.08287	F	234	AAAGCaaaaaGACGTCGGAGAAAAGTGCCGCGaaaaaaTGGATGAGTTGCAATTtctctcGGGATGGCGCGGGTGgtgtgtgtgtgtTCCCACGGGCCCCGGAGGCCCACTCCGCGGAGGGCACGCGGCGCGGTAGGCGAGCGCCGAGGCCCAGCGGCCgggggAGGACGACCTCGTATCCCGCGTCCCCGCCGCGCTGGATCCGGACTGAGTGGCCGGGCCTGCGGACTGGAT	lh00172:248:22FMLCLT4:7:1101:21409:17921	1
lh00172:248:22FMLCLT4:7:1101:21409:17921_1	1	76	12	6	1	AC	GTGTGTGTGTGT	NA	0	0	5	5	164	AATTtctctcGGGATGGCGCGGGTGgtgtgtgtgtgtTCCCACGGGCCCCGGAGGCCCACTCCGCGGAGGGCACGCGGCGCGGTAGGCGAGCGCCGAGGCCCAGCGGCCgggggAGGACGACCTCGTATCCCGCGTCCCCGCCGCGCTGGATCCGGACTGAGTG	AATTTCTCTCGGGATGGCGC	CACTCAGTCCGGATCCAGC	5	108	51	20	214	19	60.816	59.857	6.53	4.85	1.95836	F	234	AAAGCaaaaaGACGTCGGAGAAAAGTGCCGCGaaaaaaTGGATGAGTTGCAATTtctctcGGGATGGCGCGGGTGgtgtgtgtgtgtTCCCACGGGCCCCGGAGGCCCACTCCGCGGAGGGCACGCGGCGCGGTAGGCGAGCGCCGAGGCCCAGCGGCCgggggAGGACGACCTCGTATCCCGCGTCCCCGCCGCGCTGGATCCGGACTGAGTGGCCGGGCCTGCGGACTGGAT	lh00172:248:22FMLCLT4:7:1101:21409:17921	1
lh00172:248:22FMLCLT4:7:1101:22242:21914_1	1	27	15	5	1	AAC	AACAACAACAACAAC	NA	1	1	4	1	120	AGGTATGTGCCAGAATTGAGGGAaacaacaacaacaacAATAAGAGAACACGCAGCTAAGCCGACCTCACACCGTGGCTGTGCGGGATCCTCTTCCCAGGCCTGGGAGACTTTGCCGTTT	AGGTATGTGCCAGAATTGAGGG	AAACGGCAAAGTCTCCCAGG	1	62	4	22	123	20	60.092	60.537	4.3	4.45	2.62958	A	242	GGTAGGTATGTGCCAGAATTGAGGGAaacaacaacaacaacAATAAGAGAACACGCAGCTAAGCCGACCTCACACCGTGGCTGTGCGGGATCCTCTTCCCAGGCCTGGGAGACTTTGCCGTTTCTTCTGCATGAAGTAGCCTTATGGTTTGAACTGAGGTGTCGGTATGTTCCTAGATAACGGTGCAGGGAATGAGGCAGATGGGGACAgtgtgtTTCTTCGTCTTCATCAtttttCTCGCG	lh00172:248:22FMLCLT4:7:1101:22242:21914	1
lh00172:248:22FMLCLT4:7:1101:22242:21914_1	1	27	15	5	1	AAC	AACAACAACAACAAC	NA	0	0	4	1	122	AGGTATGTGCCAGAATTGAGGGAaacaacaacaacaacAATAAGAGAACACGCAGCTAAGCCGACCTCACACCGTGGCTGTGCGGGATCCTCTTCCCAGGCCTGGGAGACTTTGCCGTTTCT	AGGTATGTGCCAGAATTGAGGG	AGAAACGGCAAAGTCTCCCA	1	64	4	22	125	20	60.092	59.528	4.3	4.37	2.56468	A	242	GGTAGGTATGTGCCAGAATTGAGGGAaacaacaacaacaacAATAAGAGAACACGCAGCTAAGCCGACCTCACACCGTGGCTGTGCGGGATCCTCTTCCCAGGCCTGGGAGACTTTGCCGTTTCTTCTGCATGAAGTAGCCTTATGGTTTGAACTGAGGTGTCGGTATGTTCCTAGATAACGGTGCAGGGAATGAGGCAGATGGGGACAgtgtgtTTCTTCGTCTTCATCAtttttCTCGCG	lh00172:248:22FMLCLT4:7:1101:22242:21914	1
lh00172:248:22FMLCLT4:7:1101:22242:21914_1	1	27	15	5	1	AAC	AACAACAACAACAAC	NA	0	0	4	1	162	AGGTATGTGCCAGAATTGAGGGAaacaacaacaacaacAATAAGAGAACACGCAGCTAAGCCGACCTCACACCGTGGCTGTGCGGGATCCTCTTCCCAGGCCTGGGAGACTTTGCCGTTTCTTCTGCATGAAGTAGCCTTATGGTTTGAACTGAGGTGTCGG	AGGTATGTGCCAGAATTGAGGG	CCGACACCTCAGTTCAAACC	1	104	4	22	165	20	60.092	58.773	4.3	3.27	3.31896	A	242	GGTAGGTATGTGCCAGAATTGAGGGAaacaacaacaacaacAATAAGAGAACACGCAGCTAAGCCGACCTCACACCGTGGCTGTGCGGGATCCTCTTCCCAGGCCTGGGAGACTTTGCCGTTTCTTCTGCATGAAGTAGCCTTATGGTTTGAACTGAGGTGTCGGTATGTTCCTAGATAACGGTGCAGGGAATGAGGCAGATGGGGACAgtgtgtTTCTTCGTCTTCATCAtttttCTCGCG	lh00172:248:22FMLCLT4:7:1101:22242:21914	1
lh00172:248:22FMLCLT4:7:1101:22242:21914_1	1	27	15	5	1	AAC	AACAACAACAACAAC	NA	0	0	4	1	188	AGGTATGTGCCAGAATTGAGGGAaacaacaacaacaacAATAAGAGAACACGCAGCTAAGCCGACCTCACACCGTGGCTGTGCGGGATCCTCTTCCCAGGCCTGGGAGACTTTGCCGTTTCTTCTGCATGAAGTAGCCTTATGGTTTGAACTGAGGTGTCGGTATGTTCCTAGATAACGGTGCAGGGA	AGGTATGTGCCAGAATTGAGGG	TCCCTGCACCGTTATCTAGGA	1	129	4	22	191	21	60.092	60.063	4.3	2.94	3.1557	A	242	GGTAGGTATGTGCCAGAATTGAGGGAaacaacaacaacaacAATAAGAGAACACGCAGCTAAGCCGACCTCACACCGTGGCTGTGCGGGATCCTCTTCCCAGGCCTGGGAGACTTTGCCGTTTCTTCTGCATGAAGTAGCCTTATGGTTTGAACTGAGGTGTCGGTATGTTCCTAGATAACGGTGCAGGGAATGAGGCAGATGGGGACAgtgtgtTTCTTCGTCTTCATCAtttttCTCGCG	lh00172:248:22FMLCLT4:7:1101:22242:21914	1
lh00172:248:22FMLCLT4:7:1101:22242:21914_1	1	27	15	5	1	AAC	AACAACAACAACAAC	NA	0	0	4	1	200	AGGTATGTGCCAGAATTGAGGGAaacaacaacaacaacAATAAGAGAACACGCAGCTAAGCCGACCTCACACCGTGGCTGTGCGGGATCCTCTTCCCAGGCCTGGGAGACTTTGCCGTTTCTTCTGCATGAAGTAGCCTTATGGTTTGAACTGAGGTGTCGGTATGTTCCTAGATAACGGTGCAGGGAATGAGGCAGATG	AGGTATGTGCCAGAATTGAGGG	CATCTGCCTCATTCCCTGCA	1	142	4	22	203	20	60.092	60.107	4.3	4.41	2.19908	A	242	GGTAGGTATGTGCCAGAATTGAGGGAaacaacaacaacaacAATAAGAGAACACGCAGCTAAGCCGACCTCACACCGTGGCTGTGCGGGATCCTCTTCCCAGGCCTGGGAGACTTTGCCGTTTCTTCTGCATGAAGTAGCCTTATGGTTTGAACTGAGGTGTCGGTATGTTCCTAGATAACGGTGCAGGGAATGAGGCAGATGGGGACAgtgtgtTTCTTCGTCTTCATCAtttttCTCGCG	lh00172:248:22FMLCLT4:7:1101:22242:21914	1
lh00172:248:22FMLCLT4:7:1101:22242:21914_1	1	27	15	5	1	AAC	AACAACAACAACAAC	NA	0	0	4	0	121	GGTATGTGCCAGAATTGAGGGAaacaacaacaacaacAATAAGAGAACACGCAGCTAAGCCGACCTCACACCGTGGCTGTGCGGGATCCTCTTCCCAGGCCTGGGAGACTTTGCCGTTTCT	GGTATGTGCCAGAATTGAGGGA	AGAAACGGCAAAGTCTCCCA	0	64	5	22	125	20	60.092	59.528	4.2	4.37	2.5649	A	242	GGTAGGTATGTGCCAGAATTGAGGGAaacaacaacaacaacAATAAGAGAACACGCAGCTAAGCCGACCTCACACCGTGGCTGTGCGGGATCCTCTTCCCAGGCCTGGGAGACTTTGCCGTTTCTTCTGCATGAAGTAGCCTTATGGTTTGAACTGAGGTGTCGGTATGTTCCTAGATAACGGTGCAGGGAATGAGGCAGATGGGGACAgtgtgtTTCTTCGTCTTCATCAtttttCTCGCG	lh00172:248:22FMLCLT4:7:1101:22242:21914	1
lh00172:248:22FMLCLT4:7:1101:22242:21914_1	1	27	15	5	1	AAC	AACAACAACAACAAC	NA	0	0	4	0	187	GGTATGTGCCAGAATTGAGGGAaacaacaacaacaacAATAAGAGAACACGCAGCTAAGCCGACCTCACACCGTGGCTGTGCGGGATCCTCTTCCCAGGCCTGGGAGACTTTGCCGTTTCTTCTGCATGAAGTAGCCTTATGGTTTGAACTGAGGTGTCGGTATGTTCCTAGATAACGGTGCAGGGA	GGTATGTGCCAGAATTGAGGGA	TCCCTGCACCGTTATCTAGGA	0	129	5	22	191	21	60.092	60.063	4.2	2.94	3.15592	A	242	GGTAGGTATGTGCCAGAATTGAGGGAaacaacaacaacaacAATAAGAGAACACGCAGCTAAGCCGACCTCACACCGTGGCTGTGCGGGATCCTCTTCCCAGGCCTGGGAGACTTTGCCGTTTCTTCTGCATGAAGTAGCCTTATGGTTTGAACTGAGGTGTCGGTATGTTCCTAGATAACGGTGCAGGGAATGAGGCAGATGGGGACAgtgtgtTTCTTCGTCTTCATCAtttttCTCGCG	lh00172:248:22FMLCLT4:7:1101:22242:21914	1
lh00172:248:22FMLCLT4:7:1101:22242:21914_1	1	27	15	5	1	AAC	AACAACAACAACAAC	NA	0	0	6	1	199	AGGTATGTGCCAGAATTGAGGGAaacaacaacaacaacAATAAGAGAACACGCAGCTAAGCCGACCTCACACCGTGGCTGTGCGGGATCCTCTTCCCAGGCCTGGGAGACTTTGCCGTTTCTTCTGCATGAAGTAGCCTTATGGTTTGAACTGAGGTGTCGGTATGTTCCTAGATAACGGTGCAGGGAATGAGGCAGAT	AGGTATGTGCCAGAATTGAGGG	ATCTGCCTCATTCCCTGCAC	1	141	4	22	202	20	60.092	60.107	4.3	4.57	2.19903	A	242	GGTAGGTATGTGCCAGAATTGAGGGAaacaacaacaacaacAATAAGAGAACACGCAGCTAAGCCGACCTCACACCGTGGCTGTGCGGGATCCTCTTCCCAGGCCTGGGAGACTTTGCCGTTTCTTCTGCATGAAGTAGCCTTATGGTTTGAACTGAGGTGTCGGTATGTTCCTAGATAACGGTGCAGGGAATGAGGCAGATGGGGACAgtgtgtTTCTTCGTCTTCATCAtttttCTCGCG	lh00172:248:22FMLCLT4:7:1101:22242:21914	1
lh00172:248:22FMLCLT4:7:1101:22242:21914_1	1	27	15	5	1	AAC	AACAACAACAACAAC	NA	0	0	6	0	198	GGTATGTGCCAGAATTGAGGGAaacaacaacaacaacAATAAGAGAACACGCAGCTAAGCCGACCTCACACCGTGGCTGTGCGGGATCCTCTTCCCAGGCCTGGGAGACTTTGCCGTTTCTTCTGCATGAAGTAGCCTTATGGTTTGAACTGAGGTGTCGGTATGTTCCTAGATAACGGTGCAGGGAATGAGGCAGAT	GGTATGTGCCAGAATTGAGGGA	ATCTGCCTCATTCCCTGCAC	0	141	5	22	202	20	60.092	60.107	4.2	4.57	2.19925	A	242	GGTAGGTATGTGCCAGAATTGAGGGAaacaacaacaacaacAATAAGAGAACACGCAGCTAAGCCGACCTCACACCGTGGCTGTGCGGGATCCTCTTCCCAGGCCTGGGAGACTTTGCCGTTTCTTCTGCATGAAGTAGCCTTATGGTTTGAACTGAGGTGTCGGTATGTTCCTAGATAACGGTGCAGGGAATGAGGCAGATGGGGACAgtgtgtTTCTTCGTCTTCATCAtttttCTCGCG	lh00172:248:22FMLCLT4:7:1101:22242:21914	1
lh00172:248:22FMLCLT4:7:1101:23950:9377_1	1	41	12	6	1	AG	GAGAGAGAGAGA	NA	1	1	8	12	150	TTAAGTTTGCgtgtgtGCgtgtgtGAGTGATTgagagagagagaAAGAGAATTTCAGGTGCTCGAAATTTCAAGAGCCCTCCACTACGGCGtctctcGTAATCACATAGTGGTTTTAGGGTGTAAAACCCCAGAAGTCCATCAGTCTTGT	TTAAGTTTGCGTGTGTGCGT	ACAAGACTGATGGACTTCTGGG	12	84	9	20	158	22	59.272	59.696	5.24	4.45	3.03215	F	246	CACCCATGTTAAGTTTGCgtgtgtGCgtgtgtGAGTGATTgagagagagagaAAGAGAATTTCAGGTGCTCGAAATTTCAAGAGCCCTCCACTACGGCGtctctcGTAATCACATAGTGGTTTTAGGGTGTAAAACCCCAGAAGTCCATCAGTCTTGTACAGAAGTTATTGTCATCGTTAATCGTTGATAGTTTCTTGAGCCAATATAGGTGCAGAGCTaaaaaTAACTGAGACAAAGACAAGAAG	lh00172:248:22FMLCLT4:7:1101:23950:9377	1
lh00172:248:22FMLCLT4:7:1101:23950:9377_1	1	41	12	6	1	AG	GAGAGAGAGAGA	NA	0	0	10	11	104	TAAGTTTGCgtgtgtGCgtgtgtGAGTGATTgagagagagagaAAGAGAATTTCAGGTGCTCGAAATTTCAAGAGCCCTCCACTACGGCGtctctcGTAATCAC	TAAGTTTGCGTGTGTGCGTG	GTGATTACGAGAGACGCCGT	11	41	10	20	113	20	59.973	59.902	5.34	5.68	0.12531	F	246	CACCCATGTTAAGTTTGCgtgtgtGCgtgtgtGAGTGATTgagagagagagaAAGAGAATTTCAGGTGCTCGAAATTTCAAGAGCCCTCCACTACGGCGtctctcGTAATCACATAGTGGTTTTAGGGTGTAAAACCCCAGAAGTCCATCAGTCTTGTACAGAAGTTATTGTCATCGTTAATCGTTGATAGTTTCTTGAGCCAATATAGGTGCAGAGCTaaaaaTAACTGAGACAAAGACAAGAAG	lh00172:248:22FMLCLT4:7:1101:23950:9377	1
lh00172:248:22FMLCLT4:7:1101:23950:9377_1	1	41	12	6	1	AG	GAGAGAGAGAGA	NA	0	0	10	11	105	TAAGTTTGCgtgtgtGCgtgtgtGAGTGATTgagagagagagaAAGAGAATTTCAGGTGCTCGAAATTTCAAGAGCCCTCCACTACGGCGtctctcGTAATCACA	TAAGTTTGCGTGTGTGCGTG	TGTGATTACGAGAGACGCCG	11	42	10	20	114	20	59.973	59.902	5.34	6.46	0.125134	F	246	CACCCATGTTAAGTTTGCgtgtgtGCgtgtgtGAGTGATTgagagagagagaAAGAGAATTTCAGGTGCTCGAAATTTCAAGAGCCCTCCACTACGGCGtctctcGTAATCACATAGTGGTTTTAGGGTGTAAAACCCCAGAAGTCCATCAGTCTTGTACAGAAGTTATTGTCATCGTTAATCGTTGATAGTTTCTTGAGCCAATATAGGTGCAGAGCTaaaaaTAACTGAGACAAAGACAAGAAG	lh00172:248:22FMLCLT4:7:1101:23950:9377	1
lh00172:248:22FMLCLT4:7:1101:23950:9377_1	1	41	12	6	1	AG	GAGAGAGAGAGA	NA	0	0	10	11	148	TAAGTTTGCgtgtgtGCgtgtgtGAGTGATTgagagagagagaAAGAGAATTTCAGGTGCTCGAAATTTCAAGAGCCCTCCACTACGGCGtctctcGTAATCACATAGTGGTTTTAGGGTGTAAAACCCCAGAAGTCCATCAGTCTTG	TAAGTTTGCGTGTGTGCGTG	CAAGACTGATGGACTTCTGGG	11	84	10	20	157	21	59.973	58.017	5.34	4.45	3.01016	F	246	CACCCATGTTAAGTTTGCgtgtgtGCgtgtgtGAGTGATTgagagagagagaAAGAGAATTTCAGGTGCTCGAAATTTCAAGAGCCCTCCACTACGGCGtctctcGTAATCACATAGTGGTTTTAGGGTGTAAAACCCCAGAAGTCCATCAGTCTTGTACAGAAGTTATTGTCATCGTTAATCGTTGATAGTTTCTTGAGCCAATATAGGTGCAGAGCTaaaaaTAACTGAGACAAAGACAAGAAG	lh00172:248:22FMLCLT4:7:1101:23950:9377	1
lh00172:248:22FMLCLT4:7:1101:23950:9377_1	1	41	12	6	1	AG	GAGAGAGAGAGA	NA	0	0	10	11	149	TAAGTTTGCgtgtgtGCgtgtgtGAGTGATTgagagagagagaAAGAGAATTTCAGGTGCTCGAAATTTCAAGAGCCCTCCACTACGGCGtctctcGTAATCACATAGTGGTTTTAGGGTGTAAAACCCCAGAAGTCCATCAGTCTTGT	TAAGTTTGCGTGTGTGCGTG	ACAAGACTGATGGACTTCTGGG	11	84	10	20	158	22	59.973	59.696	5.34	4.45	2.33111	F	246	CACCCATGTTAAGTTTGCgtgtgtGCgtgtgtGAGTGATTgagagagagagaAAGAGAATTTCAGGTGCTCGAAATTTCAAGAGCCCTCCACTACGGCGtctctcGTAATCACATAGTGGTTTTAGGGTGTAAAACCCCAGAAGTCCATCAGTCTTGTACAGAAGTTATTGTCATCGTTAATCGTTGATAGTTTCTTGAGCCAATATAGGTGCAGAGCTaaaaaTAACTGAGACAAAGACAAGAAG	lh00172:248:22FMLCLT4:7:1101:23950:9377	1
lh00172:248:22FMLCLT4:7:1101:23950:9377_1	1	41	12	6	1	AG	GAGAGAGAGAGA	NA	0	0	10	11	210	TAAGTTTGCgtgtgtGCgtgtgtGAGTGATTgagagagagagaAAGAGAATTTCAGGTGCTCGAAATTTCAAGAGCCCTCCACTACGGCGtctctcGTAATCACATAGTGGTTTTAGGGTGTAAAACCCCAGAAGTCCATCAGTCTTGTACAGAAGTTATTGTCATCGTTAATCGTTGATAGTTTCTTGAGCCAATATAGGTGCAGAGCT	TAAGTTTGCGTGTGTGCGTG	AGCTCTGCACCTATATTGGCT	11	146	10	20	219	21	59.973	58.947	5.34	4.75	2.08018	F	246	CACCCATGTTAAGTTTGCgtgtgtGCgtgtgtGAGTGATTgagagagagagaAAGAGAATTTCAGGTGCTCGAAATTTCAAGAGCCCTCCACTACGGCGtctctcGTAATCACATAGTGGTTTTAGGGTGTAAAACCCCAGAAGTCCATCAGTCTTGTACAGAAGTTATTGTCATCGTTAATCGTTGATAGTTTCTTGAGCCAATATAGGTGCAGAGCTaaaaaTAACTGAGACAAAGACAAGAAG	lh00172:248:22FMLCLT4:7:1101:23950:9377	1
lh00172:248:22FMLCLT4:7:1101:23950:9377_1	1	41	12	6	1	AG	GAGAGAGAGAGA	NA	0	0	10	11	210	TAAGTTTGCgtgtgtGCgtgtgtGAGTGATTgagagagagagaAAGAGAATTTCAGGTGCTCGAAATTTCAAGAGCCCTCCACTACGGCGtctctcGTAATCACATAGTGGTTTTAGGGTGTAAAACCCCAGAAGTCCATCAGTCTTGTACAGAAGTTATTGTCATCGTTAATCGTTGATAGTTTCTTGAGCCAATATAGGTGCAGAGCT	TAAGTTTGCGTGTGTGCGTG	AGCTCTGCACCTATATTGGCTC	11	145	10	20	219	22	59.973	59.962	5.34	4.7	2.06523	F	246	CACCCATGTTAAGTTTGCgtgtgtGCgtgtgtGAGTGATTgagagagagagaAAGAGAATTTCAGGTGCTCGAAATTTCAAGAGCCCTCCACTACGGCGtctctcGTAATCACATAGTGGTTTTAGGGTGTAAAACCCCAGAAGTCCATCAGTCTTGTACAGAAGTTATTGTCATCGTTAATCGTTGATAGTTTCTTGAGCCAATATAGGTGCAGAGCTaaaaaTAACTGAGACAAAGACAAGAAG	lh00172:248:22FMLCLT4:7:1101:23950:9377	1
lh00172:248:22FMLCLT4:7:1101:23950:9377_1	1	41	12	6	1	AG	GAGAGAGAGAGA	NA	0	0	10	1	95	tgtgtGCgtgtgtGAGTGATTgagagagagagaAAGAGAATTTCAGGTGCTCGAAATTTCAAGAGCCCTCCACTACGGCGtctctcGTAATCACA	TGTGTGCGTGTGTGAGTGAT	TGTGATTACGAGAGACGCCG	1	42	20	20	114	20	60.179	59.902	3.06	6.46	0.277287	F	246	CACCCATGTTAAGTTTGCgtgtgtGCgtgtgtGAGTGATTgagagagagagaAAGAGAATTTCAGGTGCTCGAAATTTCAAGAGCCCTCCACTACGGCGtctctcGTAATCACATAGTGGTTTTAGGGTGTAAAACCCCAGAAGTCCATCAGTCTTGTACAGAAGTTATTGTCATCGTTAATCGTTGATAGTTTCTTGAGCCAATATAGGTGCAGAGCTaaaaaTAACTGAGACAAAGACAAGAAG	lh00172:248:22FMLCLT4:7:1101:23950:9377	1
lh00172:248:22FMLCLT4:7:1101:23950:9377_1	1	41	12	6	1	AG	GAGAGAGAGAGA	NA	0	0	10	1	200	tgtgtGCgtgtgtGAGTGATTgagagagagagaAAGAGAATTTCAGGTGCTCGAAATTTCAAGAGCCCTCCACTACGGCGtctctcGTAATCACATAGTGGTTTTAGGGTGTAAAACCCCAGAAGTCCATCAGTCTTGTACAGAAGTTATTGTCATCGTTAATCGTTGATAGTTTCTTGAGCCAATATAGGTGCAGAGCT	TGTGTGCGTGTGTGAGTGAT	AGCTCTGCACCTATATTGGCTC	1	145	20	20	219	22	60.179	59.962	3.06	4.7	2.21738	F	246	CACCCATGTTAAGTTTGCgtgtgtGCgtgtgtGAGTGATTgagagagagagaAAGAGAATTTCAGGTGCTCGAAATTTCAAGAGCCCTCCACTACGGCGtctctcGTAATCACATAGTGGTTTTAGGGTGTAAAACCCCAGAAGTCCATCAGTCTTGTACAGAAGTTATTGTCATCGTTAATCGTTGATAGTTTCTTGAGCCAATATAGGTGCAGAGCTaaaaaTAACTGAGACAAAGACAAGAAG	lh00172:248:22FMLCLT4:7:1101:23950:9377	1
lh00172:248:22FMLCLT4:7:1101:24937:27054_1	1	100	12	6	1	AT	TATATATATATA	NA	1	1	4	71	198	CGCTCACCCTTCATTTCACGGACCATAATGCCGTCATAATGAAGGGACATCGCAAGTCATCCATCGCCTCTAAGAACAAATAAAACTTGATTTCtatatatatataCACAGTGTTTCTCATGATGTCTTTACACGATGATCGACTGGGCGAATTacacacGGAAGATTCACGGTTTTACCGATGATtctctcTGGAGC	CGCTCACCCTTCATTTCACG	GCTCCAGAGAGAATCATCGGT	74	71	6	20	203	21	59.556	59.314	4.35	4.69	2.12992	F	215	GGAACCGCTCACCCTTCATTTCACGGACCATAATGCCGTCATAATGAAGGGACATCGCAAGTCATCCATCGCCTCTAAGAACAAATAAAACTTGATTTCtatatatatataCACAGTGTTTCTCATGATGTCTTTACACGATGATCGACTGGGCGAATTacacacGGAAGATTCACGGTTTTACCGATGATtctctcTGGAGCTTCGCCCACTCG	lh00172:248:22FMLCLT4:7:1101:24937:27054	1
lh00172:248:22FMLCLT4:7:1101:24937:27054_1	1	100	12	6	1	AT	TATATATATATA	NA	0	0	4	71	200	ACCGCTCACCCTTCATTTCACGGACCATAATGCCGTCATAATGAAGGGACATCGCAAGTCATCCATCGCCTCTAAGAACAAATAAAACTTGATTTCtatatatatataCACAGTGTTTCTCATGATGTCTTTACACGATGATCGACTGGGCGAATTacacacGGAAGATTCACGGTTTTACCGATGATtctctcTGGAGC	ACCGCTCACCCTTCATTTCA	GCTCCAGAGAGAATCATCGGT	76	71	4	20	203	21	59.6	59.314	2.69	4.69	2.08627	F	215	GGAACCGCTCACCCTTCATTTCACGGACCATAATGCCGTCATAATGAAGGGACATCGCAAGTCATCCATCGCCTCTAAGAACAAATAAAACTTGATTTCtatatatatataCACAGTGTTTCTCATGATGTCTTTACACGATGATCGACTGGGCGAATTacacacGGAAGATTCACGGTTTTACCGATGATtctctcTGGAGCTTCGCCCACTCG	lh00172:248:22FMLCLT4:7:1101:24937:27054	1
lh00172:248:22FMLCLT4:7:1101:24937:27054_1	1	100	12	6	1	AT	TATATATATATA	NA	0	0	4	71	203	GGAACCGCTCACCCTTCATTTCACGGACCATAATGCCGTCATAATGAAGGGACATCGCAAGTCATCCATCGCCTCTAAGAACAAATAAAACTTGATTTCtatatatatataCACAGTGTTTCTCATGATGTCTTTACACGATGATCGACTGGGCGAATTacacacGGAAGATTCACGGTTTTACCGATGATtctctcTGGAGC	GGAACCGCTCACCCTTCATT	GCTCCAGAGAGAATCATCGGT	79	71	1	20	203	21	60.323	59.314	2.57	4.69	2.0086	F	215	GGAACCGCTCACCCTTCATTTCACGGACCATAATGCCGTCATAATGAAGGGACATCGCAAGTCATCCATCGCCTCTAAGAACAAATAAAACTTGATTTCtatatatatataCACAGTGTTTCTCATGATGTCTTTACACGATGATCGACTGGGCGAATTacacacGGAAGATTCACGGTTTTACCGATGATtctctcTGGAGCTTCGCCCACTCG	lh00172:248:22FMLCLT4:7:1101:24937:27054	1
lh00172:248:22FMLCLT4:7:1101:24937:27054_1	1	100	12	6	1	AT	TATATATATATA	NA	0	0	4	38	164	CGCTCACCCTTCATTTCACGGACCATAATGCCGTCATAATGAAGGGACATCGCAAGTCATCCATCGCCTCTAAGAACAAATAAAACTTGATTTCtatatatatataCACAGTGTTTCTCATGATGTCTTTACACGATGATCGACTGGGCGAATTacacacGGAA	CGCTCACCCTTCATTTCACG	TTCCGTGTGTAATTCGCCCA	74	38	6	20	169	20	59.556	59.965	4.35	5.36	0.478905	F	215	GGAACCGCTCACCCTTCATTTCACGGACCATAATGCCGTCATAATGAAGGGACATCGCAAGTCATCCATCGCCTCTAAGAACAAATAAAACTTGATTTCtatatatatataCACAGTGTTTCTCATGATGTCTTTACACGATGATCGACTGGGCGAATTacacacGGAAGATTCACGGTTTTACCGATGATtctctcTGGAGCTTCGCCCACTCG	lh00172:248:22FMLCLT4:7:1101:24937:27054	1
lh00172:248:22FMLCLT4:7:1101:24937:27054_1	1	100	12	6	1	AT	TATATATATATA	NA	0	0	4	38	166	ACCGCTCACCCTTCATTTCACGGACCATAATGCCGTCATAATGAAGGGACATCGCAAGTCATCCATCGCCTCTAAGAACAAATAAAACTTGATTTCtatatatatataCACAGTGTTTCTCATGATGTCTTTACACGATGATCGACTGGGCGAATTacacacGGAA	ACCGCTCACCCTTCATTTCA	TTCCGTGTGTAATTCGCCCA	76	38	4	20	169	20	59.6	59.965	2.69	5.36	0.435249	F	215	GGAACCGCTCACCCTTCATTTCACGGACCATAATGCCGTCATAATGAAGGGACATCGCAAGTCATCCATCGCCTCTAAGAACAAATAAAACTTGATTTCtatatatatataCACAGTGTTTCTCATGATGTCTTTACACGATGATCGACTGGGCGAATTacacacGGAAGATTCACGGTTTTACCGATGATtctctcTGGAGCTTCGCCCACTCG	lh00172:248:22FMLCLT4:7:1101:24937:27054	1
lh00172:248:22FMLCLT4:7:1101:24937:27054_1	1	100	12	6	1	AT	TATATATATATA	NA	0	0	4	38	169	GGAACCGCTCACCCTTCATTTCACGGACCATAATGCCGTCATAATGAAGGGACATCGCAAGTCATCCATCGCCTCTAAGAACAAATAAAACTTGATTTCtatatatatataCACAGTGTTTCTCATGATGTCTTTACACGATGATCGACTGGGCGAATTacacacGGAA	GGAACCGCTCACCCTTCATT	TTCCGTGTGTAATTCGCCCA	79	38	1	20	169	20	60.323	59.965	2.57	5.36	0.357582	F	215	GGAACCGCTCACCCTTCATTTCACGGACCATAATGCCGTCATAATGAAGGGACATCGCAAGTCATCCATCGCCTCTAAGAACAAATAAAACTTGATTTCtatatatatataCACAGTGTTTCTCATGATGTCTTTACACGATGATCGACTGGGCGAATTacacacGGAAGATTCACGGTTTTACCGATGATtctctcTGGAGCTTCGCCCACTCG	lh00172:248:22FMLCLT4:7:1101:24937:27054	1
lh00172:248:22FMLCLT4:7:1101:24937:27054_1	1	100	12	6	1	AT	TATATATATATA	NA	0	0	4	32	122	AGGGACATCGCAAGTCATCCATCGCCTCTAAGAACAAATAAAACTTGATTTCtatatatatataCACAGTGTTTCTCATGATGTCTTTACACGATGATCGACTGGGCGAATTacacacGGAA	AGGGACATCGCAAGTCATCC	TTCCGTGTGTAATTCGCCCA	32	38	48	20	169	20	59.821	59.965	3.51	5.36	0.214036	F	215	GGAACCGCTCACCCTTCATTTCACGGACCATAATGCCGTCATAATGAAGGGACATCGCAAGTCATCCATCGCCTCTAAGAACAAATAAAACTTGATTTCtatatatatataCACAGTGTTTCTCATGATGTCTTTACACGATGATCGACTGGGCGAATTacacacGGAAGATTCACGGTTTTACCGATGATtctctcTGGAGCTTCGCCCACTCG	lh00172:248:22FMLCLT4:7:1101:24937:27054	1
lh00172:248:22FMLCLT4:7:1101:24937:27054_1	1	100	12	6	1	AT	TATATATATATA	NA	0	0	4	31	121	GGGACATCGCAAGTCATCCATCGCCTCTAAGAACAAATAAAACTTGATTTCtatatatatataCACAGTGTTTCTCATGATGTCTTTACACGATGATCGACTGGGCGAATTacacacGGAA	GGGACATCGCAAGTCATCCA	TTCCGTGTGTAATTCGCCCA	31	38	49	20	169	20	60.108	59.965	3.41	5.36	0.142739	F	215	GGAACCGCTCACCCTTCATTTCACGGACCATAATGCCGTCATAATGAAGGGACATCGCAAGTCATCCATCGCCTCTAAGAACAAATAAAACTTGATTTCtatatatatataCACAGTGTTTCTCATGATGTCTTTACACGATGATCGACTGGGCGAATTacacacGGAAGATTCACGGTTTTACCGATGATtctctcTGGAGCTTCGCCCACTCG	lh00172:248:22FMLCLT4:7:1101:24937:27054	1
lh00172:248:22FMLCLT4:7:1101:24937:27054_1	1	100	12	6	1	AT	TATATATATATA	NA	0	0	4	23	113	GCAAGTCATCCATCGCCTCTAAGAACAAATAAAACTTGATTTCtatatatatataCACAGTGTTTCTCATGATGTCTTTACACGATGATCGACTGGGCGAATTacacacGGAA	GCAAGTCATCCATCGCCTCT	TTCCGTGTGTAATTCGCCCA	23	38	57	20	169	20	60.179	59.965	3.69	5.36	0.214098	F	215	GGAACCGCTCACCCTTCATTTCACGGACCATAATGCCGTCATAATGAAGGGACATCGCAAGTCATCCATCGCCTCTAAGAACAAATAAAACTTGATTTCtatatatatataCACAGTGTTTCTCATGATGTCTTTACACGATGATCGACTGGGCGAATTacacacGGAAGATTCACGGTTTTACCGATGATtctctcTGGAGCTTCGCCCACTCG	lh00172:248:22FMLCLT4:7:1101:24937:27054	1
lh00172:248:22FMLCLT4:7:1101:24937:27054_1	1	100	12	6	1	AT	TATATATATATA	NA	0	0	7	23	106	GGGACATCGCAAGTCATCCATCGCCTCTAAGAACAAATAAAACTTGATTTCtatatatatataCACAGTGTTTCTCATGATGTCTTTACACGATGATCGACTGGGC	GGGACATCGCAAGTCATCCA	GCCCAGTCGATCATCGTGTA	31	23	49	20	154	20	60.108	59.616	3.41	2.9	0.492011	A	215	GGAACCGCTCACCCTTCATTTCACGGACCATAATGCCGTCATAATGAAGGGACATCGCAAGTCATCCATCGCCTCTAAGAACAAATAAAACTTGATTTCtatatatatataCACAGTGTTTCTCATGATGTCTTTACACGATGATCGACTGGGCGAATTacacacGGAAGATTCACGGTTTTACCGATGATtctctcTGGAGCTTCGCCCACTCG	lh00172:248:22FMLCLT4:7:1101:24937:27054	1
lh00172:248:22FMLCLT4:7:1101:24937:27054_1	1	100	12	6	1	AT	TATATATATATA	NA	0	0	7	23	154	GGAACCGCTCACCCTTCATTTCACGGACCATAATGCCGTCATAATGAAGGGACATCGCAAGTCATCCATCGCCTCTAAGAACAAATAAAACTTGATTTCtatatatatataCACAGTGTTTCTCATGATGTCTTTACACGATGATCGACTGGGC	GGAACCGCTCACCCTTCATT	GCCCAGTCGATCATCGTGTA	79	23	1	20	154	20	60.323	59.616	2.57	2.9	0.706854	A	215	GGAACCGCTCACCCTTCATTTCACGGACCATAATGCCGTCATAATGAAGGGACATCGCAAGTCATCCATCGCCTCTAAGAACAAATAAAACTTGATTTCtatatatatataCACAGTGTTTCTCATGATGTCTTTACACGATGATCGACTGGGCGAATTacacacGGAAGATTCACGGTTTTACCGATGATtctctcTGGAGCTTCGCCCACTCG	lh00172:248:22FMLCLT4:7:1101:24937:27054	1
lh00172:248:22FMLCLT4:7:1101:24937:27054_1	1	100	12	6	1	AT	TATATATATATA	NA	0	0	9	27	110	GGGACATCGCAAGTCATCCATCGCCTCTAAGAACAAATAAAACTTGATTTCtatatatatataCACAGTGTTTCTCATGATGTCTTTACACGATGATCGACTGGGCGAAT	GGGACATCGCAAGTCATCCA	ATTCGCCCAGTCGATCATCG	31	27	49	20	158	20	60.108	60.319	3.41	3.84	0.426743	A	215	GGAACCGCTCACCCTTCATTTCACGGACCATAATGCCGTCATAATGAAGGGACATCGCAAGTCATCCATCGCCTCTAAGAACAAATAAAACTTGATTTCtatatatatataCACAGTGTTTCTCATGATGTCTTTACACGATGATCGACTGGGCGAATTacacacGGAAGATTCACGGTTTTACCGATGATtctctcTGGAGCTTCGCCCACTCG	lh00172:248:22FMLCLT4:7:1101:24937:27054	1
lh00172:248:22FMLCLT4:7:1101:24937:27054_1	1	100	12	6	1	AT	TATATATATATA	NA	0	0	9	27	111	AGGGACATCGCAAGTCATCCATCGCCTCTAAGAACAAATAAAACTTGATTTCtatatatatataCACAGTGTTTCTCATGATGTCTTTACACGATGATCGACTGGGCGAAT	AGGGACATCGCAAGTCATCC	ATTCGCCCAGTCGATCATCG	32	27	48	20	158	20	59.821	60.319	3.51	3.84	0.49804	A	215	GGAACCGCTCACCCTTCATTTCACGGACCATAATGCCGTCATAATGAAGGGACATCGCAAGTCATCCATCGCCTCTAAGAACAAATAAAACTTGATTTCtatatatatataCACAGTGTTTCTCATGATGTCTTTACACGATGATCGACTGGGCGAATTacacacGGAAGATTCACGGTTTTACCGATGATtctctcTGGAGCTTCGCCCACTCG	lh00172:248:22FMLCLT4:7:1101:24937:27054	1
lh00172:248:22FMLCLT4:7:1101:24937:27054_1	1	100	12	6	1	AT	TATATATATATA	NA	0	0	9	27	155	ACCGCTCACCCTTCATTTCACGGACCATAATGCCGTCATAATGAAGGGACATCGCAAGTCATCCATCGCCTCTAAGAACAAATAAAACTTGATTTCtatatatatataCACAGTGTTTCTCATGATGTCTTTACACGATGATCGACTGGGCGAAT	ACCGCTCACCCTTCATTTCA	ATTCGCCCAGTCGATCATCG	76	27	4	20	158	20	59.6	60.319	2.69	3.84	0.719253	A	215	GGAACCGCTCACCCTTCATTTCACGGACCATAATGCCGTCATAATGAAGGGACATCGCAAGTCATCCATCGCCTCTAAGAACAAATAAAACTTGATTTCtatatatatataCACAGTGTTTCTCATGATGTCTTTACACGATGATCGACTGGGCGAATTacacacGGAAGATTCACGGTTTTACCGATGATtctctcTGGAGCTTCGCCCACTCG	lh00172:248:22FMLCLT4:7:1101:24937:27054	1
lh00172:248:22FMLCLT4:7:1101:24937:27054_1	1	100	12	6	1	AT	TATATATATATA	NA	0	0	9	27	158	GGAACCGCTCACCCTTCATTTCACGGACCATAATGCCGTCATAATGAAGGGACATCGCAAGTCATCCATCGCCTCTAAGAACAAATAAAACTTGATTTCtatatatatataCACAGTGTTTCTCATGATGTCTTTACACGATGATCGACTGGGCGAAT	GGAACCGCTCACCCTTCATT	ATTCGCCCAGTCGATCATCG	79	27	1	20	158	20	60.323	60.319	2.57	3.84	0.641586	A	215	GGAACCGCTCACCCTTCATTTCACGGACCATAATGCCGTCATAATGAAGGGACATCGCAAGTCATCCATCGCCTCTAAGAACAAATAAAACTTGATTTCtatatatatataCACAGTGTTTCTCATGATGTCTTTACACGATGATCGACTGGGCGAATTacacacGGAAGATTCACGGTTTTACCGATGATtctctcTGGAGCTTCGCCCACTCG	lh00172:248:22FMLCLT4:7:1101:24937:27054	1
lh00172:248:22FMLCLT4:7:1101:26766:8060_1	1	26	53	7	2	ATC	GTTGTTGTTGTTGTTTCCTTCAAGTATGGCACTGATGATGATGATGATGATGA	NA	1	1	4	5	121	CCAGCTTGTATGCGTGATGACGTTCgttgttgttgttgttTCCTTCAAGTATGGCACtgatgatgatgatgatgatgaTTCAAGTATGATGACGTTCATGAAGTACACTTCTTCGCCAGCG	CCAGCTTGTATGCGTGATGA	CGCTGGCGAAGAAGTGTACT	5	23	1	20	121	20	58.345	60.389	2.92	2.73	2.04413	D	142	CCAGCTTGTATGCGTGATGACGTTCgttgttgttgttgttTCCTTCAAGTATGGCACtgatgatgatgatgatgatgaTTCAAGTATGATGACGTTCATGAAGTACACTTCTTCGCCAGCGGGCTCTAAgcgcgcAGCCCAC	lh00172:248:22FMLCLT4:7:1101:26766:8060	1
lh00172:248:22FMLCLT4:7:1101:26766:8060_1	1	26	53	7	2	ATC	GTTGTTGTTGTTGTTTCCTTCAAGTATGGCACTGATGATGATGATGATGATGA	NA	0	0	4	5	141	CCAGCTTGTATGCGTGATGACGTTCgttgttgttgttgttTCCTTCAAGTATGGCACtgatgatgatgatgatgatgaTTCAAGTATGATGACGTTCATGAAGTACACTTCTTCGCCAGCGGGCTCTAAgcgcgcAGCCCA	CCAGCTTGTATGCGTGATGA	TGGGCTGCGCGCTTAGAG	5	45	1	20	141	18	58.345	62.82	2.92	2.43	6.47525	G	142	CCAGCTTGTATGCGTGATGACGTTCgttgttgttgttgttTCCTTCAAGTATGGCACtgatgatgatgatgatgatgaTTCAAGTATGATGACGTTCATGAAGTACACTTCTTCGCCAGCGGGCTCTAAgcgcgcAGCCCAC	lh00172:248:22FMLCLT4:7:1101:26766:8060	1
lh00172:248:22FMLCLT4:7:1101:26766:8060_1	1	26	53	7	2	ATC	GTTGTTGTTGTTGTTTCCTTCAAGTATGGCACTGATGATGATGATGATGATGA	NA	0	0	4	4	121	CCAGCTTGTATGCGTGATGACGTTCgttgttgttgttgttTCCTTCAAGTATGGCACtgatgatgatgatgatgatgaTTCAAGTATGATGACGTTCATGAAGTACACTTCTTCGCCAGCG	CCAGCTTGTATGCGTGATGAC	CGCTGGCGAAGAAGTGTACT	4	23	1	21	121	20	59.671	60.389	3.06	2.73	1.71733	D	142	CCAGCTTGTATGCGTGATGACGTTCgttgttgttgttgttTCCTTCAAGTATGGCACtgatgatgatgatgatgatgaTTCAAGTATGATGACGTTCATGAAGTACACTTCTTCGCCAGCGGGCTCTAAgcgcgcAGCCCAC	lh00172:248:22FMLCLT4:7:1101:26766:8060	1
lh00172:248:22FMLCLT4:7:1101:26766:8060_1	1	26	53	7	2	ATC	GTTGTTGTTGTTGTTTCCTTCAAGTATGGCACTGATGATGATGATGATGATGA	NA	0	0	4	4	122	CCAGCTTGTATGCGTGATGACGTTCgttgttgttgttgttTCCTTCAAGTATGGCACtgatgatgatgatgatgatgaTTCAAGTATGATGACGTTCATGAAGTACACTTCTTCGCCAGCGG	CCAGCTTGTATGCGTGATGAC	CCGCTGGCGAAGAAGTGTA	4	25	1	21	122	19	59.671	60.08	3.06	2.9	2.40877	D	142	CCAGCTTGTATGCGTGATGACGTTCgttgttgttgttgttTCCTTCAAGTATGGCACtgatgatgatgatgatgatgaTTCAAGTATGATGACGTTCATGAAGTACACTTCTTCGCCAGCGGGCTCTAAgcgcgcAGCCCAC	lh00172:248:22FMLCLT4:7:1101:26766:8060	1
lh00172:248:22FMLCLT4:7:1101:26766:8060_1	1	26	53	7	2	ATC	GTTGTTGTTGTTGTTTCCTTCAAGTATGGCACTGATGATGATGATGATGATGA	NA	0	0	4	4	140	CAGCTTGTATGCGTGATGACGTTCgttgttgttgttgttTCCTTCAAGTATGGCACtgatgatgatgatgatgatgaTTCAAGTATGATGACGTTCATGAAGTACACTTCTTCGCCAGCGGGCTCTAAgcgcgcAGCCCA	CAGCTTGTATGCGTGATGAC	TGGGCTGCGCGCTTAGAG	4	45	2	20	141	18	57.273	62.82	3.06	2.43	7.54632	G	142	CCAGCTTGTATGCGTGATGACGTTCgttgttgttgttgttTCCTTCAAGTATGGCACtgatgatgatgatgatgatgaTTCAAGTATGATGACGTTCATGAAGTACACTTCTTCGCCAGCGGGCTCTAAgcgcgcAGCCCAC	lh00172:248:22FMLCLT4:7:1101:26766:8060	1
lh00172:248:22FMLCLT4:7:1101:26766:8060_1	1	26	53	7	2	ATC	GTTGTTGTTGTTGTTTCCTTCAAGTATGGCACTGATGATGATGATGATGATGA	NA	0	0	4	4	141	CCAGCTTGTATGCGTGATGACGTTCgttgttgttgttgttTCCTTCAAGTATGGCACtgatgatgatgatgatgatgaTTCAAGTATGATGACGTTCATGAAGTACACTTCTTCGCCAGCGGGCTCTAAgcgcgcAGCCCA	CCAGCTTGTATGCGTGATGAC	TGGGCTGCGCGCTTAGAG	4	45	1	21	141	18	59.671	62.82	3.06	2.43	6.14844	G	142	CCAGCTTGTATGCGTGATGACGTTCgttgttgttgttgttTCCTTCAAGTATGGCACtgatgatgatgatgatgatgaTTCAAGTATGATGACGTTCATGAAGTACACTTCTTCGCCAGCGGGCTCTAAgcgcgcAGCCCAC	lh00172:248:22FMLCLT4:7:1101:26766:8060	1
lh00172:248:22FMLCLT4:7:1101:32139:10385_1	1	51	92	23	1	AAAG	AAAGAAAGAAAGAAAGAAAGAAAGAAAGAAAGAAAGAAAGAAAGAAAGAAAGAAAGAAAGAAAGAAAGAAAGAAAGAAAGAAAGAAAGAAAG	NA	1	1	2	14	167	TtctctcCGTCGCGATGGTACAGAGTGGCGCGGCaaagaaagaaagaaagaaagaaagaaagaaagaaagaaagaaagaaagaaagaaagaaagaaagaaagaaagaaagaaagaaagaaagaaagAACGCCGTGTCCCGTCCCTTTGCTTGATGAACAGCGAACGG	TTCTCTCCGTCGCGATGGTA	CCGTTCGCTGTTCATCAAGC	14	21	17	20	183	20	60.745	60.179	3.25	4.01	0.924701	F	199	TCTCTGCTTTGTTCGGTtctctcCGTCGCGATGGTACAGAGTGGCGCGGCaaagaaagaaagaaagaaagaaagaaagaaagaaagaaagaaagaaagaaagaaagaaagaaagaaagaaagaaagaaagaaagaaagaaagAACGCCGTGTCCCGTCCCTTTGCTTGATGAACAGCGAACGGCCAGCTGTTATCGGAG	lh00172:248:22FMLCLT4:7:1101:32139:10385	1
lh00172:248:22FMLCLT4:7:1101:32139:10385_1	1	51	92	23	1	AAAG	AAAGAAAGAAAGAAAGAAAGAAAGAAAGAAAGAAAGAAAGAAAGAAAGAAAGAAAGAAAGAAAGAAAGAAAGAAAGAAAGAAAGAAAGAAAG	NA	0	0	2	14	168	TtctctcCGTCGCGATGGTACAGAGTGGCGCGGCaaagaaagaaagaaagaaagaaagaaagaaagaaagaaagaaagaaagaaagaaagaaagaaagaaagaaagaaagaaagaaagaaagaaagAACGCCGTGTCCCGTCCCTTTGCTTGATGAACAGCGAACGGC	TTCTCTCCGTCGCGATGGTA	GCCGTTCGCTGTTCATCAAG	14	22	17	20	184	20	60.745	60.179	3.25	3.02	0.924701	F	199	TCTCTGCTTTGTTCGGTtctctcCGTCGCGATGGTACAGAGTGGCGCGGCaaagaaagaaagaaagaaagaaagaaagaaagaaagaaagaaagaaagaaagaaagaaagaaagaaagaaagaaagaaagaaagaaagaaagAACGCCGTGTCCCGTCCCTTTGCTTGATGAACAGCGAACGGCCAGCTGTTATCGGAG	lh00172:248:22FMLCLT4:7:1101:32139:10385	1
lh00172:248:22FMLCLT4:7:1101:32139:10385_1	1	51	92	23	1	AAAG	AAAGAAAGAAAGAAAGAAAGAAAGAAAGAAAGAAAGAAAGAAAGAAAGAAAGAAAGAAAGAAAGAAAGAAAGAAAGAAAGAAAGAAAGAAAG	NA	0	0	2	1	152	TGGTACAGAGTGGCGCGGCaaagaaagaaagaaagaaagaaagaaagaaagaaagaaagaaagaaagaaagaaagaaagaaagaaagaaagaaagaaagaaagaaagaaagAACGCCGTGTCCCGTCCCTTTGCTTGATGAACAGCGAACGG	TGGTACAGAGTGGCGCGG	CCGTTCGCTGTTCATCAAGC	1	21	32	18	183	20	62.064	60.179	6.46	4.01	4.24318	A	199	TCTCTGCTTTGTTCGGTtctctcCGTCGCGATGGTACAGAGTGGCGCGGCaaagaaagaaagaaagaaagaaagaaagaaagaaagaaagaaagaaagaaagaaagaaagaaagaaagaaagaaagaaagaaagaaagaaagAACGCCGTGTCCCGTCCCTTTGCTTGATGAACAGCGAACGGCCAGCTGTTATCGGAG	lh00172:248:22FMLCLT4:7:1101:32139:10385	1
lh00172:248:22FMLCLT4:7:1101:32139:10385_1	1	51	92	23	1	AAAG	AAAGAAAGAAAGAAAGAAAGAAAGAAAGAAAGAAAGAAAGAAAGAAAGAAAGAAAGAAAGAAAGAAAGAAAGAAAGAAAGAAAGAAAGAAAG	NA	0	0	2	1	153	TGGTACAGAGTGGCGCGGCaaagaaagaaagaaagaaagaaagaaagaaagaaagaaagaaagaaagaaagaaagaaagaaagaaagaaagaaagaaagaaagaaagaaagAACGCCGTGTCCCGTCCCTTTGCTTGATGAACAGCGAACGGC	TGGTACAGAGTGGCGCGG	GCCGTTCGCTGTTCATCAAG	1	22	32	18	184	20	62.064	60.179	6.46	3.02	4.24318	A	199	TCTCTGCTTTGTTCGGTtctctcCGTCGCGATGGTACAGAGTGGCGCGGCaaagaaagaaagaaagaaagaaagaaagaaagaaagaaagaaagaaagaaagaaagaaagaaagaaagaaagaaagaaagaaagaaagaaagAACGCCGTGTCCCGTCCCTTTGCTTGATGAACAGCGAACGGCCAGCTGTTATCGGAG	lh00172:248:22FMLCLT4:7:1101:32139:10385	1
lh00172:248:22FMLCLT4:7:1101:32139:10385_1	1	51	92	23	1	AAAG	AAAGAAAGAAAGAAAGAAAGAAAGAAAGAAAGAAAGAAAGAAAGAAAGAAAGAAAGAAAGAAAGAAAGAAAGAAAGAAAGAAAGAAAGAAAG	NA	0	0	3	9	155	TtctctcCGTCGCGATGGTACAGAGTGGCGCGGCaaagaaagaaagaaagaaagaaagaaagaaagaaagaaagaaagaaagaaagaaagaaagaaagaaagaaagaaagaaagaaagaaagaaagAACGCCGTGTCCCGTCCCTTTGCTTGATG	TTCTCTCCGTCGCGATGGTA	CATCAAGCAAAGGGACGGGA	14	9	17	20	171	20	60.745	60.322	3.25	5.14	1.06794	F	199	TCTCTGCTTTGTTCGGTtctctcCGTCGCGATGGTACAGAGTGGCGCGGCaaagaaagaaagaaagaaagaaagaaagaaagaaagaaagaaagaaagaaagaaagaaagaaagaaagaaagaaagaaagaaagaaagaaagAACGCCGTGTCCCGTCCCTTTGCTTGATGAACAGCGAACGGCCAGCTGTTATCGGAG	lh00172:248:22FMLCLT4:7:1101:32139:10385	1
lh00172:248:22FMLCLT4:7:1101:32139:10385_1	1	51	92	23	1	AAAG	AAAGAAAGAAAGAAAGAAAGAAAGAAAGAAAGAAAGAAAGAAAGAAAGAAAGAAAGAAAGAAAGAAAGAAAGAAAGAAAGAAAGAAAGAAAG	NA	0	0	3	1	138	TGGTACAGAGTGGCGCGGCaaagaaagaaagaaagaaagaaagaaagaaagaaagaaagaaagaaagaaagaaagaaagaaagaaagaaagaaagaaagaaagaaagaaagAACGCCGTGTCCCGTCCCTTTGCTTGA	TGGTACAGAGTGGCGCGG	TCAAGCAAAGGGACGGGAC	1	8	32	18	169	19	62.064	59.927	6.46	4.46	5.13647	A	199	TCTCTGCTTTGTTCGGTtctctcCGTCGCGATGGTACAGAGTGGCGCGGCaaagaaagaaagaaagaaagaaagaaagaaagaaagaaagaaagaaagaaagaaagaaagaaagaaagaaagaaagaaagaaagaaagaaagAACGCCGTGTCCCGTCCCTTTGCTTGATGAACAGCGAACGGCCAGCTGTTATCGGAG	lh00172:248:22FMLCLT4:7:1101:32139:10385	1
lh00172:248:22FMLCLT4:7:1101:32139:10385_1	1	51	92	23	1	AAAG	AAAGAAAGAAAGAAAGAAAGAAAGAAAGAAAGAAAGAAAGAAAGAAAGAAAGAAAGAAAGAAAGAAAGAAAGAAAGAAAGAAAGAAAGAAAG	NA	0	0	3	1	140	TGGTACAGAGTGGCGCGGCaaagaaagaaagaaagaaagaaagaaagaaagaaagaaagaaagaaagaaagaaagaaagaaagaaagaaagaaagaaagaaagaaagaaagAACGCCGTGTCCCGTCCCTTTGCTTGATG	TGGTACAGAGTGGCGCGG	CATCAAGCAAAGGGACGGGA	1	9	32	18	171	20	62.064	60.322	6.46	5.14	4.38642	A	199	TCTCTGCTTTGTTCGGTtctctcCGTCGCGATGGTACAGAGTGGCGCGGCaaagaaagaaagaaagaaagaaagaaagaaagaaagaaagaaagaaagaaagaaagaaagaaagaaagaaagaaagaaagaaagaaagaaagAACGCCGTGTCCCGTCCCTTTGCTTGATGAACAGCGAACGGCCAGCTGTTATCGGAG	lh00172:248:22FMLCLT4:7:1101:32139:10385	1
lh00172:248:22FMLCLT4:7:1101:32139:10385_1	1	51	92	23	1	AAAG	AAAGAAAGAAAGAAAGAAAGAAAGAAAGAAAGAAAGAAAGAAAGAAAGAAAGAAAGAAAGAAAGAAAGAAAGAAAGAAAGAAAGAAAGAAAG	NA	0	0	4	1	137	TGGTACAGAGTGGCGCGGCaaagaaagaaagaaagaaagaaagaaagaaagaaagaaagaaagaaagaaagaaagaaagaaagaaagaaagaaagaaagaaagaaagaaagAACGCCGTGTCCCGTCCCTTTGCTTG	TGGTACAGAGTGGCGCGG	CAAGCAAAGGGACGGGACA	1	7	32	18	168	19	62.064	60.228	6.46	4.02	5.29209	A	199	TCTCTGCTTTGTTCGGTtctctcCGTCGCGATGGTACAGAGTGGCGCGGCaaagaaagaaagaaagaaagaaagaaagaaagaaagaaagaaagaaagaaagaaagaaagaaagaaagaaagaaagaaagaaagaaagaaagAACGCCGTGTCCCGTCCCTTTGCTTGATGAACAGCGAACGGCCAGCTGTTATCGGAG	lh00172:248:22FMLCLT4:7:1101:32139:10385	1
lh00172:248:22FMLCLT4:7:1101:32139:10385_1	1	51	92	23	1	AAAG	AAAGAAAGAAAGAAAGAAAGAAAGAAAGAAAGAAAGAAAGAAAGAAAGAAAGAAAGAAAGAAAGAAAGAAAGAAAGAAAGAAAGAAAGAAAG	NA	0	0	4	1	139	TGGTACAGAGTGGCGCGGCaaagaaagaaagaaagaaagaaagaaagaaagaaagaaagaaagaaagaaagaaagaaagaaagaaagaaagaaagaaagaaagaaagaaagAACGCCGTGTCCCGTCCCTTTGCTTGAT	TGGTACAGAGTGGCGCGG	ATCAAGCAAAGGGACGGGAC	1	8	32	18	170	20	62.064	60.323	6.46	4.46	4.38651	A	199	TCTCTGCTTTGTTCGGTtctctcCGTCGCGATGGTACAGAGTGGCGCGGCaaagaaagaaagaaagaaagaaagaaagaaagaaagaaagaaagaaagaaagaaagaaagaaagaaagaaagaaagaaagaaagaaagaaagAACGCCGTGTCCCGTCCCTTTGCTTGATGAACAGCGAACGGCCAGCTGTTATCGGAG	lh00172:248:22FMLCLT4:7:1101:32139:10385	1
lh00172:248:22FMLCLT4:7:1101:32139:10385_1	1	51	92	23	1	AAAG	AAAGAAAGAAAGAAAGAAAGAAAGAAAGAAAGAAAGAAAGAAAGAAAGAAAGAAAGAAAGAAAGAAAGAAAGAAAGAAAGAAAGAAAGAAAG	NA	0	0	5	26	194	CTGCTTTGTTCGGTtctctcCGTCGCGATGGTACAGAGTGGCGCGGCaaagaaagaaagaaagaaagaaagaaagaaagaaagaaagaaagaaagaaagaaagaaagaaagaaagaaagaaagaaagaaagaaagaaagAACGCCGTGTCCCGTCCCTTTGCTTGATGAACAGCGAACGGCCAGCTGTTATCGG	CTGCTTTGTTCGGTTCTCTCC	CCGATAACAGCTGGCCGTTC	26	35	4	21	197	20	59.199	61.429	3.71	3.95	3.23033	F	199	TCTCTGCTTTGTTCGGTtctctcCGTCGCGATGGTACAGAGTGGCGCGGCaaagaaagaaagaaagaaagaaagaaagaaagaaagaaagaaagaaagaaagaaagaaagaaagaaagaaagaaagaaagaaagaaagaaagAACGCCGTGTCCCGTCCCTTTGCTTGATGAACAGCGAACGGCCAGCTGTTATCGGAG	lh00172:248:22FMLCLT4:7:1101:32139:10385	1
lh00172:248:22FMLCLT4:7:1101:32139:10385_1	1	51	92	23	1	AAAG	AAAGAAAGAAAGAAAGAAAGAAAGAAAGAAAGAAAGAAAGAAAGAAAGAAAGAAAGAAAGAAAGAAAGAAAGAAAGAAAGAAAGAAAGAAAG	NA	0	0	5	26	194	CTGCTTTGTTCGGTtctctcCGTCGCGATGGTACAGAGTGGCGCGGCaaagaaagaaagaaagaaagaaagaaagaaagaaagaaagaaagaaagaaagaaagaaagaaagaaagaaagaaagaaagaaagaaagaaagAACGCCGTGTCCCGTCCCTTTGCTTGATGAACAGCGAACGGCCAGCTGTTATCGG	CTGCTTTGTTCGGTTCTCTCC	CCGATAACAGCTGGCCGTT	26	36	4	21	197	19	59.199	60.45	3.71	4.44	3.25078	F	199	TCTCTGCTTTGTTCGGTtctctcCGTCGCGATGGTACAGAGTGGCGCGGCaaagaaagaaagaaagaaagaaagaaagaaagaaagaaagaaagaaagaaagaaagaaagaaagaaagaaagaaagaaagaaagaaagaaagAACGCCGTGTCCCGTCCCTTTGCTTGATGAACAGCGAACGGCCAGCTGTTATCGGAG	lh00172:248:22FMLCLT4:7:1101:32139:10385	1
lh00172:248:22FMLCLT4:7:1101:32139:10385_1	1	51	92	23	1	AAAG	AAAGAAAGAAAGAAAGAAAGAAAGAAAGAAAGAAAGAAAGAAAGAAAGAAAGAAAGAAAGAAAGAAAGAAAGAAAGAAAGAAAGAAAGAAAG	NA	0	0	6	26	193	TGCTTTGTTCGGTtctctcCGTCGCGATGGTACAGAGTGGCGCGGCaaagaaagaaagaaagaaagaaagaaagaaagaaagaaagaaagaaagaaagaaagaaagaaagaaagaaagaaagaaagaaagaaagaaagAACGCCGTGTCCCGTCCCTTTGCTTGATGAACAGCGAACGGCCAGCTGTTATCGG	TGCTTTGTTCGGTTCTCTCC	CCGATAACAGCTGGCCGTTC	26	35	5	20	197	20	58.121	61.429	3.71	3.95	3.3081	F	199	TCTCTGCTTTGTTCGGTtctctcCGTCGCGATGGTACAGAGTGGCGCGGCaaagaaagaaagaaagaaagaaagaaagaaagaaagaaagaaagaaagaaagaaagaaagaaagaaagaaagaaagaaagaaagaaagaaagAACGCCGTGTCCCGTCCCTTTGCTTGATGAACAGCGAACGGCCAGCTGTTATCGGAG	lh00172:248:22FMLCLT4:7:1101:32139:10385	1
lh00172:248:22FMLCLT4:7:1101:33482:2037_1	1	110	23	8	1.5	AG	GAGAGAGAGAGAGAGAAAGAGAG	NA	1	1	2	50	194	ATGAGTGCATTGTGGCGATGCTGGTAACACAACTCGCTGTGGGCGAGAGTAAGACAAAATGAGATCAGGGgagagagagagagagaAagagagAAAGAGAAAGACAGAGGTAAagagagAAACGTTGGTCTCGGGACCTGCGTCTGCCCTCGACccaccaccaGGAAGCAAGAACACTGCTGTTTCTGGATGCG	ATGAGTGCATTGTGGCGATG	CGCATCCAGAAACAGCAGTG	50	81	40	20	233	20	59.263	59.833	3.84	3.66	0.904106	B	252	TACAGCGGCCCCTGAAGAACATGGATTTATGGGAACCATATGAGTGCATTGTGGCGATGCTGGTAACACAACTCGCTGTGGGCGAGAGTAAGACAAAATGAGATCAGGGgagagagagagagagaAagagagAAAGAGAAAGACAGAGGTAAagagagAAACGTTGGTCTCGGGACCTGCGTCTGCCCTCGACccaccaccaGGAAGCAAGAACACTGCTGTTTCTGGATGCGCAGgagagaAAATCAAACC	lh00172:248:22FMLCLT4:7:1101:33482:2037	1
lh00172:248:22FMLCLT4:7:1101:33482:2037_1	1	110	23	8	1.5	AG	GAGAGAGAGAGAGAGAAAGAGAG	NA	0	0	2	37	181	GGCGATGCTGGTAACACAACTCGCTGTGGGCGAGAGTAAGACAAAATGAGATCAGGGgagagagagagagagaAagagagAAAGAGAAAGACAGAGGTAAagagagAAACGTTGGTCTCGGGACCTGCGTCTGCCCTCGACccaccaccaGGAAGCAAGAACACTGCTGTTTCTGGATGCG	GGCGATGCTGGTAACACAAC	CGCATCCAGAAACAGCAGTG	37	81	53	20	233	20	59.832	59.833	3.32	3.66	0.335598	B	252	TACAGCGGCCCCTGAAGAACATGGATTTATGGGAACCATATGAGTGCATTGTGGCGATGCTGGTAACACAACTCGCTGTGGGCGAGAGTAAGACAAAATGAGATCAGGGgagagagagagagagaAagagagAAAGAGAAAGACAGAGGTAAagagagAAACGTTGGTCTCGGGACCTGCGTCTGCCCTCGACccaccaccaGGAAGCAAGAACACTGCTGTTTCTGGATGCGCAGgagagaAAATCAAACC	lh00172:248:22FMLCLT4:7:1101:33482:2037	1
lh00172:248:22FMLCLT4:7:1101:33482:2037_1	1	110	23	8	1.5	AG	GAGAGAGAGAGAGAGAAAGAGAG	NA	0	0	2	32	176	TGCTGGTAACACAACTCGCTGTGGGCGAGAGTAAGACAAAATGAGATCAGGGgagagagagagagagaAagagagAAAGAGAAAGACAGAGGTAAagagagAAACGTTGGTCTCGGGACCTGCGTCTGCCCTCGACccaccaccaGGAAGCAAGAACACTGCTGTTTCTGGATGCG	TGCTGGTAACACAACTCGCT	CGCATCCAGAAACAGCAGTG	32	81	58	20	233	20	59.894	59.833	4.93	3.66	0.273434	B	252	TACAGCGGCCCCTGAAGAACATGGATTTATGGGAACCATATGAGTGCATTGTGGCGATGCTGGTAACACAACTCGCTGTGGGCGAGAGTAAGACAAAATGAGATCAGGGgagagagagagagagaAagagagAAAGAGAAAGACAGAGGTAAagagagAAACGTTGGTCTCGGGACCTGCGTCTGCCCTCGACccaccaccaGGAAGCAAGAACACTGCTGTTTCTGGATGCGCAGgagagaAAATCAAACC	lh00172:248:22FMLCLT4:7:1101:33482:2037	1
lh00172:248:22FMLCLT4:7:1101:33482:2037_1	1	110	23	8	1.5	AG	GAGAGAGAGAGAGAGAAAGAGAG	NA	0	0	3	53	198	CCATATGAGTGCATTGTGGCGATGCTGGTAACACAACTCGCTGTGGGCGAGAGTAAGACAAAATGAGATCAGGGgagagagagagagagaAagagagAAAGAGAAAGACAGAGGTAAagagagAAACGTTGGTCTCGGGACCTGCGTCTGCCCTCGACccaccaccaGGAAGCAAGAACACTGCTGTTTCTGGATGCG	CCATATGAGTGCATTGTGGCG	CGCATCCAGAAACAGCAGTG	53	81	36	21	233	20	60.002	59.833	5.69	3.66	1.16961	B	252	TACAGCGGCCCCTGAAGAACATGGATTTATGGGAACCATATGAGTGCATTGTGGCGATGCTGGTAACACAACTCGCTGTGGGCGAGAGTAAGACAAAATGAGATCAGGGgagagagagagagagaAagagagAAAGAGAAAGACAGAGGTAAagagagAAACGTTGGTCTCGGGACCTGCGTCTGCCCTCGACccaccaccaGGAAGCAAGAACACTGCTGTTTCTGGATGCGCAGgagagaAAATCAAACC	lh00172:248:22FMLCLT4:7:1101:33482:2037	1
lh00172:248:22FMLCLT4:7:1101:33482:2037_1	1	110	23	8	1.5	AG	GAGAGAGAGAGAGAGAAAGAGAG	NA	0	0	3	32	184	TGCTGGTAACACAACTCGCTGTGGGCGAGAGTAAGACAAAATGAGATCAGGGgagagagagagagagaAagagagAAAGAGAAAGACAGAGGTAAagagagAAACGTTGGTCTCGGGACCTGCGTCTGCCCTCGACccaccaccaGGAAGCAAGAACACTGCTGTTTCTGGATGCGCAGgagag	TGCTGGTAACACAACTCGCT	CTCTCCTGCGCATCCAGAAA	32	89	58	20	241	20	59.894	60.108	4.93	2.52	0.213957	F	252	TACAGCGGCCCCTGAAGAACATGGATTTATGGGAACCATATGAGTGCATTGTGGCGATGCTGGTAACACAACTCGCTGTGGGCGAGAGTAAGACAAAATGAGATCAGGGgagagagagagagagaAagagagAAAGAGAAAGACAGAGGTAAagagagAAACGTTGGTCTCGGGACCTGCGTCTGCCCTCGACccaccaccaGGAAGCAAGAACACTGCTGTTTCTGGATGCGCAGgagagaAAATCAAACC	lh00172:248:22FMLCLT4:7:1101:33482:2037	1
lh00172:248:22FMLCLT4:7:1101:33482:2037_1	1	110	23	8	1.5	AG	GAGAGAGAGAGAGAGAAAGAGAG	NA	0	0	4	50	195	ATGAGTGCATTGTGGCGATGCTGGTAACACAACTCGCTGTGGGCGAGAGTAAGACAAAATGAGATCAGGGgagagagagagagagaAagagagAAAGAGAAAGACAGAGGTAAagagagAAACGTTGGTCTCGGGACCTGCGTCTGCCCTCGACccaccaccaGGAAGCAAGAACACTGCTGTTTCTGGATGCGC	ATGAGTGCATTGTGGCGATG	GCGCATCCAGAAACAGCAG	50	83	40	20	234	19	59.263	59.864	3.84	4.24	1.87278	B	252	TACAGCGGCCCCTGAAGAACATGGATTTATGGGAACCATATGAGTGCATTGTGGCGATGCTGGTAACACAACTCGCTGTGGGCGAGAGTAAGACAAAATGAGATCAGGGgagagagagagagagaAagagagAAAGAGAAAGACAGAGGTAAagagagAAACGTTGGTCTCGGGACCTGCGTCTGCCCTCGACccaccaccaGGAAGCAAGAACACTGCTGTTTCTGGATGCGCAGgagagaAAATCAAACC	lh00172:248:22FMLCLT4:7:1101:33482:2037	1
lh00172:248:22FMLCLT4:7:1101:33482:2037_1	1	110	23	8	1.5	AG	GAGAGAGAGAGAGAGAAAGAGAG	NA	0	0	4	38	182	TGGCGATGCTGGTAACACAACTCGCTGTGGGCGAGAGTAAGACAAAATGAGATCAGGGgagagagagagagagaAagagagAAAGAGAAAGACAGAGGTAAagagagAAACGTTGGTCTCGGGACCTGCGTCTGCCCTCGACccaccaccaGGAAGCAAGAACACTGCTGTTTCTGGATGCG	TGGCGATGCTGGTAACACAA	CGCATCCAGAAACAGCAGTG	38	81	52	20	233	20	60.251	59.833	3.33	3.66	0.41798	B	252	TACAGCGGCCCCTGAAGAACATGGATTTATGGGAACCATATGAGTGCATTGTGGCGATGCTGGTAACACAACTCGCTGTGGGCGAGAGTAAGACAAAATGAGATCAGGGgagagagagagagagaAagagagAAAGAGAAAGACAGAGGTAAagagagAAACGTTGGTCTCGGGACCTGCGTCTGCCCTCGACccaccaccaGGAAGCAAGAACACTGCTGTTTCTGGATGCGCAGgagagaAAATCAAACC	lh00172:248:22FMLCLT4:7:1101:33482:2037	1
lh00172:248:22FMLCLT4:7:1101:33482:2037_1	1	110	23	8	1.5	AG	GAGAGAGAGAGAGAGAAAGAGAG	NA	0	0	4	38	190	TGGCGATGCTGGTAACACAACTCGCTGTGGGCGAGAGTAAGACAAAATGAGATCAGGGgagagagagagagagaAagagagAAAGAGAAAGACAGAGGTAAagagagAAACGTTGGTCTCGGGACCTGCGTCTGCCCTCGACccaccaccaGGAAGCAAGAACACTGCTGTTTCTGGATGCGCAGgagag	TGGCGATGCTGGTAACACAA	CTCTCCTGCGCATCCAGAAA	38	89	52	20	241	20	60.251	60.108	3.33	2.52	0.358503	F	252	TACAGCGGCCCCTGAAGAACATGGATTTATGGGAACCATATGAGTGCATTGTGGCGATGCTGGTAACACAACTCGCTGTGGGCGAGAGTAAGACAAAATGAGATCAGGGgagagagagagagagaAagagagAAAGAGAAAGACAGAGGTAAagagagAAACGTTGGTCTCGGGACCTGCGTCTGCCCTCGACccaccaccaGGAAGCAAGAACACTGCTGTTTCTGGATGCGCAGgagagaAAATCAAACC	lh00172:248:22FMLCLT4:7:1101:33482:2037	1
lh00172:248:22FMLCLT4:7:1101:33482:2037_1	1	110	23	8	1.5	AG	GAGAGAGAGAGAGAGAAAGAGAG	NA	0	0	6	38	193	TGGCGATGCTGGTAACACAACTCGCTGTGGGCGAGAGTAAGACAAAATGAGATCAGGGgagagagagagagagaAagagagAAAGAGAAAGACAGAGGTAAagagagAAACGTTGGTCTCGGGACCTGCGTCTGCCCTCGACccaccaccaGGAAGCAAGAACACTGCTGTTTCTGGATGCGCAGgagagaAA	TGGCGATGCTGGTAACACAA	TTTCTCTCCTGCGCATCCAG	38	92	52	20	244	20	60.251	60.108	3.33	3.86	0.358503	F	252	TACAGCGGCCCCTGAAGAACATGGATTTATGGGAACCATATGAGTGCATTGTGGCGATGCTGGTAACACAACTCGCTGTGGGCGAGAGTAAGACAAAATGAGATCAGGGgagagagagagagagaAagagagAAAGAGAAAGACAGAGGTAAagagagAAACGTTGGTCTCGGGACCTGCGTCTGCCCTCGACccaccaccaGGAAGCAAGAACACTGCTGTTTCTGGATGCGCAGgagagaAAATCAAACC	lh00172:248:22FMLCLT4:7:1101:33482:2037	1
lh00172:248:22FMLCLT4:7:1101:33482:2037_1	1	110	23	8	1.5	AG	GAGAGAGAGAGAGAGAAAGAGAG	NA	0	0	6	37	192	GGCGATGCTGGTAACACAACTCGCTGTGGGCGAGAGTAAGACAAAATGAGATCAGGGgagagagagagagagaAagagagAAAGAGAAAGACAGAGGTAAagagagAAACGTTGGTCTCGGGACCTGCGTCTGCCCTCGACccaccaccaGGAAGCAAGAACACTGCTGTTTCTGGATGCGCAGgagagaAA	GGCGATGCTGGTAACACAAC	TTTCTCTCCTGCGCATCCAG	37	92	53	20	244	20	59.832	60.108	3.32	3.86	0.276121	F	252	TACAGCGGCCCCTGAAGAACATGGATTTATGGGAACCATATGAGTGCATTGTGGCGATGCTGGTAACACAACTCGCTGTGGGCGAGAGTAAGACAAAATGAGATCAGGGgagagagagagagagaAagagagAAAGAGAAAGACAGAGGTAAagagagAAACGTTGGTCTCGGGACCTGCGTCTGCCCTCGACccaccaccaGGAAGCAAGAACACTGCTGTTTCTGGATGCGCAGgagagaAAATCAAACC	lh00172:248:22FMLCLT4:7:1101:33482:2037	1
lh00172:248:22FMLCLT4:7:1101:33482:2037_1	1	110	23	8	1.5	AG	GAGAGAGAGAGAGAGAAAGAGAG	NA	0	0	6	35	133	GGCGATGCTGGTAACACAACTCGCTGTGGGCGAGAGTAAGACAAAATGAGATCAGGGgagagagagagagagaAagagagAAAGAGAAAGACAGAGGTAAagagagAAACGTTGGTCTCGGGACCTGCGTCTG	GGCGATGCTGGTAACACAAC	CAGACGCAGGTCCCGAGA	37	35	53	20	185	18	59.832	61.062	3.32	4.04	3.23059	B	252	TACAGCGGCCCCTGAAGAACATGGATTTATGGGAACCATATGAGTGCATTGTGGCGATGCTGGTAACACAACTCGCTGTGGGCGAGAGTAAGACAAAATGAGATCAGGGgagagagagagagagaAagagagAAAGAGAAAGACAGAGGTAAagagagAAACGTTGGTCTCGGGACCTGCGTCTGCCCTCGACccaccaccaGGAAGCAAGAACACTGCTGTTTCTGGATGCGCAGgagagaAAATCAAACC	lh00172:248:22FMLCLT4:7:1101:33482:2037	1
lh00172:248:22FMLCLT4:7:1101:33482:2037_1	1	110	23	8	1.5	AG	GAGAGAGAGAGAGAGAAAGAGAG	NA	0	0	6	32	128	TGCTGGTAACACAACTCGCTGTGGGCGAGAGTAAGACAAAATGAGATCAGGGgagagagagagagagaAagagagAAAGAGAAAGACAGAGGTAAagagagAAACGTTGGTCTCGGGACCTGCGTCTG	TGCTGGTAACACAACTCGCT	CAGACGCAGGTCCCGAGA	32	35	58	20	185	18	59.894	61.062	4.93	4.04	3.16843	B	252	TACAGCGGCCCCTGAAGAACATGGATTTATGGGAACCATATGAGTGCATTGTGGCGATGCTGGTAACACAACTCGCTGTGGGCGAGAGTAAGACAAAATGAGATCAGGGgagagagagagagagaAagagagAAAGAGAAAGACAGAGGTAAagagagAAACGTTGGTCTCGGGACCTGCGTCTGCCCTCGACccaccaccaGGAAGCAAGAACACTGCTGTTTCTGGATGCGCAGgagagaAAATCAAACC	lh00172:248:22FMLCLT4:7:1101:33482:2037	1
lh00172:248:22FMLCLT4:7:1101:33482:2037_1	1	110	23	8	1.5	AG	GAGAGAGAGAGAGAGAAAGAGAG	NA	0	0	6	32	187	TGCTGGTAACACAACTCGCTGTGGGCGAGAGTAAGACAAAATGAGATCAGGGgagagagagagagagaAagagagAAAGAGAAAGACAGAGGTAAagagagAAACGTTGGTCTCGGGACCTGCGTCTGCCCTCGACccaccaccaGGAAGCAAGAACACTGCTGTTTCTGGATGCGCAGgagagaAA	TGCTGGTAACACAACTCGCT	TTTCTCTCCTGCGCATCCAG	32	92	58	20	244	20	59.894	60.108	4.93	3.86	0.213957	F	252	TACAGCGGCCCCTGAAGAACATGGATTTATGGGAACCATATGAGTGCATTGTGGCGATGCTGGTAACACAACTCGCTGTGGGCGAGAGTAAGACAAAATGAGATCAGGGgagagagagagagagaAagagagAAAGAGAAAGACAGAGGTAAagagagAAACGTTGGTCTCGGGACCTGCGTCTGCCCTCGACccaccaccaGGAAGCAAGAACACTGCTGTTTCTGGATGCGCAGgagagaAAATCAAACC	lh00172:248:22FMLCLT4:7:1101:33482:2037	1
lh00172:248:22FMLCLT4:7:1101:33482:2037_1	1	110	23	8	1.5	AG	GAGAGAGAGAGAGAGAAAGAGAG	NA	0	0	6	24	119	TGCTGGTAACACAACTCGCTGTGGGCGAGAGTAAGACAAAATGAGATCAGGGgagagagagagagagaAagagagAAAGAGAAAGACAGAGGTAAagagagAAACGTTGGTCTCGGGAC	TGCTGGTAACACAACTCGCT	GTCCCGAGACCAACGTTTCT	32	24	58	20	176	20	59.894	59.967	4.93	2.52	0.139054	F	252	TACAGCGGCCCCTGAAGAACATGGATTTATGGGAACCATATGAGTGCATTGTGGCGATGCTGGTAACACAACTCGCTGTGGGCGAGAGTAAGACAAAATGAGATCAGGGgagagagagagagagaAagagagAAAGAGAAAGACAGAGGTAAagagagAAACGTTGGTCTCGGGACCTGCGTCTGCCCTCGACccaccaccaGGAAGCAAGAACACTGCTGTTTCTGGATGCGCAGgagagaAAATCAAACC	lh00172:248:22FMLCLT4:7:1101:33482:2037	1
lh00172:248:22FMLCLT4:7:1101:33482:2037_1	1	110	23	8	1.5	AG	GAGAGAGAGAGAGAGAAAGAGAG	NA	0	0	6	24	124	GGCGATGCTGGTAACACAACTCGCTGTGGGCGAGAGTAAGACAAAATGAGATCAGGGgagagagagagagagaAagagagAAAGAGAAAGACAGAGGTAAagagagAAACGTTGGTCTCGGGAC	GGCGATGCTGGTAACACAAC	GTCCCGAGACCAACGTTTCT	37	24	53	20	176	20	59.832	59.967	3.32	2.52	0.201218	F	252	TACAGCGGCCCCTGAAGAACATGGATTTATGGGAACCATATGAGTGCATTGTGGCGATGCTGGTAACACAACTCGCTGTGGGCGAGAGTAAGACAAAATGAGATCAGGGgagagagagagagagaAagagagAAAGAGAAAGACAGAGGTAAagagagAAACGTTGGTCTCGGGACCTGCGTCTGCCCTCGACccaccaccaGGAAGCAAGAACACTGCTGTTTCTGGATGCGCAGgagagaAAATCAAACC	lh00172:248:22FMLCLT4:7:1101:33482:2037	1
lh00172:248:22FMLCLT4:7:1101:33482:2037_1	1	110	23	8	1.5	AG	GAGAGAGAGAGAGAGAAAGAGAG	NA	0	0	6	24	125	TGGCGATGCTGGTAACACAACTCGCTGTGGGCGAGAGTAAGACAAAATGAGATCAGGGgagagagagagagagaAagagagAAAGAGAAAGACAGAGGTAAagagagAAACGTTGGTCTCGGGAC	TGGCGATGCTGGTAACACAA	GTCCCGAGACCAACGTTTCT	38	24	52	20	176	20	60.251	59.967	3.33	2.52	0.2836	F	252	TACAGCGGCCCCTGAAGAACATGGATTTATGGGAACCATATGAGTGCATTGTGGCGATGCTGGTAACACAACTCGCTGTGGGCGAGAGTAAGACAAAATGAGATCAGGGgagagagagagagagaAagagagAAAGAGAAAGACAGAGGTAAagagagAAACGTTGGTCTCGGGACCTGCGTCTGCCCTCGACccaccaccaGGAAGCAAGAACACTGCTGTTTCTGGATGCGCAGgagagaAAATCAAACC	lh00172:248:22FMLCLT4:7:1101:33482:2037	1
lh00172:248:22FMLCLT4:7:1101:33482:2037_1	1	110	23	8	1.5	AG	GAGAGAGAGAGAGAGAAAGAGAG	NA	0	0	8	32	127	TGCTGGTAACACAACTCGCTGTGGGCGAGAGTAAGACAAAATGAGATCAGGGgagagagagagagagaAagagagAAAGAGAAAGACAGAGGTAAagagagAAACGTTGGTCTCGGGACCTGCGTCT	TGCTGGTAACACAACTCGCT	AGACGCAGGTCCCGAGAC	32	34	58	20	184	18	59.894	61.063	4.93	3.36	3.16905	B	252	TACAGCGGCCCCTGAAGAACATGGATTTATGGGAACCATATGAGTGCATTGTGGCGATGCTGGTAACACAACTCGCTGTGGGCGAGAGTAAGACAAAATGAGATCAGGGgagagagagagagagaAagagagAAAGAGAAAGACAGAGGTAAagagagAAACGTTGGTCTCGGGACCTGCGTCTGCCCTCGACccaccaccaGGAAGCAAGAACACTGCTGTTTCTGGATGCGCAGgagagaAAATCAAACC	lh00172:248:22FMLCLT4:7:1101:33482:2037	1
lh00172:248:22FMLCLT4:7:1101:37140:13411_1	1	37	31	6	1.5	AAGT	TTACTTACTTACTTACTTACTTACTTGTGTG	NA	1	1	3	14	266	GGCCAAGCGTTTAAAGTTTGCATTTGTTTGTTCATttacttacttacttacttacttacTtgtgtgTCCTGAGCTAGTTTCTCGCCAGCAAGAacacacTCGGACAACCGGATTCTTCTGCAGCAAAGGCTTATTGCTTCATTAGAAGGAAGACCCCGAACCCGGAAAACGGTGCTGTTtatataCCCCTCCGCGTGGCGTGTCAGCACCTGATTTGTTGCTCGCCCATCACCTTATTGCTACGCCCCGAGATGGGCAGTGACTTG	GGCCAAGCGTTTAAAGTTTGC	CAAGTCACTGCCCATCTCGG	14	180	2	21	267	20	59.475	60.742	3.68	4.63	2.26748	B	270	AGGCCAAGCGTTTAAAGTTTGCATTTGTTTGTTCATttacttacttacttacttacttacTtgtgtgTCCTGAGCTAGTTTCTCGCCAGCAAGAacacacTCGGACAACCGGATTCTTCTGCAGCAAAGGCTTATTGCTTCATTAGAAGGAAGACCCCGAACCCGGAAAACGGTGCTGTTtatataCCCCTCCGCGTGGCGTGTCAGCACCTGATTTGTTGCTCGCCCATCACCTTATTGCTACGCCCCGAGATGGGCAGTGACTTGGCA	lh00172:248:22FMLCLT4:7:1101:37140:13411	1
lh00172:248:22FMLCLT4:7:1101:37140:13411_1	1	37	31	6	1.5	AAGT	TTACTTACTTACTTACTTACTTACTTGTGTG	NA	0	0	3	14	267	GGCCAAGCGTTTAAAGTTTGCATTTGTTTGTTCATttacttacttacttacttacttacTtgtgtgTCCTGAGCTAGTTTCTCGCCAGCAAGAacacacTCGGACAACCGGATTCTTCTGCAGCAAAGGCTTATTGCTTCATTAGAAGGAAGACCCCGAACCCGGAAAACGGTGCTGTTtatataCCCCTCCGCGTGGCGTGTCAGCACCTGATTTGTTGCTCGCCCATCACCTTATTGCTACGCCCCGAGATGGGCAGTGACTTGG	GGCCAAGCGTTTAAAGTTTGC	CCAAGTCACTGCCCATCTCG	14	181	2	21	268	20	59.475	60.742	3.68	4.04	2.26748	B	270	AGGCCAAGCGTTTAAAGTTTGCATTTGTTTGTTCATttacttacttacttacttacttacTtgtgtgTCCTGAGCTAGTTTCTCGCCAGCAAGAacacacTCGGACAACCGGATTCTTCTGCAGCAAAGGCTTATTGCTTCATTAGAAGGAAGACCCCGAACCCGGAAAACGGTGCTGTTtatataCCCCTCCGCGTGGCGTGTCAGCACCTGATTTGTTGCTCGCCCATCACCTTATTGCTACGCCCCGAGATGGGCAGTGACTTGGCA	lh00172:248:22FMLCLT4:7:1101:37140:13411	1
lh00172:248:22FMLCLT4:7:1101:37140:13411_1	1	37	31	6	1.5	AAGT	TTACTTACTTACTTACTTACTTACTTGTGTG	NA	0	0	3	4	90	GGCCAAGCGTTTAAAGTTTGCATTTGTTTGTTCATttacttacttacttacttacttacTtgtgtgTCCTGAGCTAGTTTCTCGCCAGCA	GGCCAAGCGTTTAAAGTTTGC	TGCTGGCGAGAAACTAGCTC	14	4	2	21	91	20	59.475	60.109	3.68	4.09	1.63381	B	270	AGGCCAAGCGTTTAAAGTTTGCATTTGTTTGTTCATttacttacttacttacttacttacTtgtgtgTCCTGAGCTAGTTTCTCGCCAGCAAGAacacacTCGGACAACCGGATTCTTCTGCAGCAAAGGCTTATTGCTTCATTAGAAGGAAGACCCCGAACCCGGAAAACGGTGCTGTTtatataCCCCTCCGCGTGGCGTGTCAGCACCTGATTTGTTGCTCGCCCATCACCTTATTGCTACGCCCCGAGATGGGCAGTGACTTGGCA	lh00172:248:22FMLCLT4:7:1101:37140:13411	1
lh00172:248:22FMLCLT4:7:1101:37140:13411_1	1	37	31	6	1.5	AAGT	TTACTTACTTACTTACTTACTTACTTGTGTG	NA	0	0	4	14	125	GGCCAAGCGTTTAAAGTTTGCATTTGTTTGTTCATttacttacttacttacttacttacTtgtgtgTCCTGAGCTAGTTTCTCGCCAGCAAGAacacacTCGGACAACCGGATTCTTCTGCAGCA	GGCCAAGCGTTTAAAGTTTGC	TGCTGCAGAAGAATCCGGTT	14	39	2	21	126	20	59.475	59.963	3.68	4.44	1.56193	B	270	AGGCCAAGCGTTTAAAGTTTGCATTTGTTTGTTCATttacttacttacttacttacttacTtgtgtgTCCTGAGCTAGTTTCTCGCCAGCAAGAacacacTCGGACAACCGGATTCTTCTGCAGCAAAGGCTTATTGCTTCATTAGAAGGAAGACCCCGAACCCGGAAAACGGTGCTGTTtatataCCCCTCCGCGTGGCGTGTCAGCACCTGATTTGTTGCTCGCCCATCACCTTATTGCTACGCCCCGAGATGGGCAGTGACTTGGCA	lh00172:248:22FMLCLT4:7:1101:37140:13411	1
lh00172:248:22FMLCLT4:7:1101:37140:13411_1	1	37	31	6	1.5	AAGT	TTACTTACTTACTTACTTACTTACTTGTGTG	NA	0	0	4	14	126	GGCCAAGCGTTTAAAGTTTGCATTTGTTTGTTCATttacttacttacttacttacttacTtgtgtgTCCTGAGCTAGTTTCTCGCCAGCAAGAacacacTCGGACAACCGGATTCTTCTGCAGCAA	GGCCAAGCGTTTAAAGTTTGC	TTGCTGCAGAAGAATCCGGT	14	40	2	21	127	20	59.475	59.963	3.68	5.28	1.56193	B	270	AGGCCAAGCGTTTAAAGTTTGCATTTGTTTGTTCATttacttacttacttacttacttacTtgtgtgTCCTGAGCTAGTTTCTCGCCAGCAAGAacacacTCGGACAACCGGATTCTTCTGCAGCAAAGGCTTATTGCTTCATTAGAAGGAAGACCCCGAACCCGGAAAACGGTGCTGTTtatataCCCCTCCGCGTGGCGTGTCAGCACCTGATTTGTTGCTCGCCCATCACCTTATTGCTACGCCCCGAGATGGGCAGTGACTTGGCA	lh00172:248:22FMLCLT4:7:1101:37140:13411	1
lh00172:248:22FMLCLT4:7:1101:37140:13411_1	1	37	31	6	1.5	AAGT	TTACTTACTTACTTACTTACTTACTTGTGTG	NA	0	0	4	14	156	GGCCAAGCGTTTAAAGTTTGCATTTGTTTGTTCATttacttacttacttacttacttacTtgtgtgTCCTGAGCTAGTTTCTCGCCAGCAAGAacacacTCGGACAACCGGATTCTTCTGCAGCAAAGGCTTATTGCTTCATTAGAAGGAAGACCC	GGCCAAGCGTTTAAAGTTTGC	GGGTCTTCCTTCTAATGAAGCA	14	68	2	21	157	22	59.475	57.778	3.68	3.91	5.74732	B	270	AGGCCAAGCGTTTAAAGTTTGCATTTGTTTGTTCATttacttacttacttacttacttacTtgtgtgTCCTGAGCTAGTTTCTCGCCAGCAAGAacacacTCGGACAACCGGATTCTTCTGCAGCAAAGGCTTATTGCTTCATTAGAAGGAAGACCCCGAACCCGGAAAACGGTGCTGTTtatataCCCCTCCGCGTGGCGTGTCAGCACCTGATTTGTTGCTCGCCCATCACCTTATTGCTACGCCCCGAGATGGGCAGTGACTTGGCA	lh00172:248:22FMLCLT4:7:1101:37140:13411	1
lh00172:248:22FMLCLT4:7:1101:37140:13411_1	1	37	31	6	1.5	AAGT	TTACTTACTTACTTACTTACTTACTTGTGTG	NA	0	0	4	14	226	GGCCAAGCGTTTAAAGTTTGCATTTGTTTGTTCATttacttacttacttacttacttacTtgtgtgTCCTGAGCTAGTTTCTCGCCAGCAAGAacacacTCGGACAACCGGATTCTTCTGCAGCAAAGGCTTATTGCTTCATTAGAAGGAAGACCCCGAACCCGGAAAACGGTGCTGTTtatataCCCCTCCGCGTGGCGTGTCAGCACCTGATTTGTTGCTCGCC	GGCCAAGCGTTTAAAGTTTGC	GGCGAGCAACAAATCAGGTG	14	140	2	21	227	20	59.475	60.11	3.68	4	1.63479	B	270	AGGCCAAGCGTTTAAAGTTTGCATTTGTTTGTTCATttacttacttacttacttacttacTtgtgtgTCCTGAGCTAGTTTCTCGCCAGCAAGAacacacTCGGACAACCGGATTCTTCTGCAGCAAAGGCTTATTGCTTCATTAGAAGGAAGACCCCGAACCCGGAAAACGGTGCTGTTtatataCCCCTCCGCGTGGCGTGTCAGCACCTGATTTGTTGCTCGCCCATCACCTTATTGCTACGCCCCGAGATGGGCAGTGACTTGGCA	lh00172:248:22FMLCLT4:7:1101:37140:13411	1
lh00172:248:22FMLCLT4:7:1101:37140:13411_1	1	37	31	6	1.5	AAGT	TTACTTACTTACTTACTTACTTACTTGTGTG	NA	0	0	4	14	232	GGCCAAGCGTTTAAAGTTTGCATTTGTTTGTTCATttacttacttacttacttacttacTtgtgtgTCCTGAGCTAGTTTCTCGCCAGCAAGAacacacTCGGACAACCGGATTCTTCTGCAGCAAAGGCTTATTGCTTCATTAGAAGGAAGACCCCGAACCCGGAAAACGGTGCTGTTtatataCCCCTCCGCGTGGCGTGTCAGCACCTGATTTGTTGCTCGCCCATCAC	GGCCAAGCGTTTAAAGTTTGC	GTGATGGGCGAGCAACAAAT	14	146	2	21	233	20	59.475	59.472	3.68	2.32	2.05276	B	270	AGGCCAAGCGTTTAAAGTTTGCATTTGTTTGTTCATttacttacttacttacttacttacTtgtgtgTCCTGAGCTAGTTTCTCGCCAGCAAGAacacacTCGGACAACCGGATTCTTCTGCAGCAAAGGCTTATTGCTTCATTAGAAGGAAGACCCCGAACCCGGAAAACGGTGCTGTTtatataCCCCTCCGCGTGGCGTGTCAGCACCTGATTTGTTGCTCGCCCATCACCTTATTGCTACGCCCCGAGATGGGCAGTGACTTGGCA	lh00172:248:22FMLCLT4:7:1101:37140:13411	1
lh00172:248:22FMLCLT4:7:1101:37140:13411_1	1	37	31	6	1.5	AAGT	TTACTTACTTACTTACTTACTTACTTGTGTG	NA	0	0	4	14	236	GGCCAAGCGTTTAAAGTTTGCATTTGTTTGTTCATttacttacttacttacttacttacTtgtgtgTCCTGAGCTAGTTTCTCGCCAGCAAGAacacacTCGGACAACCGGATTCTTCTGCAGCAAAGGCTTATTGCTTCATTAGAAGGAAGACCCCGAACCCGGAAAACGGTGCTGTTtatataCCCCTCCGCGTGGCGTGTCAGCACCTGATTTGTTGCTCGCCCATCACCTTA	GGCCAAGCGTTTAAAGTTTGC	TAAGGTGATGGGCGAGCAAC	14	150	2	21	237	20	59.475	60.392	3.68	4.17	1.91766	B	270	AGGCCAAGCGTTTAAAGTTTGCATTTGTTTGTTCATttacttacttacttacttacttacTtgtgtgTCCTGAGCTAGTTTCTCGCCAGCAAGAacacacTCGGACAACCGGATTCTTCTGCAGCAAAGGCTTATTGCTTCATTAGAAGGAAGACCCCGAACCCGGAAAACGGTGCTGTTtatataCCCCTCCGCGTGGCGTGTCAGCACCTGATTTGTTGCTCGCCCATCACCTTATTGCTACGCCCCGAGATGGGCAGTGACTTGGCA	lh00172:248:22FMLCLT4:7:1101:37140:13411	1
lh00172:248:22FMLCLT4:7:1101:37140:13411_1	1	37	31	6	1.5	AAGT	TTACTTACTTACTTACTTACTTACTTGTGTG	NA	0	0	4	14	241	GGCCAAGCGTTTAAAGTTTGCATTTGTTTGTTCATttacttacttacttacttacttacTtgtgtgTCCTGAGCTAGTTTCTCGCCAGCAAGAacacacTCGGACAACCGGATTCTTCTGCAGCAAAGGCTTATTGCTTCATTAGAAGGAAGACCCCGAACCCGGAAAACGGTGCTGTTtatataCCCCTCCGCGTGGCGTGTCAGCACCTGATTTGTTGCTCGCCCATCACCTTATTGCT	GGCCAAGCGTTTAAAGTTTGC	AGCAATAAGGTGATGGGCGA	14	155	2	21	242	20	59.475	59.454	3.68	5.54	2.07132	B	270	AGGCCAAGCGTTTAAAGTTTGCATTTGTTTGTTCATttacttacttacttacttacttacTtgtgtgTCCTGAGCTAGTTTCTCGCCAGCAAGAacacacTCGGACAACCGGATTCTTCTGCAGCAAAGGCTTATTGCTTCATTAGAAGGAAGACCCCGAACCCGGAAAACGGTGCTGTTtatataCCCCTCCGCGTGGCGTGTCAGCACCTGATTTGTTGCTCGCCCATCACCTTATTGCTACGCCCCGAGATGGGCAGTGACTTGGCA	lh00172:248:22FMLCLT4:7:1101:37140:13411	1
lh00172:248:22FMLCLT4:7:1101:37140:13411_1	1	37	31	6	1.5	AAGT	TTACTTACTTACTTACTTACTTACTTGTGTG	NA	0	0	4	13	155	GCCAAGCGTTTAAAGTTTGCATTTGTTTGTTCATttacttacttacttacttacttacTtgtgtgTCCTGAGCTAGTTTCTCGCCAGCAAGAacacacTCGGACAACCGGATTCTTCTGCAGCAAAGGCTTATTGCTTCATTAGAAGGAAGACCC	GCCAAGCGTTTAAAGTTTGCA	GGGTCTTCCTTCTAATGAAGCA	13	68	3	21	157	22	58.802	57.778	4.08	3.91	6.4197	B	270	AGGCCAAGCGTTTAAAGTTTGCATTTGTTTGTTCATttacttacttacttacttacttacTtgtgtgTCCTGAGCTAGTTTCTCGCCAGCAAGAacacacTCGGACAACCGGATTCTTCTGCAGCAAAGGCTTATTGCTTCATTAGAAGGAAGACCCCGAACCCGGAAAACGGTGCTGTTtatataCCCCTCCGCGTGGCGTGTCAGCACCTGATTTGTTGCTCGCCCATCACCTTATTGCTACGCCCCGAGATGGGCAGTGACTTGGCA	lh00172:248:22FMLCLT4:7:1101:37140:13411	1
lh00172:248:22FMLCLT4:7:1101:37140:13411_1	1	37	31	6	1.5	AAGT	TTACTTACTTACTTACTTACTTACTTGTGTG	NA	0	0	5	14	156	GGCCAAGCGTTTAAAGTTTGCATTTGTTTGTTCATttacttacttacttacttacttacTtgtgtgTCCTGAGCTAGTTTCTCGCCAGCAAGAacacacTCGGACAACCGGATTCTTCTGCAGCAAAGGCTTATTGCTTCATTAGAAGGAAGACCC	GGCCAAGCGTTTAAAGTTTGC	GGGTCTTCCTTCTAATGAAGCAA	14	67	2	21	157	23	59.475	58.41	3.68	3.91	6.1151	B	270	AGGCCAAGCGTTTAAAGTTTGCATTTGTTTGTTCATttacttacttacttacttacttacTtgtgtgTCCTGAGCTAGTTTCTCGCCAGCAAGAacacacTCGGACAACCGGATTCTTCTGCAGCAAAGGCTTATTGCTTCATTAGAAGGAAGACCCCGAACCCGGAAAACGGTGCTGTTtatataCCCCTCCGCGTGGCGTGTCAGCACCTGATTTGTTGCTCGCCCATCACCTTATTGCTACGCCCCGAGATGGGCAGTGACTTGGCA	lh00172:248:22FMLCLT4:7:1101:37140:13411	1
lh00172:248:22FMLCLT4:7:1101:37876:22110_1	1	106	78	26	1	AAT	TTATTATTATTATTATTATTATTATTATTATTATTATTATTATTATTATTATTATTATTATTATTATTATTATTATTA	NA	1	1	6	13	159	GTCGCCTCATGGTCCCATTTAGTGGGAGATGGTGTAGTCTTATTTGttattattattattattattattattattattattattattattattattattattattattattattattattattaTACATGGTGTTGCACAATCTGCAGGATCTTCCACt	GTCGCCTCATGGTCCCATTT	AGTGGAAGATCCTGCAGATTGT	26	13	60	20	218	22	60.394	59.425	2.32	2.71	2.96963	F	227	AACGTAGACACCTAGTAAAACCTATGCAAACGCtgtgtgCAccccccGTGCTGCTTCGCGTCGCCTCATGGTCCCATTTAGTGGGAGATGGTGTAGTCTTATTTGttattattattattattattattattattattattattattattattattattattattattattattattattattaTACATGGTGTTGCACAATCTGCAGGATCTTCCACtttttGACAG	lh00172:248:22FMLCLT4:7:1101:37876:22110	1
lh00172:248:22FMLCLT4:7:1101:37876:22110_1	1	106	78	26	1	AAT	TTATTATTATTATTATTATTATTATTATTATTATTATTATTATTATTATTATTATTATTATTATTATTATTATTATTA	NA	0	0	6	13	198	CCTATGCAAACGCtgtgtgCAccccccGTGCTGCTTCGCGTCGCCTCATGGTCCCATTTAGTGGGAGATGGTGTAGTCTTATTTGttattattattattattattattattattattattattattattattattattattattattattattattattattaTACATGGTGTTGCACAATCTGCAGGATCTTCCACt	CCTATGCAAACGCTGTGTGC	AGTGGAAGATCCTGCAGATTGT	65	13	21	20	218	22	60.455	59.425	4.57	2.71	3.03024	F	227	AACGTAGACACCTAGTAAAACCTATGCAAACGCtgtgtgCAccccccGTGCTGCTTCGCGTCGCCTCATGGTCCCATTTAGTGGGAGATGGTGTAGTCTTATTTGttattattattattattattattattattattattattattattattattattattattattattattattattattaTACATGGTGTTGCACAATCTGCAGGATCTTCCACtttttGACAG	lh00172:248:22FMLCLT4:7:1101:37876:22110	1
lh00172:248:22FMLCLT4:7:1101:37876:22110_1	1	106	78	26	1	AAT	TTATTATTATTATTATTATTATTATTATTATTATTATTATTATTATTATTATTATTATTATTATTATTATTATTATTA	NA	0	0	6	12	158	GTCGCCTCATGGTCCCATTTAGTGGGAGATGGTGTAGTCTTATTTGttattattattattattattattattattattattattattattattattattattattattattattattattattaTACATGGTGTTGCACAATCTGCAGGATCTTCCAC	GTCGCCTCATGGTCCCATTT	GTGGAAGATCCTGCAGATTGTG	26	12	60	20	217	22	60.394	59.318	2.32	3.33	3.0762	A	227	AACGTAGACACCTAGTAAAACCTATGCAAACGCtgtgtgCAccccccGTGCTGCTTCGCGTCGCCTCATGGTCCCATTTAGTGGGAGATGGTGTAGTCTTATTTGttattattattattattattattattattattattattattattattattattattattattattattattattattaTACATGGTGTTGCACAATCTGCAGGATCTTCCACtttttGACAG	lh00172:248:22FMLCLT4:7:1101:37876:22110	1
lh00172:248:22FMLCLT4:7:1101:37876:22110_1	1	106	78	26	1	AAT	TTATTATTATTATTATTATTATTATTATTATTATTATTATTATTATTATTATTATTATTATTATTATTATTATTATTA	NA	0	0	6	12	197	CCTATGCAAACGCtgtgtgCAccccccGTGCTGCTTCGCGTCGCCTCATGGTCCCATTTAGTGGGAGATGGTGTAGTCTTATTTGttattattattattattattattattattattattattattattattattattattattattattattattattattaTACATGGTGTTGCACAATCTGCAGGATCTTCCAC	CCTATGCAAACGCTGTGTGC	GTGGAAGATCCTGCAGATTGTG	65	12	21	20	217	22	60.455	59.318	4.57	3.33	3.1368	F	227	AACGTAGACACCTAGTAAAACCTATGCAAACGCtgtgtgCAccccccGTGCTGCTTCGCGTCGCCTCATGGTCCCATTTAGTGGGAGATGGTGTAGTCTTATTTGttattattattattattattattattattattattattattattattattattattattattattattattattattaTACATGGTGTTGCACAATCTGCAGGATCTTCCACtttttGACAG	lh00172:248:22FMLCLT4:7:1101:37876:22110	1
lh00172:248:22FMLCLT4:7:1101:37876:22110_1	1	106	78	26	1	AAT	TTATTATTATTATTATTATTATTATTATTATTATTATTATTATTATTATTATTATTATTATTATTATTATTATTATTA	NA	0	0	6	11	157	GTCGCCTCATGGTCCCATTTAGTGGGAGATGGTGTAGTCTTATTTGttattattattattattattattattattattattattattattattattattattattattattattattattattaTACATGGTGTTGCACAATCTGCAGGATCTTCCA	GTCGCCTCATGGTCCCATTT	TGGAAGATCCTGCAGATTGTGC	26	11	60	20	216	22	60.394	60.943	2.32	4.57	3.3371	A	227	AACGTAGACACCTAGTAAAACCTATGCAAACGCtgtgtgCAccccccGTGCTGCTTCGCGTCGCCTCATGGTCCCATTTAGTGGGAGATGGTGTAGTCTTATTTGttattattattattattattattattattattattattattattattattattattattattattattattattattaTACATGGTGTTGCACAATCTGCAGGATCTTCCACtttttGACAG	lh00172:248:22FMLCLT4:7:1101:37876:22110	1
lh00172:248:22FMLCLT4:7:1101:37876:22110_1	1	106	78	26	1	AAT	TTATTATTATTATTATTATTATTATTATTATTATTATTATTATTATTATTATTATTATTATTATTATTATTATTATTA	NA	0	0	6	11	196	CCTATGCAAACGCtgtgtgCAccccccGTGCTGCTTCGCGTCGCCTCATGGTCCCATTTAGTGGGAGATGGTGTAGTCTTATTTGttattattattattattattattattattattattattattattattattattattattattattattattattattaTACATGGTGTTGCACAATCTGCAGGATCTTCCA	CCTATGCAAACGCTGTGTGC	TGGAAGATCCTGCAGATTGTGC	65	11	21	20	216	22	60.455	60.943	4.57	4.57	3.39771	F	227	AACGTAGACACCTAGTAAAACCTATGCAAACGCtgtgtgCAccccccGTGCTGCTTCGCGTCGCCTCATGGTCCCATTTAGTGGGAGATGGTGTAGTCTTATTTGttattattattattattattattattattattattattattattattattattattattattattattattattattaTACATGGTGTTGCACAATCTGCAGGATCTTCCACtttttGACAG	lh00172:248:22FMLCLT4:7:1101:37876:22110	1
lh00172:248:22FMLCLT4:7:1101:37876:22110_1	1	106	78	26	1	AAT	TTATTATTATTATTATTATTATTATTATTATTATTATTATTATTATTATTATTATTATTATTATTATTATTATTATTA	NA	0	0	7	12	157	GTCGCCTCATGGTCCCATTTAGTGGGAGATGGTGTAGTCTTATTTGttattattattattattattattattattattattattattattattattattattattattattattattattattaTACATGGTGTTGCACAATCTGCAGGATCTTCCA	GTCGCCTCATGGTCCCATTT	TGGAAGATCCTGCAGATTGTG	26	12	60	20	216	21	60.394	58.005	2.32	3.33	3.38964	A	227	AACGTAGACACCTAGTAAAACCTATGCAAACGCtgtgtgCAccccccGTGCTGCTTCGCGTCGCCTCATGGTCCCATTTAGTGGGAGATGGTGTAGTCTTATTTGttattattattattattattattattattattattattattattattattattattattattattattattattattaTACATGGTGTTGCACAATCTGCAGGATCTTCCACtttttGACAG	lh00172:248:22FMLCLT4:7:1101:37876:22110	1
lh00172:248:22FMLCLT4:7:1101:37876:22110_1	1	106	78	26	1	AAT	TTATTATTATTATTATTATTATTATTATTATTATTATTATTATTATTATTATTATTATTATTATTATTATTATTATTA	NA	0	0	7	5	138	AGTGGGAGATGGTGTAGTCTTATTTGttattattattattattattattattattattattattattattattattattattattattattattattattattaTACATGGTGTTGCACAATCTGCAGGATCTTCCAC	AGTGGGAGATGGTGTAGTCTT	GTGGAAGATCCTGCAGATTGTG	5	12	80	21	217	22	57.808	59.318	3.01	3.33	5.87374	A	227	AACGTAGACACCTAGTAAAACCTATGCAAACGCtgtgtgCAccccccGTGCTGCTTCGCGTCGCCTCATGGTCCCATTTAGTGGGAGATGGTGTAGTCTTATTTGttattattattattattattattattattattattattattattattattattattattattattattattattattaTACATGGTGTTGCACAATCTGCAGGATCTTCCACtttttGACAG	lh00172:248:22FMLCLT4:7:1101:37876:22110	1
lh00172:248:22FMLCLT4:7:1101:37876:22110_1	1	106	78	26	1	AAT	TTATTATTATTATTATTATTATTATTATTATTATTATTATTATTATTATTATTATTATTATTATTATTATTATTATTA	NA	0	0	7	5	139	AGTGGGAGATGGTGTAGTCTTATTTGttattattattattattattattattattattattattattattattattattattattattattattattattattaTACATGGTGTTGCACAATCTGCAGGATCTTCCACt	AGTGGGAGATGGTGTAGTCTT	AGTGGAAGATCCTGCAGATTGT	5	13	80	21	218	22	57.808	59.425	3.01	2.71	5.76717	F	227	AACGTAGACACCTAGTAAAACCTATGCAAACGCtgtgtgCAccccccGTGCTGCTTCGCGTCGCCTCATGGTCCCATTTAGTGGGAGATGGTGTAGTCTTATTTGttattattattattattattattattattattattattattattattattattattattattattattattattattaTACATGGTGTTGCACAATCTGCAGGATCTTCCACtttttGACAG	lh00172:248:22FMLCLT4:7:1101:37876:22110	1
lh00172:248:22FMLCLT4:7:1101:37876:22110_1	1	106	78	26	1	AAT	TTATTATTATTATTATTATTATTATTATTATTATTATTATTATTATTATTATTATTATTATTATTATTATTATTATTA	NA	0	0	8	6	137	AGTGGGAGATGGTGTAGTCTTATTTGttattattattattattattattattattattattattattattattattattattattattattattattattattaTACATGGTGTTGCACAATCTGCAGGATCTTCCA	AGTGGGAGATGGTGTAGTCT	TGGAAGATCCTGCAGATTGTGC	6	11	80	20	216	22	57.07	60.943	3.24	4.57	5.87286	A	227	AACGTAGACACCTAGTAAAACCTATGCAAACGCtgtgtgCAccccccGTGCTGCTTCGCGTCGCCTCATGGTCCCATTTAGTGGGAGATGGTGTAGTCTTATTTGttattattattattattattattattattattattattattattattattattattattattattattattattattaTACATGGTGTTGCACAATCTGCAGGATCTTCCACtttttGACAG	lh00172:248:22FMLCLT4:7:1101:37876:22110	1
lh00172:248:22FMLCLT4:7:1101:37876:22110_1	1	106	78	26	1	AAT	TTATTATTATTATTATTATTATTATTATTATTATTATTATTATTATTATTATTATTATTATTATTATTATTATTATTA	NA	0	0	8	6	138	AGTGGGAGATGGTGTAGTCTTATTTGttattattattattattattattattattattattattattattattattattattattattattattattattattaTACATGGTGTTGCACAATCTGCAGGATCTTCCAC	AGTGGGAGATGGTGTAGTCT	GTGGAAGATCCTGCAGATTGTG	6	12	80	20	217	22	57.07	59.318	3.24	3.33	5.61196	A	227	AACGTAGACACCTAGTAAAACCTATGCAAACGCtgtgtgCAccccccGTGCTGCTTCGCGTCGCCTCATGGTCCCATTTAGTGGGAGATGGTGTAGTCTTATTTGttattattattattattattattattattattattattattattattattattattattattattattattattattaTACATGGTGTTGCACAATCTGCAGGATCTTCCACtttttGACAG	lh00172:248:22FMLCLT4:7:1101:37876:22110	1
lh00172:248:22FMLCLT4:7:1101:37876:22110_1	1	106	78	26	1	AAT	TTATTATTATTATTATTATTATTATTATTATTATTATTATTATTATTATTATTATTATTATTATTATTATTATTATTA	NA	0	0	8	6	139	AGTGGGAGATGGTGTAGTCTTATTTGttattattattattattattattattattattattattattattattattattattattattattattattattattaTACATGGTGTTGCACAATCTGCAGGATCTTCCACt	AGTGGGAGATGGTGTAGTCT	AGTGGAAGATCCTGCAGATTGT	6	13	80	20	218	22	57.07	59.425	3.24	2.71	5.50539	F	227	AACGTAGACACCTAGTAAAACCTATGCAAACGCtgtgtgCAccccccGTGCTGCTTCGCGTCGCCTCATGGTCCCATTTAGTGGGAGATGGTGTAGTCTTATTTGttattattattattattattattattattattattattattattattattattattattattattattattattattaTACATGGTGTTGCACAATCTGCAGGATCTTCCACtttttGACAG	lh00172:248:22FMLCLT4:7:1101:37876:22110	1
lh00172:248:22FMLCLT4:7:1101:38508:10287_1	1	83	12	6	1	AG	GAGAGAGAGAGA	NA	1	1	4	32	159	TGGTGCAAATCGTACGTGGTTATACCAGTCgggggggaaaaaaaaGTAGAACgagagagagagaTAAAACTACGTCCAGTGCGCCGTGATCGCTGTGAAGTGCACATCGTATAAGTCGACCAAGTAAATTAGAAAGATCTAGGTACCACTGTAACGAGG	TGGTGCAAATCGTACGTGGT	CCTCGTTACAGTGGTACCTAGA	32	73	31	20	189	22	60.25	58.386	4.16	2.43	3.86404	F	189	CatatatCGCGTGATCGCTTCACTATGCTGTGGTGCAAATCGTACGTGGTTATACCAGTCgggggggaaaaaaaaGTAGAACgagagagagagaTAAAACTACGTCCAGTGCGCCGTGATCGCTGTGAAGTGCACATCGTATAAGTCGACCAAGTAAATTAGAAAGATCTAGGTACCACTGTAACGAGG	lh00172:248:22FMLCLT4:7:1101:38508:10287	1
lh00172:248:22FMLCLT4:7:1101:38508:10287_1	1	83	12	6	1	AG	GAGAGAGAGAGA	NA	0	0	6	36	163	GCTGTGGTGCAAATCGTACGTGGTTATACCAGTCgggggggaaaaaaaaGTAGAACgagagagagagaTAAAACTACGTCCAGTGCGCCGTGATCGCTGTGAAGTGCACATCGTATAAGTCGACCAAGTAAATTAGAAAGATCTAGGTACCACTGTAACGAGG	GCTGTGGTGCAAATCGTACG	CCTCGTTACAGTGGTACCTAGA	36	73	27	20	189	22	60.179	58.386	3.67	2.43	3.79332	F	189	CatatatCGCGTGATCGCTTCACTATGCTGTGGTGCAAATCGTACGTGGTTATACCAGTCgggggggaaaaaaaaGTAGAACgagagagagagaTAAAACTACGTCCAGTGCGCCGTGATCGCTGTGAAGTGCACATCGTATAAGTCGACCAAGTAAATTAGAAAGATCTAGGTACCACTGTAACGAGG	lh00172:248:22FMLCLT4:7:1101:38508:10287	1
lh00172:248:22FMLCLT4:7:1101:38508:10287_1	1	83	12	6	1	AG	GAGAGAGAGAGA	NA	0	0	6	33	160	GTGGTGCAAATCGTACGTGGTTATACCAGTCgggggggaaaaaaaaGTAGAACgagagagagagaTAAAACTACGTCCAGTGCGCCGTGATCGCTGTGAAGTGCACATCGTATAAGTCGACCAAGTAAATTAGAAAGATCTAGGTACCACTGTAACGAGG	GTGGTGCAAATCGTACGTGG	CCTCGTTACAGTGGTACCTAGA	33	73	30	20	189	22	59.835	58.386	4.94	2.43	3.77917	F	189	CatatatCGCGTGATCGCTTCACTATGCTGTGGTGCAAATCGTACGTGGTTATACCAGTCgggggggaaaaaaaaGTAGAACgagagagagagaTAAAACTACGTCCAGTGCGCCGTGATCGCTGTGAAGTGCACATCGTATAAGTCGACCAAGTAAATTAGAAAGATCTAGGTACCACTGTAACGAGG	lh00172:248:22FMLCLT4:7:1101:38508:10287	1
lh00172:248:22FMLCLT4:7:1101:38508:10287_1	1	83	12	6	1	AG	GAGAGAGAGAGA	NA	0	0	6	21	105	TGGTGCAAATCGTACGTGGTTATACCAGTCgggggggaaaaaaaaGTAGAACgagagagagagaTAAAACTACGTCCAGTGCGCCGTGATCGCTGTGAAGTGCAC	TGGTGCAAATCGTACGTGGT	GTGCACTTCACAGCGATCAC	32	21	31	20	135	20	60.25	59.835	4.16	3.06	0.4146	F	189	CatatatCGCGTGATCGCTTCACTATGCTGTGGTGCAAATCGTACGTGGTTATACCAGTCgggggggaaaaaaaaGTAGAACgagagagagagaTAAAACTACGTCCAGTGCGCCGTGATCGCTGTGAAGTGCACATCGTATAAGTCGACCAAGTAAATTAGAAAGATCTAGGTACCACTGTAACGAGG	lh00172:248:22FMLCLT4:7:1101:38508:10287	1
lh00172:248:22FMLCLT4:7:1101:38508:10287_1	1	83	12	6	1	AG	GAGAGAGAGAGA	NA	0	0	6	21	106	GTGGTGCAAATCGTACGTGGTTATACCAGTCgggggggaaaaaaaaGTAGAACgagagagagagaTAAAACTACGTCCAGTGCGCCGTGATCGCTGTGAAGTGCAC	GTGGTGCAAATCGTACGTGG	GTGCACTTCACAGCGATCAC	33	21	30	20	135	20	59.835	59.835	4.94	3.06	0.329726	F	189	CatatatCGCGTGATCGCTTCACTATGCTGTGGTGCAAATCGTACGTGGTTATACCAGTCgggggggaaaaaaaaGTAGAACgagagagagagaTAAAACTACGTCCAGTGCGCCGTGATCGCTGTGAAGTGCACATCGTATAAGTCGACCAAGTAAATTAGAAAGATCTAGGTACCACTGTAACGAGG	lh00172:248:22FMLCLT4:7:1101:38508:10287	1
lh00172:248:22FMLCLT4:7:1101:38508:10287_1	1	83	12	6	1	AG	GAGAGAGAGAGA	NA	0	0	6	21	109	GCTGTGGTGCAAATCGTACGTGGTTATACCAGTCgggggggaaaaaaaaGTAGAACgagagagagagaTAAAACTACGTCCAGTGCGCCGTGATCGCTGTGAAGTGCAC	GCTGTGGTGCAAATCGTACG	GTGCACTTCACAGCGATCAC	36	21	27	20	135	20	60.179	59.835	3.67	3.06	0.343872	F	189	CatatatCGCGTGATCGCTTCACTATGCTGTGGTGCAAATCGTACGTGGTTATACCAGTCgggggggaaaaaaaaGTAGAACgagagagagagaTAAAACTACGTCCAGTGCGCCGTGATCGCTGTGAAGTGCACATCGTATAAGTCGACCAAGTAAATTAGAAAGATCTAGGTACCACTGTAACGAGG	lh00172:248:22FMLCLT4:7:1101:38508:10287	1
lh00172:248:22FMLCLT4:7:1101:38508:17151_1	1	90	72	18	1	AAAT	ATAAATAAATAAATAAATAAATAAATAAATAAATAAATAAATAAATAAATAAATAAATAAATAAATAAATAA	NA	1	1	2	31	199	ATTGTATTCGCCCACCCACCATGTAAAcccccTTCAgggggCATCTGAGGTataaataaataaataaataaataaataaataaataaataaataaataaataaataaataaataaataaataaAGTGGTAAGTTTCGAAGTTCGTCACACCTGGTCGTTAAATGCCCttttttGGCATTAAATCTCGGAAACAGCGCAC	ATTGTATTCGCCCACCCACC	GTGCGCTGTTTCCGAGATTT	31	56	39	20	237	20	60.395	59.483	4.61	2.17	0.912489	F	239	TTAAACACATTGTCGAAGAACTAATTCATGTCGAATGAATTGTATTCGCCCACCCACCATGTAAAcccccTTCAgggggCATCTGAGGTataaataaataaataaataaataaataaataaataaataaataaataaataaataaataaataaataaataaAGTGGTAAGTTTCGAAGTTCGTCACACCTGGTCGTTAAATGCCCttttttGGCATTAAATCTCGGAAACAGCGCACAT	lh00172:248:22FMLCLT4:7:1101:38508:17151	1
lh00172:248:22FMLCLT4:7:1101:38508:17151_1	1	90	72	18	1	AAAT	ATAAATAAATAAATAAATAAATAAATAAATAAATAAATAAATAAATAAATAAATAAATAAATAAATAAATAA	NA	0	0	2	31	200	ATTGTATTCGCCCACCCACCATGTAAAcccccTTCAgggggCATCTGAGGTataaataaataaataaataaataaataaataaataaataaataaataaataaataaataaataaataaataaAGTGGTAAGTTTCGAAGTTCGTCACACCTGGTCGTTAAATGCCCttttttGGCATTAAATCTCGGAAACAGCGCACA	ATTGTATTCGCCCACCCACC	TGTGCGCTGTTTCCGAGATT	31	57	39	20	238	20	60.395	60.603	4.61	2.4	0.997812	F	239	TTAAACACATTGTCGAAGAACTAATTCATGTCGAATGAATTGTATTCGCCCACCCACCATGTAAAcccccTTCAgggggCATCTGAGGTataaataaataaataaataaataaataaataaataaataaataaataaataaataaataaataaataaataaAGTGGTAAGTTTCGAAGTTCGTCACACCTGGTCGTTAAATGCCCttttttGGCATTAAATCTCGGAAACAGCGCACAT	lh00172:248:22FMLCLT4:7:1101:38508:17151	1
lh00172:248:22FMLCLT4:7:1101:38508:17151_1	1	90	72	18	1	AAAT	ATAAATAAATAAATAAATAAATAAATAAATAAATAAATAAATAAATAAATAAATAAATAAATAAATAAATAA	NA	0	0	2	12	155	ATTGTATTCGCCCACCCACCATGTAAAcccccTTCAgggggCATCTGAGGTataaataaataaataaataaataaataaataaataaataaataaataaataaataaataaataaataaataaAGTGGTAAGTTTCGAAGTTCGTCACACCTGGT	ATTGTATTCGCCCACCCACC	ACCAGGTGTGACGAACTTCG	31	12	39	20	193	20	60.395	60.249	4.61	3.79	0.644495	F	239	TTAAACACATTGTCGAAGAACTAATTCATGTCGAATGAATTGTATTCGCCCACCCACCATGTAAAcccccTTCAgggggCATCTGAGGTataaataaataaataaataaataaataaataaataaataaataaataaataaataaataaataaataaataaAGTGGTAAGTTTCGAAGTTCGTCACACCTGGTCGTTAAATGCCCttttttGGCATTAAATCTCGGAAACAGCGCACAT	lh00172:248:22FMLCLT4:7:1101:38508:17151	1
lh00172:248:22FMLCLT4:7:1101:38508:17151_1	1	90	72	18	1	AAAT	ATAAATAAATAAATAAATAAATAAATAAATAAATAAATAAATAAATAAATAAATAAATAAATAAATAAATAA	NA	0	0	2	11	154	ATTGTATTCGCCCACCCACCATGTAAAcccccTTCAgggggCATCTGAGGTataaataaataaataaataaataaataaataaataaataaataaataaataaataaataaataaataaataaAGTGGTAAGTTTCGAAGTTCGTCACACCTGG	ATTGTATTCGCCCACCCACC	CCAGGTGTGACGAACTTCGA	31	11	39	20	192	20	60.395	59.968	4.61	3.71	0.426758	F	239	TTAAACACATTGTCGAAGAACTAATTCATGTCGAATGAATTGTATTCGCCCACCCACCATGTAAAcccccTTCAgggggCATCTGAGGTataaataaataaataaataaataaataaataaataaataaataaataaataaataaataaataaataaataaAGTGGTAAGTTTCGAAGTTCGTCACACCTGGTCGTTAAATGCCCttttttGGCATTAAATCTCGGAAACAGCGCACAT	lh00172:248:22FMLCLT4:7:1101:38508:17151	1
lh00172:248:22FMLCLT4:7:1101:38508:17151_1	1	90	72	18	1	AAAT	ATAAATAAATAAATAAATAAATAAATAAATAAATAAATAAATAAATAAATAAATAAATAAATAAATAAATAA	NA	0	0	3	14	157	ATTGTATTCGCCCACCCACCATGTAAAcccccTTCAgggggCATCTGAGGTataaataaataaataaataaataaataaataaataaataaataaataaataaataaataaataaataaataaAGTGGTAAGTTTCGAAGTTCGTCACACCTGGTCG	ATTGTATTCGCCCACCCACC	CGACCAGGTGTGACGAACTT	31	14	39	20	195	20	60.395	60.249	4.61	2.66	0.644495	F	239	TTAAACACATTGTCGAAGAACTAATTCATGTCGAATGAATTGTATTCGCCCACCCACCATGTAAAcccccTTCAgggggCATCTGAGGTataaataaataaataaataaataaataaataaataaataaataaataaataaataaataaataaataaataaAGTGGTAAGTTTCGAAGTTCGTCACACCTGGTCGTTAAATGCCCttttttGGCATTAAATCTCGGAAACAGCGCACAT	lh00172:248:22FMLCLT4:7:1101:38508:17151	1
lh00172:248:22FMLCLT4:7:1101:38508:17151_1	1	90	72	18	1	AAAT	ATAAATAAATAAATAAATAAATAAATAAATAAATAAATAAATAAATAAATAAATAAATAAATAAATAAATAA	NA	0	0	4	31	201	ATTGTATTCGCCCACCCACCATGTAAAcccccTTCAgggggCATCTGAGGTataaataaataaataaataaataaataaataaataaataaataaataaataaataaataaataaataaataaAGTGGTAAGTTTCGAAGTTCGTCACACCTGGTCGTTAAATGCCCttttttGGCATTAAATCTCGGAAACAGCGCACAT	ATTGTATTCGCCCACCCACC	ATGTGCGCTGTTTCCGAGAT	31	58	39	20	239	20	60.395	60.392	4.61	2.75	0.786834	F	239	TTAAACACATTGTCGAAGAACTAATTCATGTCGAATGAATTGTATTCGCCCACCCACCATGTAAAcccccTTCAgggggCATCTGAGGTataaataaataaataaataaataaataaataaataaataaataaataaataaataaataaataaataaataaAGTGGTAAGTTTCGAAGTTCGTCACACCTGGTCGTTAAATGCCCttttttGGCATTAAATCTCGGAAACAGCGCACAT	lh00172:248:22FMLCLT4:7:1101:38508:17151	1
lh00172:248:22FMLCLT4:7:1101:38508:17151_1	1	90	72	18	1	AAAT	ATAAATAAATAAATAAATAAATAAATAAATAAATAAATAAATAAATAAATAAATAAATAAATAAATAAATAA	NA	0	0	4	3	139	CCCACCCACCATGTAAAcccccTTCAgggggCATCTGAGGTataaataaataaataaataaataaataaataaataaataaataaataaataaataaataaataaataaataaAGTGGTAAGTTTCGAAGTTCGTCACA	CCCACCCACCATGTAAACCC	TGTGACGAACTTCGAAACTTACC	21	3	49	20	187	23	60.614	59.202	4.11	2.85	4.41191	F	239	TTAAACACATTGTCGAAGAACTAATTCATGTCGAATGAATTGTATTCGCCCACCCACCATGTAAAcccccTTCAgggggCATCTGAGGTataaataaataaataaataaataaataaataaataaataaataaataaataaataaataaataaataaataaAGTGGTAAGTTTCGAAGTTCGTCACACCTGGTCGTTAAATGCCCttttttGGCATTAAATCTCGGAAACAGCGCACAT	lh00172:248:22FMLCLT4:7:1101:38508:17151	1
lh00172:248:22FMLCLT4:7:1101:38508:17151_1	1	90	72	18	1	AAAT	ATAAATAAATAAATAAATAAATAAATAAATAAATAAATAAATAAATAAATAAATAAATAAATAAATAAATAA	NA	0	0	4	2	138	CCCACCCACCATGTAAAcccccTTCAgggggCATCTGAGGTataaataaataaataaataaataaataaataaataaataaataaataaataaataaataaataaataaataaAGTGGTAAGTTTCGAAGTTCGTCAC	CCCACCCACCATGTAAACCC	GTGACGAACTTCGAAACTTACCA	21	2	49	20	186	23	60.614	59.202	4.11	3.25	4.41191	F	239	TTAAACACATTGTCGAAGAACTAATTCATGTCGAATGAATTGTATTCGCCCACCCACCATGTAAAcccccTTCAgggggCATCTGAGGTataaataaataaataaataaataaataaataaataaataaataaataaataaataaataaataaataaataaAGTGGTAAGTTTCGAAGTTCGTCACACCTGGTCGTTAAATGCCCttttttGGCATTAAATCTCGGAAACAGCGCACAT	lh00172:248:22FMLCLT4:7:1101:38508:17151	1
lh00172:248:22FMLCLT4:7:1101:38508:17151_1	1	90	72	18	1	AAAT	ATAAATAAATAAATAAATAAATAAATAAATAAATAAATAAATAAATAAATAAATAAATAAATAAATAAATAA	NA	0	0	4	1	137	CCCACCCACCATGTAAAcccccTTCAgggggCATCTGAGGTataaataaataaataaataaataaataaataaataaataaataaataaataaataaataaataaataaataaAGTGGTAAGTTTCGAAGTTCGTCA	CCCACCCACCATGTAAACCC	TGACGAACTTCGAAACTTACCAC	21	1	49	20	185	23	60.614	59.202	4.11	4.16	4.41191	F	239	TTAAACACATTGTCGAAGAACTAATTCATGTCGAATGAATTGTATTCGCCCACCCACCATGTAAAcccccTTCAgggggCATCTGAGGTataaataaataaataaataaataaataaataaataaataaataaataaataaataaataaataaataaataaAGTGGTAAGTTTCGAAGTTCGTCACACCTGGTCGTTAAATGCCCttttttGGCATTAAATCTCGGAAACAGCGCACAT	lh00172:248:22FMLCLT4:7:1101:38508:17151	1
lh00172:248:22FMLCLT4:7:1101:39851:5244_1	1	224	18	9	1	AG	AGAGAGAGAGAGAGAGAG	NA	1	1	6	16	133	ACTGACCCTTACTGAGTGCTCTACAATGGTACAATAAGAACAGCAAAGTACAAGAAATGCTTATCAAGGATGAAATACAagagagagagagagagagATGATCGGCGGAAGGCAGGGAGGTTAACCGGAAGGA	ACTGACCCTTACTGAGTGCTC	TCCTTCCGGTTAACCTCCCT	58	16	145	21	277	20	59.104	59.882	4.26	4.2	2.01421	A	280	CGCAGGTTAGTGAAGGGCTTCAGAAATTTCGACTGCATGGAGCTCCTTAACACGGGCTGACATATCGTAAAGTAGACAGGCGTTTTACGTTTGGTCCCCGTCGATATTTCTGCTGATTGCTATTATTGTTACTAATTGCATTGTACTGACCCTTACTGAGTGCTCTACAATGGTACAATAAGAACAGCAAAGTACAAGAAATGCTTATCAAGGATGAAATACAagagagagagagagagagATGATCGGCGGAAGGCAGGGAGGTTAACCGGAAGGAAGA	lh00172:248:22FMLCLT4:7:1101:39851:5244	1
lh00172:248:22FMLCLT4:7:1101:39851:5244_1	1	224	18	9	1	AG	AGAGAGAGAGAGAGAGAG	NA	0	0	6	16	235	CTCCTTAACACGGGCTGACATATCGTAAAGTAGACAGGCGTTTTACGTTTGGTCCCCGTCGATATTTCTGCTGATTGCTATTATTGTTACTAATTGCATTGTACTGACCCTTACTGAGTGCTCTACAATGGTACAATAAGAACAGCAAAGTACAAGAAATGCTTATCAAGGATGAAATACAagagagagagagagagagATGATCGGCGGAAGGCAGGGAGGTTAACCGGAAGGA	CTCCTTAACACGGGCTGACA	TCCTTCCGGTTAACCTCCCT	161	16	43	20	277	20	59.68	59.882	3.58	4.2	0.438115	A	280	CGCAGGTTAGTGAAGGGCTTCAGAAATTTCGACTGCATGGAGCTCCTTAACACGGGCTGACATATCGTAAAGTAGACAGGCGTTTTACGTTTGGTCCCCGTCGATATTTCTGCTGATTGCTATTATTGTTACTAATTGCATTGTACTGACCCTTACTGAGTGCTCTACAATGGTACAATAAGAACAGCAAAGTACAAGAAATGCTTATCAAGGATGAAATACAagagagagagagagagagATGATCGGCGGAAGGCAGGGAGGTTAACCGGAAGGAAGA	lh00172:248:22FMLCLT4:7:1101:39851:5244	1
lh00172:248:22FMLCLT4:7:1101:39851:5244_1	1	224	18	9	1	AG	AGAGAGAGAGAGAGAGAG	NA	0	0	6	16	277	CGCAGGTTAGTGAAGGGCTTCAGAAATTTCGACTGCATGGAGCTCCTTAACACGGGCTGACATATCGTAAAGTAGACAGGCGTTTTACGTTTGGTCCCCGTCGATATTTCTGCTGATTGCTATTATTGTTACTAATTGCATTGTACTGACCCTTACTGAGTGCTCTACAATGGTACAATAAGAACAGCAAAGTACAAGAAATGCTTATCAAGGATGAAATACAagagagagagagagagagATGATCGGCGGAAGGCAGGGAGGTTAACCGGAAGGA	CGCAGGTTAGTGAAGGGCTT	TCCTTCCGGTTAACCTCCCT	203	16	1	20	277	20	60.322	59.882	4.35	4.2	0.439394	A	280	CGCAGGTTAGTGAAGGGCTTCAGAAATTTCGACTGCATGGAGCTCCTTAACACGGGCTGACATATCGTAAAGTAGACAGGCGTTTTACGTTTGGTCCCCGTCGATATTTCTGCTGATTGCTATTATTGTTACTAATTGCATTGTACTGACCCTTACTGAGTGCTCTACAATGGTACAATAAGAACAGCAAAGTACAAGAAATGCTTATCAAGGATGAAATACAagagagagagagagagagATGATCGGCGGAAGGCAGGGAGGTTAACCGGAAGGAAGA	lh00172:248:22FMLCLT4:7:1101:39851:5244	1
lh00172:248:22FMLCLT4:7:1101:39851:5244_1	1	224	18	9	1	AG	AGAGAGAGAGAGAGAGAG	NA	0	0	6	9	126	ACTGACCCTTACTGAGTGCTCTACAATGGTACAATAAGAACAGCAAAGTACAAGAAATGCTTATCAAGGATGAAATACAagagagagagagagagagATGATCGGCGGAAGGCAGGGAGGTTAACC	ACTGACCCTTACTGAGTGCT	GGTTAACCTCCCTGCCTTCC	59	9	145	20	270	20	57.983	60.034	4.4	3.46	2.05129	A	280	CGCAGGTTAGTGAAGGGCTTCAGAAATTTCGACTGCATGGAGCTCCTTAACACGGGCTGACATATCGTAAAGTAGACAGGCGTTTTACGTTTGGTCCCCGTCGATATTTCTGCTGATTGCTATTATTGTTACTAATTGCATTGTACTGACCCTTACTGAGTGCTCTACAATGGTACAATAAGAACAGCAAAGTACAAGAAATGCTTATCAAGGATGAAATACAagagagagagagagagagATGATCGGCGGAAGGCAGGGAGGTTAACCGGAAGGAAGA	lh00172:248:22FMLCLT4:7:1101:39851:5244	1
lh00172:248:22FMLCLT4:7:1101:39851:5244_1	1	224	18	9	1	AG	AGAGAGAGAGAGAGAGAG	NA	0	0	6	9	126	ACTGACCCTTACTGAGTGCTCTACAATGGTACAATAAGAACAGCAAAGTACAAGAAATGCTTATCAAGGATGAAATACAagagagagagagagagagATGATCGGCGGAAGGCAGGGAGGTTAACC	ACTGACCCTTACTGAGTGCTC	GGTTAACCTCCCTGCCTTCC	58	9	145	21	270	20	59.104	60.034	4.26	3.46	1.93084	A	280	CGCAGGTTAGTGAAGGGCTTCAGAAATTTCGACTGCATGGAGCTCCTTAACACGGGCTGACATATCGTAAAGTAGACAGGCGTTTTACGTTTGGTCCCCGTCGATATTTCTGCTGATTGCTATTATTGTTACTAATTGCATTGTACTGACCCTTACTGAGTGCTCTACAATGGTACAATAAGAACAGCAAAGTACAAGAAATGCTTATCAAGGATGAAATACAagagagagagagagagagATGATCGGCGGAAGGCAGGGAGGTTAACCGGAAGGAAGA	lh00172:248:22FMLCLT4:7:1101:39851:5244	1
lh00172:248:22FMLCLT4:7:1101:39851:5244_1	1	224	18	9	1	AG	AGAGAGAGAGAGAGAGAG	NA	0	0	6	9	222	AACACGGGCTGACATATCGTAAAGTAGACAGGCGTTTTACGTTTGGTCCCCGTCGATATTTCTGCTGATTGCTATTATTGTTACTAATTGCATTGTACTGACCCTTACTGAGTGCTCTACAATGGTACAATAAGAACAGCAAAGTACAAGAAATGCTTATCAAGGATGAAATACAagagagagagagagagagATGATCGGCGGAAGGCAGGGAGGTTAACC	AACACGGGCTGACATATCGT	GGTTAACCTCCCTGCCTTCC	155	9	49	20	270	20	59.465	60.034	3.73	3.46	0.569715	A	280	CGCAGGTTAGTGAAGGGCTTCAGAAATTTCGACTGCATGGAGCTCCTTAACACGGGCTGACATATCGTAAAGTAGACAGGCGTTTTACGTTTGGTCCCCGTCGATATTTCTGCTGATTGCTATTATTGTTACTAATTGCATTGTACTGACCCTTACTGAGTGCTCTACAATGGTACAATAAGAACAGCAAAGTACAAGAAATGCTTATCAAGGATGAAATACAagagagagagagagagagATGATCGGCGGAAGGCAGGGAGGTTAACCGGAAGGAAGA	lh00172:248:22FMLCLT4:7:1101:39851:5244	1
lh00172:248:22FMLCLT4:7:1101:39851:5244_1	1	224	18	9	1	AG	AGAGAGAGAGAGAGAGAG	NA	0	0	6	9	228	CTCCTTAACACGGGCTGACATATCGTAAAGTAGACAGGCGTTTTACGTTTGGTCCCCGTCGATATTTCTGCTGATTGCTATTATTGTTACTAATTGCATTGTACTGACCCTTACTGAGTGCTCTACAATGGTACAATAAGAACAGCAAAGTACAAGAAATGCTTATCAAGGATGAAATACAagagagagagagagagagATGATCGGCGGAAGGCAGGGAGGTTAACC	CTCCTTAACACGGGCTGACA	GGTTAACCTCCCTGCCTTCC	161	9	43	20	270	20	59.68	60.034	3.58	3.46	0.354754	A	280	CGCAGGTTAGTGAAGGGCTTCAGAAATTTCGACTGCATGGAGCTCCTTAACACGGGCTGACATATCGTAAAGTAGACAGGCGTTTTACGTTTGGTCCCCGTCGATATTTCTGCTGATTGCTATTATTGTTACTAATTGCATTGTACTGACCCTTACTGAGTGCTCTACAATGGTACAATAAGAACAGCAAAGTACAAGAAATGCTTATCAAGGATGAAATACAagagagagagagagagagATGATCGGCGGAAGGCAGGGAGGTTAACCGGAAGGAAGA	lh00172:248:22FMLCLT4:7:1101:39851:5244	1
lh00172:248:22FMLCLT4:7:1101:39851:5244_1	1	224	18	9	1	AG	AGAGAGAGAGAGAGAGAG	NA	0	0	6	9	244	TTTCGACTGCATGGAGCTCCTTAACACGGGCTGACATATCGTAAAGTAGACAGGCGTTTTACGTTTGGTCCCCGTCGATATTTCTGCTGATTGCTATTATTGTTACTAATTGCATTGTACTGACCCTTACTGAGTGCTCTACAATGGTACAATAAGAACAGCAAAGTACAAGAAATGCTTATCAAGGATGAAATACAagagagagagagagagagATGATCGGCGGAAGGCAGGGAGGTTAACC	TTTCGACTGCATGGAGCTCC	GGTTAACCTCCCTGCCTTCC	177	9	27	20	270	20	60.392	60.034	4.7	3.46	0.426041	A	280	CGCAGGTTAGTGAAGGGCTTCAGAAATTTCGACTGCATGGAGCTCCTTAACACGGGCTGACATATCGTAAAGTAGACAGGCGTTTTACGTTTGGTCCCCGTCGATATTTCTGCTGATTGCTATTATTGTTACTAATTGCATTGTACTGACCCTTACTGAGTGCTCTACAATGGTACAATAAGAACAGCAAAGTACAAGAAATGCTTATCAAGGATGAAATACAagagagagagagagagagATGATCGGCGGAAGGCAGGGAGGTTAACCGGAAGGAAGA	lh00172:248:22FMLCLT4:7:1101:39851:5244	1
lh00172:248:22FMLCLT4:7:1101:39851:5244_1	1	224	18	9	1	AG	AGAGAGAGAGAGAGAGAG	NA	0	0	6	9	270	CGCAGGTTAGTGAAGGGCTTCAGAAATTTCGACTGCATGGAGCTCCTTAACACGGGCTGACATATCGTAAAGTAGACAGGCGTTTTACGTTTGGTCCCCGTCGATATTTCTGCTGATTGCTATTATTGTTACTAATTGCATTGTACTGACCCTTACTGAGTGCTCTACAATGGTACAATAAGAACAGCAAAGTACAAGAAATGCTTATCAAGGATGAAATACAagagagagagagagagagATGATCGGCGGAAGGCAGGGAGGTTAACC	CGCAGGTTAGTGAAGGGCTT	GGTTAACCTCCCTGCCTTCC	203	9	1	20	270	20	60.322	60.034	4.35	3.46	0.356033	A	280	CGCAGGTTAGTGAAGGGCTTCAGAAATTTCGACTGCATGGAGCTCCTTAACACGGGCTGACATATCGTAAAGTAGACAGGCGTTTTACGTTTGGTCCCCGTCGATATTTCTGCTGATTGCTATTATTGTTACTAATTGCATTGTACTGACCCTTACTGAGTGCTCTACAATGGTACAATAAGAACAGCAAAGTACAAGAAATGCTTATCAAGGATGAAATACAagagagagagagagagagATGATCGGCGGAAGGCAGGGAGGTTAACCGGAAGGAAGA	lh00172:248:22FMLCLT4:7:1101:39851:5244	1
lh00172:248:22FMLCLT4:7:1101:39851:5244_1	1	224	18	9	1	AG	AGAGAGAGAGAGAGAGAG	NA	0	0	8	16	181	CCCGTCGATATTTCTGCTGATTGCTATTATTGTTACTAATTGCATTGTACTGACCCTTACTGAGTGCTCTACAATGGTACAATAAGAACAGCAAAGTACAAGAAATGCTTATCAAGGATGAAATACAagagagagagagagagagATGATCGGCGGAAGGCAGGGAGGTTAACCGGAAGGA	CCCGTCGATATTTCTGCTGA	TCCTTCCGGTTAACCTCCCT	107	16	97	20	277	20	57.491	59.882	4.26	4.2	2.62679	A	280	CGCAGGTTAGTGAAGGGCTTCAGAAATTTCGACTGCATGGAGCTCCTTAACACGGGCTGACATATCGTAAAGTAGACAGGCGTTTTACGTTTGGTCCCCGTCGATATTTCTGCTGATTGCTATTATTGTTACTAATTGCATTGTACTGACCCTTACTGAGTGCTCTACAATGGTACAATAAGAACAGCAAAGTACAAGAAATGCTTATCAAGGATGAAATACAagagagagagagagagagATGATCGGCGGAAGGCAGGGAGGTTAACCGGAAGGAAGA	lh00172:248:22FMLCLT4:7:1101:39851:5244	1
lh00172:248:22FMLCLT4:7:1101:39851:5244_1	1	224	18	9	1	AG	AGAGAGAGAGAGAGAGAG	NA	0	0	8	15	180	CCCGTCGATATTTCTGCTGATTGCTATTATTGTTACTAATTGCATTGTACTGACCCTTACTGAGTGCTCTACAATGGTACAATAAGAACAGCAAAGTACAAGAAATGCTTATCAAGGATGAAATACAagagagagagagagagagATGATCGGCGGAAGGCAGGGAGGTTAACCGGAAGG	CCCGTCGATATTTCTGCTGA	CCTTCCGGTTAACCTCCCTG	107	15	97	20	276	20	57.491	59.748	4.26	4.45	2.76125	A	280	CGCAGGTTAGTGAAGGGCTTCAGAAATTTCGACTGCATGGAGCTCCTTAACACGGGCTGACATATCGTAAAGTAGACAGGCGTTTTACGTTTGGTCCCCGTCGATATTTCTGCTGATTGCTATTATTGTTACTAATTGCATTGTACTGACCCTTACTGAGTGCTCTACAATGGTACAATAAGAACAGCAAAGTACAAGAAATGCTTATCAAGGATGAAATACAagagagagagagagagagATGATCGGCGGAAGGCAGGGAGGTTAACCGGAAGGAAGA	lh00172:248:22FMLCLT4:7:1101:39851:5244	1
lh00172:248:22FMLCLT4:7:1101:39851:5244_1	1	224	18	9	1	AG	AGAGAGAGAGAGAGAGAG	NA	0	0	8	9	174	CCCGTCGATATTTCTGCTGATTGCTATTATTGTTACTAATTGCATTGTACTGACCCTTACTGAGTGCTCTACAATGGTACAATAAGAACAGCAAAGTACAAGAAATGCTTATCAAGGATGAAATACAagagagagagagagagagATGATCGGCGGAAGGCAGGGAGGTTAACC	CCCGTCGATATTTCTGCTGA	GGTTAACCTCCCTGCCTTCC	107	9	97	20	270	20	57.491	60.034	4.26	3.46	2.54343	A	280	CGCAGGTTAGTGAAGGGCTTCAGAAATTTCGACTGCATGGAGCTCCTTAACACGGGCTGACATATCGTAAAGTAGACAGGCGTTTTACGTTTGGTCCCCGTCGATATTTCTGCTGATTGCTATTATTGTTACTAATTGCATTGTACTGACCCTTACTGAGTGCTCTACAATGGTACAATAAGAACAGCAAAGTACAAGAAATGCTTATCAAGGATGAAATACAagagagagagagagagagATGATCGGCGGAAGGCAGGGAGGTTAACCGGAAGGAAGA	lh00172:248:22FMLCLT4:7:1101:39851:5244	1
lh00172:248:22FMLCLT4:7:1101:41955:10091_1	1	154	39	15	1.5	AC	CACACACAGACACACACACACACACACACACACACACAC	NA	1	1	6	21	146	TGCTGGAGCTTTCTGGATGATGACAACCTGCCACGCACAGCcacacacaGacacacacacacacacacacacacacacacTTAATtatataTCTCTTGCCCAGCTTTTGGATTAGATTGAGCTTTCAGTCAGGACTGGAACTACGA	TGCTGGAGCTTTCTGGATGA	TCGTAGTTCCAGTCCTGACT	21	46	113	20	258	20	59.013	57.419	2.92	3.41	3.56774	B	284	ACTGTGCATCTATAAAGCTCTGAGTTCTGAACACTGTATACTCTGTAAAAGTTGAGTTTGCCCAGGTTAGCAACCCTATTCACAACTCTGTGACGAATGGACACATCAAAATTGCTGGAGCTTTCTGGATGATGACAACCTGCCACGCACAGCcacacacaGacacacacacacacacacacacacacacacTTAATtatataTCTCTTGCCCAGCTTTTGGATTAGATTGAGCTTTCAGTCAGGACTGGAACTACGATTGACTTTCATGAGTTTTCCACGATT	lh00172:248:22FMLCLT4:7:1101:41955:10091	1
lh00172:248:22FMLCLT4:7:1101:41955:10091_1	1	154	39	15	1.5	AC	CACACACAGACACACACACACACACACACACACACACAC	NA	0	0	6	21	147	TTGCTGGAGCTTTCTGGATGATGACAACCTGCCACGCACAGCcacacacaGacacacacacacacacacacacacacacacTTAATtatataTCTCTTGCCCAGCTTTTGGATTAGATTGAGCTTTCAGTCAGGACTGGAACTACGA	TTGCTGGAGCTTTCTGGATGA	TCGTAGTTCCAGTCCTGACT	21	46	112	21	258	20	59.648	57.419	2.92	3.41	3.93323	B	284	ACTGTGCATCTATAAAGCTCTGAGTTCTGAACACTGTATACTCTGTAAAAGTTGAGTTTGCCCAGGTTAGCAACCCTATTCACAACTCTGTGACGAATGGACACATCAAAATTGCTGGAGCTTTCTGGATGATGACAACCTGCCACGCACAGCcacacacaGacacacacacacacacacacacacacacacTTAATtatataTCTCTTGCCCAGCTTTTGGATTAGATTGAGCTTTCAGTCAGGACTGGAACTACGATTGACTTTCATGAGTTTTCCACGATT	lh00172:248:22FMLCLT4:7:1101:41955:10091	1
lh00172:248:22FMLCLT4:7:1101:41955:10091_1	1	154	39	15	1.5	AC	CACACACAGACACACACACACACACACACACACACACAC	NA	0	0	6	9	135	TCTGGATGATGACAACCTGCCACGCACAGCcacacacaGacacacacacacacacacacacacacacacTTAATtatataTCTCTTGCCCAGCTTTTGGATTAGATTGAGCTTTCAGTCAGGACTGGAACTACGA	TCTGGATGATGACAACCTGCC	TCGTAGTTCCAGTCCTGACT	9	46	124	21	258	20	60.065	57.419	4.85	3.41	3.64642	B	284	ACTGTGCATCTATAAAGCTCTGAGTTCTGAACACTGTATACTCTGTAAAAGTTGAGTTTGCCCAGGTTAGCAACCCTATTCACAACTCTGTGACGAATGGACACATCAAAATTGCTGGAGCTTTCTGGATGATGACAACCTGCCACGCACAGCcacacacaGacacacacacacacacacacacacacacacTTAATtatataTCTCTTGCCCAGCTTTTGGATTAGATTGAGCTTTCAGTCAGGACTGGAACTACGATTGACTTTCATGAGTTTTCCACGATT	lh00172:248:22FMLCLT4:7:1101:41955:10091	1
lh00172:248:22FMLCLT4:7:1101:41955:10091_1	1	154	39	15	1.5	AC	CACACACAGACACACACACACACACACACACACACACAC	NA	0	0	6	8	133	TGGATGATGACAACCTGCCACGCACAGCcacacacaGacacacacacacacacacacacacacacacTTAATtatataTCTCTTGCCCAGCTTTTGGATTAGATTGAGCTTTCAGTCAGGACTGGAACTACGA	TGGATGATGACAACCTGCCA	TCGTAGTTCCAGTCCTGACT	8	46	126	20	258	20	59.302	57.419	4.92	3.41	3.27887	B	284	ACTGTGCATCTATAAAGCTCTGAGTTCTGAACACTGTATACTCTGTAAAAGTTGAGTTTGCCCAGGTTAGCAACCCTATTCACAACTCTGTGACGAATGGACACATCAAAATTGCTGGAGCTTTCTGGATGATGACAACCTGCCACGCACAGCcacacacaGacacacacacacacacacacacacacacacTTAATtatataTCTCTTGCCCAGCTTTTGGATTAGATTGAGCTTTCAGTCAGGACTGGAACTACGATTGACTTTCATGAGTTTTCCACGATT	lh00172:248:22FMLCLT4:7:1101:41955:10091	1
lh00172:248:22FMLCLT4:7:1101:41955:10091_1	1	154	39	15	1.5	AC	CACACACAGACACACACACACACACACACACACACACAC	NA	0	0	6	6	131	GATGATGACAACCTGCCACGCACAGCcacacacaGacacacacacacacacacacacacacacacTTAATtatataTCTCTTGCCCAGCTTTTGGATTAGATTGAGCTTTCAGTCAGGACTGGAACTACGA	GATGATGACAACCTGCCACG	TCGTAGTTCCAGTCCTGACT	6	46	128	20	258	20	59.271	57.419	4.94	3.41	3.31033	B	284	ACTGTGCATCTATAAAGCTCTGAGTTCTGAACACTGTATACTCTGTAAAAGTTGAGTTTGCCCAGGTTAGCAACCCTATTCACAACTCTGTGACGAATGGACACATCAAAATTGCTGGAGCTTTCTGGATGATGACAACCTGCCACGCACAGCcacacacaGacacacacacacacacacacacacacacacTTAATtatataTCTCTTGCCCAGCTTTTGGATTAGATTGAGCTTTCAGTCAGGACTGGAACTACGATTGACTTTCATGAGTTTTCCACGATT	lh00172:248:22FMLCLT4:7:1101:41955:10091	1
lh00172:248:22FMLCLT4:7:1101:41955:10091_1	1	154	39	15	1.5	AC	CACACACAGACACACACACACACACACACACACACACAC	NA	0	0	7	46	242	GCTCTGAGTTCTGAACACTGTATACTCTGTAAAAGTTGAGTTTGCCCAGGTTAGCAACCCTATTCACAACTCTGTGACGAATGGACACATCAAAATTGCTGGAGCTTTCTGGATGATGACAACCTGCCACGCACAGCcacacacaGacacacacacacacacacacacacacacacTTAATtatataTCTCTTGCCCAGCTTTTGGATTAGATTGAGCTTTCAGTCAGGACTGGAACTACGA	GCTCTGAGTTCTGAACACTGT	TCGTAGTTCCAGTCCTGACT	116	46	17	21	258	20	57.895	57.419	3.55	3.41	5.68606	B	284	ACTGTGCATCTATAAAGCTCTGAGTTCTGAACACTGTATACTCTGTAAAAGTTGAGTTTGCCCAGGTTAGCAACCCTATTCACAACTCTGTGACGAATGGACACATCAAAATTGCTGGAGCTTTCTGGATGATGACAACCTGCCACGCACAGCcacacacaGacacacacacacacacacacacacacacacTTAATtatataTCTCTTGCCCAGCTTTTGGATTAGATTGAGCTTTCAGTCAGGACTGGAACTACGATTGACTTTCATGAGTTTTCCACGATT	lh00172:248:22FMLCLT4:7:1101:41955:10091	1
lh00172:248:22FMLCLT4:7:1101:41955:10091_1	1	154	39	15	1.5	AC	CACACACAGACACACACACACACACACACACACACACAC	NA	0	0	7	46	244	AAGCTCTGAGTTCTGAACACTGTATACTCTGTAAAAGTTGAGTTTGCCCAGGTTAGCAACCCTATTCACAACTCTGTGACGAATGGACACATCAAAATTGCTGGAGCTTTCTGGATGATGACAACCTGCCACGCACAGCcacacacaGacacacacacacacacacacacacacacacTTAATtatataTCTCTTGCCCAGCTTTTGGATTAGATTGAGCTTTCAGTCAGGACTGGAACTACGA	AAGCTCTGAGTTCTGAACACTGT	TCGTAGTTCCAGTCCTGACT	116	46	15	23	258	20	59.866	57.419	3.55	3.41	5.71494	B	284	ACTGTGCATCTATAAAGCTCTGAGTTCTGAACACTGTATACTCTGTAAAAGTTGAGTTTGCCCAGGTTAGCAACCCTATTCACAACTCTGTGACGAATGGACACATCAAAATTGCTGGAGCTTTCTGGATGATGACAACCTGCCACGCACAGCcacacacaGacacacacacacacacacacacacacacacTTAATtatataTCTCTTGCCCAGCTTTTGGATTAGATTGAGCTTTCAGTCAGGACTGGAACTACGATTGACTTTCATGAGTTTTCCACGATT	lh00172:248:22FMLCLT4:7:1101:41955:10091	1
lh00172:248:22FMLCLT4:7:1101:41955:10091_1	1	154	39	15	1.5	AC	CACACACAGACACACACACACACACACACACACACACAC	NA	0	0	7	21	147	TGCTGGAGCTTTCTGGATGATGACAACCTGCCACGCACAGCcacacacaGacacacacacacacacacacacacacacacTTAATtatataTCTCTTGCCCAGCTTTTGGATTAGATTGAGCTTTCAGTCAGGACTGGAACTACGAT	TGCTGGAGCTTTCTGGATGA	ATCGTAGTTCCAGTCCTGACT	21	46	113	20	259	21	59.013	57.911	2.92	3.41	4.07531	B	284	ACTGTGCATCTATAAAGCTCTGAGTTCTGAACACTGTATACTCTGTAAAAGTTGAGTTTGCCCAGGTTAGCAACCCTATTCACAACTCTGTGACGAATGGACACATCAAAATTGCTGGAGCTTTCTGGATGATGACAACCTGCCACGCACAGCcacacacaGacacacacacacacacacacacacacacacTTAATtatataTCTCTTGCCCAGCTTTTGGATTAGATTGAGCTTTCAGTCAGGACTGGAACTACGATTGACTTTCATGAGTTTTCCACGATT	lh00172:248:22FMLCLT4:7:1101:41955:10091	1
lh00172:248:22FMLCLT4:7:1101:41955:10091_1	1	154	39	15	1.5	AC	CACACACAGACACACACACACACACACACACACACACAC	NA	0	0	8	47	210	TGAGTTTGCCCAGGTTAGCAACCCTATTCACAACTCTGTGACGAATGGACACATCAAAATTGCTGGAGCTTTCTGGATGATGACAACCTGCCACGCACAGCcacacacaGacacacacacacacacacacacacacacacTTAATtatataTCTCTTGCCCAGCTTTTGGATTAGATTGAGCTTTCAGTCAGGACTGGAACTACGATTGA	TGAGTTTGCCCAGGTTAGCA	TCAATCGTAGTTCCAGTCCTGAC	81	47	53	20	262	23	59.524	59.807	3.49	3.51	3.66918	B	284	ACTGTGCATCTATAAAGCTCTGAGTTCTGAACACTGTATACTCTGTAAAAGTTGAGTTTGCCCAGGTTAGCAACCCTATTCACAACTCTGTGACGAATGGACACATCAAAATTGCTGGAGCTTTCTGGATGATGACAACCTGCCACGCACAGCcacacacaGacacacacacacacacacacacacacacacTTAATtatataTCTCTTGCCCAGCTTTTGGATTAGATTGAGCTTTCAGTCAGGACTGGAACTACGATTGACTTTCATGAGTTTTCCACGATT	lh00172:248:22FMLCLT4:7:1101:41955:10091	1
lh00172:248:22FMLCLT4:7:1101:41955:10091_1	1	154	39	15	1.5	AC	CACACACAGACACACACACACACACACACACACACACAC	NA	0	0	8	46	206	TGAGTTTGCCCAGGTTAGCAACCCTATTCACAACTCTGTGACGAATGGACACATCAAAATTGCTGGAGCTTTCTGGATGATGACAACCTGCCACGCACAGCcacacacaGacacacacacacacacacacacacacacacTTAATtatataTCTCTTGCCCAGCTTTTGGATTAGATTGAGCTTTCAGTCAGGACTGGAACTACGA	TGAGTTTGCCCAGGTTAGCA	TCGTAGTTCCAGTCCTGACT	81	46	53	20	258	20	59.524	57.419	3.49	3.41	3.05755	B	284	ACTGTGCATCTATAAAGCTCTGAGTTCTGAACACTGTATACTCTGTAAAAGTTGAGTTTGCCCAGGTTAGCAACCCTATTCACAACTCTGTGACGAATGGACACATCAAAATTGCTGGAGCTTTCTGGATGATGACAACCTGCCACGCACAGCcacacacaGacacacacacacacacacacacacacacacTTAATtatataTCTCTTGCCCAGCTTTTGGATTAGATTGAGCTTTCAGTCAGGACTGGAACTACGATTGACTTTCATGAGTTTTCCACGATT	lh00172:248:22FMLCLT4:7:1101:41955:10091	1
lh00172:248:22FMLCLT4:7:1101:41955:10091_1	1	154	39	15	1.5	AC	CACACACAGACACACACACACACACACACACACACACAC	NA	0	0	8	46	207	TGAGTTTGCCCAGGTTAGCAACCCTATTCACAACTCTGTGACGAATGGACACATCAAAATTGCTGGAGCTTTCTGGATGATGACAACCTGCCACGCACAGCcacacacaGacacacacacacacacacacacacacacacTTAATtatataTCTCTTGCCCAGCTTTTGGATTAGATTGAGCTTTCAGTCAGGACTGGAACTACGAT	TGAGTTTGCCCAGGTTAGCA	ATCGTAGTTCCAGTCCTGACT	81	46	53	20	259	21	59.524	57.911	3.49	3.41	3.56513	B	284	ACTGTGCATCTATAAAGCTCTGAGTTCTGAACACTGTATACTCTGTAAAAGTTGAGTTTGCCCAGGTTAGCAACCCTATTCACAACTCTGTGACGAATGGACACATCAAAATTGCTGGAGCTTTCTGGATGATGACAACCTGCCACGCACAGCcacacacaGacacacacacacacacacacacacacacacTTAATtatataTCTCTTGCCCAGCTTTTGGATTAGATTGAGCTTTCAGTCAGGACTGGAACTACGATTGACTTTCATGAGTTTTCCACGATT	lh00172:248:22FMLCLT4:7:1101:41955:10091	1
lh00172:248:22FMLCLT4:7:1101:41955:10091_1	1	154	39	15	1.5	AC	CACACACAGACACACACACACACACACACACACACACAC	NA	0	0	8	46	243	AGCTCTGAGTTCTGAACACTGTATACTCTGTAAAAGTTGAGTTTGCCCAGGTTAGCAACCCTATTCACAACTCTGTGACGAATGGACACATCAAAATTGCTGGAGCTTTCTGGATGATGACAACCTGCCACGCACAGCcacacacaGacacacacacacacacacacacacacacacTTAATtatataTCTCTTGCCCAGCTTTTGGATTAGATTGAGCTTTCAGTCAGGACTGGAACTACGA	AGCTCTGAGTTCTGAACACTGT	TCGTAGTTCCAGTCCTGACT	116	46	16	22	258	20	59.302	57.419	3.55	3.41	5.27897	B	284	ACTGTGCATCTATAAAGCTCTGAGTTCTGAACACTGTATACTCTGTAAAAGTTGAGTTTGCCCAGGTTAGCAACCCTATTCACAACTCTGTGACGAATGGACACATCAAAATTGCTGGAGCTTTCTGGATGATGACAACCTGCCACGCACAGCcacacacaGacacacacacacacacacacacacacacacTTAATtatataTCTCTTGCCCAGCTTTTGGATTAGATTGAGCTTTCAGTCAGGACTGGAACTACGATTGACTTTCATGAGTTTTCCACGATT	lh00172:248:22FMLCLT4:7:1101:41955:10091	1
lh00172:248:22FMLCLT4:7:1101:42918:4110_1	1	65	12	6	1	AT	ATATATATATAT	NA	1	1	2	16	117	GGCTTCATTGACTGTTTGCTGATTAAGTTGTTTCTCAAatatatatatatACAGTAAACCCTCGTTAACTCGAGATCTCGGTTAATTCGAAACtttttttCGCCGTGCATTAACCTC	GGCTTCATTGACTGTTTGCTGA	GAGGTTAATGCACGGCGAAA	16	47	27	22	143	20	59.706	59.2	4.26	3.46	3.09424	F	193	CAAGTCACTTCCCCTATGCTTTCCTAGGCTTCATTGACTGTTTGCTGATTAAGTTGTTTCTCAAatatatatatatACAGTAAACCCTCGTTAACTCGAGATCTCGGTTAATTCGAAACtttttttCGCCGTGCATTAACCTCCCATAGGTGCTATGTATTTGCCTCCTATCTCGAAACGAGATCGGAAGAGC	lh00172:248:22FMLCLT4:7:1101:42918:4110	1
lh00172:248:22FMLCLT4:7:1101:42918:4110_1	1	65	12	6	1	AT	ATATATATATAT	NA	0	0	4	17	168	AGGCTTCATTGACTGTTTGCTGATTAAGTTGTTTCTCAAatatatatatatACAGTAAACCCTCGTTAACTCGAGATCTCGGTTAATTCGAAACtttttttCGCCGTGCATTAACCTCCCATAGGTGCTATGTATTTGCCTCCTATCTCGAAACGAGATCGGAAGAGC	AGGCTTCATTGACTGTTTGCTG	GCTCTTCCGATCTCGTTTCG	17	97	26	22	193	20	59.705	58.807	4.41	3.46	3.48814	F	193	CAAGTCACTTCCCCTATGCTTTCCTAGGCTTCATTGACTGTTTGCTGATTAAGTTGTTTCTCAAatatatatatatACAGTAAACCCTCGTTAACTCGAGATCTCGGTTAATTCGAAACtttttttCGCCGTGCATTAACCTCCCATAGGTGCTATGTATTTGCCTCCTATCTCGAAACGAGATCGGAAGAGC	lh00172:248:22FMLCLT4:7:1101:42918:4110	1
lh00172:248:22FMLCLT4:7:1101:42918:4110_1	1	65	12	6	1	AT	ATATATATATAT	NA	0	0	4	16	167	GGCTTCATTGACTGTTTGCTGATTAAGTTGTTTCTCAAatatatatatatACAGTAAACCCTCGTTAACTCGAGATCTCGGTTAATTCGAAACtttttttCGCCGTGCATTAACCTCCCATAGGTGCTATGTATTTGCCTCCTATCTCGAAACGAGATCGGAAGAGC	GGCTTCATTGACTGTTTGCTGA	GCTCTTCCGATCTCGTTTCG	16	97	27	22	193	20	59.706	58.807	4.26	3.46	3.48703	F	193	CAAGTCACTTCCCCTATGCTTTCCTAGGCTTCATTGACTGTTTGCTGATTAAGTTGTTTCTCAAatatatatatatACAGTAAACCCTCGTTAACTCGAGATCTCGGTTAATTCGAAACtttttttCGCCGTGCATTAACCTCCCATAGGTGCTATGTATTTGCCTCCTATCTCGAAACGAGATCGGAAGAGC	lh00172:248:22FMLCLT4:7:1101:42918:4110	1
lh00172:248:22FMLCLT4:7:1101:42918:4110_1	1	65	12	6	1	AT	ATATATATATAT	NA	0	0	5	16	167	GGCTTCATTGACTGTTTGCTGATTAAGTTGTTTCTCAAatatatatatatACAGTAAACCCTCGTTAACTCGAGATCTCGGTTAATTCGAAACtttttttCGCCGTGCATTAACCTCCCATAGGTGCTATGTATTTGCCTCCTATCTCGAAACGAGATCGGAAGAGC	GGCTTCATTGACTGTTTGCTGA	GCTCTTCCGATCTCGTTTCGA	16	96	27	22	193	21	59.706	60.202	4.26	3.71	3.49639	F	193	CAAGTCACTTCCCCTATGCTTTCCTAGGCTTCATTGACTGTTTGCTGATTAAGTTGTTTCTCAAatatatatatatACAGTAAACCCTCGTTAACTCGAGATCTCGGTTAATTCGAAACtttttttCGCCGTGCATTAACCTCCCATAGGTGCTATGTATTTGCCTCCTATCTCGAAACGAGATCGGAAGAGC	lh00172:248:22FMLCLT4:7:1101:42918:4110	1
lh00172:248:22FMLCLT4:7:1101:42918:4110_1	1	65	12	6	1	AT	ATATATATATAT	NA	0	0	8	17	122	AGGCTTCATTGACTGTTTGCTGATTAAGTTGTTTCTCAAatatatatatatACAGTAAACCCTCGTTAACTCGAGATCTCGGTTAATTCGAAACtttttttCGCCGTGCATTAACCTCCCAT	AGGCTTCATTGACTGTTTGCTG	ATGGGAGGTTAATGCACGGC	17	51	26	22	147	20	59.705	60.752	4.41	5.68	3.04699	F	193	CAAGTCACTTCCCCTATGCTTTCCTAGGCTTCATTGACTGTTTGCTGATTAAGTTGTTTCTCAAatatatatatatACAGTAAACCCTCGTTAACTCGAGATCTCGGTTAATTCGAAACtttttttCGCCGTGCATTAACCTCCCATAGGTGCTATGTATTTGCCTCCTATCTCGAAACGAGATCGGAAGAGC	lh00172:248:22FMLCLT4:7:1101:42918:4110	1
lh00172:248:22FMLCLT4:7:1101:42918:4110_1	1	65	12	6	1	AT	ATATATATATAT	NA	0	0	8	16	121	GGCTTCATTGACTGTTTGCTGATTAAGTTGTTTCTCAAatatatatatatACAGTAAACCCTCGTTAACTCGAGATCTCGGTTAATTCGAAACtttttttCGCCGTGCATTAACCTCCCAT	GGCTTCATTGACTGTTTGCTGA	ATGGGAGGTTAATGCACGGC	16	51	27	22	147	20	59.706	60.752	4.26	5.68	3.04588	F	193	CAAGTCACTTCCCCTATGCTTTCCTAGGCTTCATTGACTGTTTGCTGATTAAGTTGTTTCTCAAatatatatatatACAGTAAACCCTCGTTAACTCGAGATCTCGGTTAATTCGAAACtttttttCGCCGTGCATTAACCTCCCATAGGTGCTATGTATTTGCCTCCTATCTCGAAACGAGATCGGAAGAGC	lh00172:248:22FMLCLT4:7:1101:42918:4110	1
lh00172:248:22FMLCLT4:7:1101:43282:24407_1	1	65	21	7	1	AAT	ATTATTATTATTATTATTATT	NA	1	1	4	25	151	ACTGGAATGGGACCTCCTGTGCGTGGTAACTAGGTGAGTAGTACAattattattattattattattGAAAGGCCTCTCCTTCGTGTCCTCATTTCAATATTTTGCTAGAGGACACGCTGTATTCTTTCTGACGTTTCCATAGCAGTTCCCA	ACTGGAATGGGACCTCCTGT	TGGGAACTGCTATGGAAACGT	25	64	20	20	170	21	60.179	59.65	4	3.99	1.52855	A	185	GGAGGTCCCGCAGTTACAAACTGGAATGGGACCTCCTGTGCGTGGTAACTAGGTGAGTAGTACAattattattattattattattGAAAGGCCTCTCCTTCGTGTCCTCATTTCAATATTTTGCTAGAGGACACGCTGTATTCTTTCTGACGTTTCCATAGCAGTTCCCACAGATTCATATCGTG	lh00172:248:22FMLCLT4:7:1101:43282:24407	1
lh00172:248:22FMLCLT4:7:1101:43282:24407_1	1	65	21	7	1	AAT	ATTATTATTATTATTATTATT	NA	0	0	6	25	120	ACTGGAATGGGACCTCCTGTGCGTGGTAACTAGGTGAGTAGTACAattattattattattattattGAAAGGCCTCTCCTTCGTGTCCTCATTTCAATATTTTGCTAGAGGACACGCTGT	ACTGGAATGGGACCTCCTGT	ACAGCGTGTCCTCTAGCAAA	25	34	20	20	139	20	60.179	59.32	4	3.68	0.858367	A	185	GGAGGTCCCGCAGTTACAAACTGGAATGGGACCTCCTGTGCGTGGTAACTAGGTGAGTAGTACAattattattattattattattGAAAGGCCTCTCCTTCGTGTCCTCATTTCAATATTTTGCTAGAGGACACGCTGTATTCTTTCTGACGTTTCCATAGCAGTTCCCACAGATTCATATCGTG	lh00172:248:22FMLCLT4:7:1101:43282:24407	1
lh00172:248:22FMLCLT4:7:1101:43282:24407_1	1	65	21	7	1	AAT	ATTATTATTATTATTATTATT	NA	0	0	6	24	119	CTGGAATGGGACCTCCTGTGCGTGGTAACTAGGTGAGTAGTACAattattattattattattattGAAAGGCCTCTCCTTCGTGTCCTCATTTCAATATTTTGCTAGAGGACACGCTGT	CTGGAATGGGACCTCCTGTG	ACAGCGTGTCCTCTAGCAAA	24	34	21	20	139	20	59.746	59.32	3.66	3.68	0.933683	A	185	GGAGGTCCCGCAGTTACAAACTGGAATGGGACCTCCTGTGCGTGGTAACTAGGTGAGTAGTACAattattattattattattattGAAAGGCCTCTCCTTCGTGTCCTCATTTCAATATTTTGCTAGAGGACACGCTGTATTCTTTCTGACGTTTCCATAGCAGTTCCCACAGATTCATATCGTG	lh00172:248:22FMLCLT4:7:1101:43282:24407	1
lh00172:248:22FMLCLT4:7:1101:43282:24407_1	1	65	21	7	1	AAT	ATTATTATTATTATTATTATT	NA	0	0	8	44	170	GGAGGTCCCGCAGTTACAAACTGGAATGGGACCTCCTGTGCGTGGTAACTAGGTGAGTAGTACAattattattattattattattGAAAGGCCTCTCCTTCGTGTCCTCATTTCAATATTTTGCTAGAGGACACGCTGTATTCTTTCTGACGTTTCCATAGCAGTTCCCA	GGAGGTCCCGCAGTTACAAA	TGGGAACTGCTATGGAAACGT	44	64	1	20	170	21	59.964	59.65	2.83	3.99	1.38543	A	185	GGAGGTCCCGCAGTTACAAACTGGAATGGGACCTCCTGTGCGTGGTAACTAGGTGAGTAGTACAattattattattattattattGAAAGGCCTCTCCTTCGTGTCCTCATTTCAATATTTTGCTAGAGGACACGCTGTATTCTTTCTGACGTTTCCATAGCAGTTCCCACAGATTCATATCGTG	lh00172:248:22FMLCLT4:7:1101:43282:24407	1
lh00172:248:22FMLCLT4:7:1101:43282:24407_1	1	65	21	7	1	AAT	ATTATTATTATTATTATTATT	NA	0	0	8	35	140	GGAGGTCCCGCAGTTACAAACTGGAATGGGACCTCCTGTGCGTGGTAACTAGGTGAGTAGTACAattattattattattattattGAAAGGCCTCTCCTTCGTGTCCTCATTTCAATATTTTGCTAGAGGACACGCTGTA	GGAGGTCCCGCAGTTACAAA	TACAGCGTGTCCTCTAGCAA	44	35	1	20	140	20	59.964	58.459	2.83	3.91	1.57712	A	185	GGAGGTCCCGCAGTTACAAACTGGAATGGGACCTCCTGTGCGTGGTAACTAGGTGAGTAGTACAattattattattattattattGAAAGGCCTCTCCTTCGTGTCCTCATTTCAATATTTTGCTAGAGGACACGCTGTATTCTTTCTGACGTTTCCATAGCAGTTCCCACAGATTCATATCGTG	lh00172:248:22FMLCLT4:7:1101:43282:24407	1
lh00172:248:22FMLCLT4:7:1101:43282:24407_1	1	65	21	7	1	AAT	ATTATTATTATTATTATTATT	NA	0	0	8	34	139	GGAGGTCCCGCAGTTACAAACTGGAATGGGACCTCCTGTGCGTGGTAACTAGGTGAGTAGTACAattattattattattattattGAAAGGCCTCTCCTTCGTGTCCTCATTTCAATATTTTGCTAGAGGACACGCTGT	GGAGGTCCCGCAGTTACAAA	ACAGCGTGTCCTCTAGCAAA	44	34	1	20	139	20	59.964	59.32	2.83	3.68	0.715245	A	185	GGAGGTCCCGCAGTTACAAACTGGAATGGGACCTCCTGTGCGTGGTAACTAGGTGAGTAGTACAattattattattattattattGAAAGGCCTCTCCTTCGTGTCCTCATTTCAATATTTTGCTAGAGGACACGCTGTATTCTTTCTGACGTTTCCATAGCAGTTCCCACAGATTCATATCGTG	lh00172:248:22FMLCLT4:7:1101:43282:24407	1
lh00172:248:22FMLCLT4:7:1101:43387:2793_1	1	135	14	7	1	AG	AGAGAGAGAGAGAG	NA	1	1	2	25	190	GAAAGTGTCGCAGGGTCCTTTCAATGCAAAAGaaaaaaaaTCTGGATATCCTGCTAAGCATGGTGTACACTGACATGGGACAGCAGGATTGGGCCACATCACCTCCCCTCCCACCCCAGccccccGAAGAAagagagagagagagAAATAATAGAACCGGCAGAAACGACTAGGGTAAAGCATCAGCGTG	GAAAGTGTCGCAGGGTCCTT	CACGCTGATGCTTTACCCTA	111	25	4	20	193	20	60.25	57.69	3.36	3.53	2.55987	F	193	GTCGAAAGTGTCGCAGGGTCCTTTCAATGCAAAAGaaaaaaaaTCTGGATATCCTGCTAAGCATGGTGTACACTGACATGGGACAGCAGGATTGGGCCACATCACCTCCCCTCCCACCCCAGccccccGAAGAAagagagagagagagAAATAATAGAACCGGCAGAAACGACTAGGGTAAAGCATCAGCGTG	lh00172:248:22FMLCLT4:7:1101:43387:2793	1
lh00172:248:22FMLCLT4:7:1101:43387:2793_1	1	135	14	7	1	AG	AGAGAGAGAGAGAG	NA	0	0	2	24	190	GAAAGTGTCGCAGGGTCCTTTCAATGCAAAAGaaaaaaaaTCTGGATATCCTGCTAAGCATGGTGTACACTGACATGGGACAGCAGGATTGGGCCACATCACCTCCCCTCCCACCCCAGccccccGAAGAAagagagagagagagAAATAATAGAACCGGCAGAAACGACTAGGGTAAAGCATCAGCGTG	GAAAGTGTCGCAGGGTCCTT	CACGCTGATGCTTTACCCTAG	111	24	4	20	193	21	60.25	58.795	3.36	3.02	2.45541	F	193	GTCGAAAGTGTCGCAGGGTCCTTTCAATGCAAAAGaaaaaaaaTCTGGATATCCTGCTAAGCATGGTGTACACTGACATGGGACAGCAGGATTGGGCCACATCACCTCCCCTCCCACCCCAGccccccGAAGAAagagagagagagagAAATAATAGAACCGGCAGAAACGACTAGGGTAAAGCATCAGCGTG	lh00172:248:22FMLCLT4:7:1101:43387:2793	1
lh00172:248:22FMLCLT4:7:1101:43387:2793_1	1	135	14	7	1	AG	AGAGAGAGAGAGAG	NA	0	0	2	23	190	GAAAGTGTCGCAGGGTCCTTTCAATGCAAAAGaaaaaaaaTCTGGATATCCTGCTAAGCATGGTGTACACTGACATGGGACAGCAGGATTGGGCCACATCACCTCCCCTCCCACCCCAGccccccGAAGAAagagagagagagagAAATAATAGAACCGGCAGAAACGACTAGGGTAAAGCATCAGCGTG	GAAAGTGTCGCAGGGTCCTT	CACGCTGATGCTTTACCCTAGT	111	23	4	20	193	22	60.25	60.419	3.36	2.57	2.66908	F	193	GTCGAAAGTGTCGCAGGGTCCTTTCAATGCAAAAGaaaaaaaaTCTGGATATCCTGCTAAGCATGGTGTACACTGACATGGGACAGCAGGATTGGGCCACATCACCTCCCCTCCCACCCCAGccccccGAAGAAagagagagagagagAAATAATAGAACCGGCAGAAACGACTAGGGTAAAGCATCAGCGTG	lh00172:248:22FMLCLT4:7:1101:43387:2793	1
lh00172:248:22FMLCLT4:7:1101:43387:2793_1	1	135	14	7	1	AG	AGAGAGAGAGAGAG	NA	0	0	2	9	90	AGGATTGGGCCACATCACCTCCCCTCCCACCCCAGccccccGAAGAAagagagagagagagAAATAATAGAACCGGCAGAAACGACTAGG	AGGATTGGGCCACATCACCT	CCTAGTCGTTTCTGCCGGTT	27	9	88	20	177	20	61.217	60.038	4	4.44	1.25466	F	193	GTCGAAAGTGTCGCAGGGTCCTTTCAATGCAAAAGaaaaaaaaTCTGGATATCCTGCTAAGCATGGTGTACACTGACATGGGACAGCAGGATTGGGCCACATCACCTCCCCTCCCACCCCAGccccccGAAGAAagagagagagagagAAATAATAGAACCGGCAGAAACGACTAGGGTAAAGCATCAGCGTG	lh00172:248:22FMLCLT4:7:1101:43387:2793	1
lh00172:248:22FMLCLT4:7:1101:43387:2793_1	1	135	14	7	1	AG	AGAGAGAGAGAGAG	NA	0	0	2	9	91	CAGGATTGGGCCACATCACCTCCCCTCCCACCCCAGccccccGAAGAAagagagagagagagAAATAATAGAACCGGCAGAAACGACTAGG	CAGGATTGGGCCACATCACC	CCTAGTCGTTTCTGCCGGTT	28	9	87	20	177	20	61.039	60.038	4.02	4.44	1.07684	F	193	GTCGAAAGTGTCGCAGGGTCCTTTCAATGCAAAAGaaaaaaaaTCTGGATATCCTGCTAAGCATGGTGTACACTGACATGGGACAGCAGGATTGGGCCACATCACCTCCCCTCCCACCCCAGccccccGAAGAAagagagagagagagAAATAATAGAACCGGCAGAAACGACTAGGGTAAAGCATCAGCGTG	lh00172:248:22FMLCLT4:7:1101:43387:2793	1
lh00172:248:22FMLCLT4:7:1101:43387:2793_1	1	135	14	7	1	AG	AGAGAGAGAGAGAG	NA	0	0	2	9	93	AGCAGGATTGGGCCACATCACCTCCCCTCCCACCCCAGccccccGAAGAAagagagagagagagAAATAATAGAACCGGCAGAAACGACTAGG	AGCAGGATTGGGCCACATC	CCTAGTCGTTTCTGCCGGTT	31	9	85	19	177	20	60.076	60.038	3.06	4.44	1.11409	F	193	GTCGAAAGTGTCGCAGGGTCCTTTCAATGCAAAAGaaaaaaaaTCTGGATATCCTGCTAAGCATGGTGTACACTGACATGGGACAGCAGGATTGGGCCACATCACCTCCCCTCCCACCCCAGccccccGAAGAAagagagagagagagAAATAATAGAACCGGCAGAAACGACTAGGGTAAAGCATCAGCGTG	lh00172:248:22FMLCLT4:7:1101:43387:2793	1
lh00172:248:22FMLCLT4:7:1101:43387:2793_1	1	135	14	7	1	AG	AGAGAGAGAGAGAG	NA	0	0	2	9	172	AAGTGTCGCAGGGTCCTTTCAATGCAAAAGaaaaaaaaTCTGGATATCCTGCTAAGCATGGTGTACACTGACATGGGACAGCAGGATTGGGCCACATCACCTCCCCTCCCACCCCAGccccccGAAGAAagagagagagagagAAATAATAGAACCGGCAGAAACGACTAGG	AAGTGTCGCAGGGTCCTTTC	CCTAGTCGTTTCTGCCGGTT	109	9	6	20	177	20	60.25	60.038	2.62	4.44	0.287942	F	193	GTCGAAAGTGTCGCAGGGTCCTTTCAATGCAAAAGaaaaaaaaTCTGGATATCCTGCTAAGCATGGTGTACACTGACATGGGACAGCAGGATTGGGCCACATCACCTCCCCTCCCACCCCAGccccccGAAGAAagagagagagagagAAATAATAGAACCGGCAGAAACGACTAGGGTAAAGCATCAGCGTG	lh00172:248:22FMLCLT4:7:1101:43387:2793	1
lh00172:248:22FMLCLT4:7:1101:43387:2793_1	1	135	14	7	1	AG	AGAGAGAGAGAGAG	NA	0	0	2	9	173	AAAGTGTCGCAGGGTCCTTTCAATGCAAAAGaaaaaaaaTCTGGATATCCTGCTAAGCATGGTGTACACTGACATGGGACAGCAGGATTGGGCCACATCACCTCCCCTCCCACCCCAGccccccGAAGAAagagagagagagagAAATAATAGAACCGGCAGAAACGACTAGG	AAAGTGTCGCAGGGTCCTTT	CCTAGTCGTTTCTGCCGGTT	110	9	5	20	177	20	59.817	60.038	3.11	4.44	0.220379	F	193	GTCGAAAGTGTCGCAGGGTCCTTTCAATGCAAAAGaaaaaaaaTCTGGATATCCTGCTAAGCATGGTGTACACTGACATGGGACAGCAGGATTGGGCCACATCACCTCCCCTCCCACCCCAGccccccGAAGAAagagagagagagagAAATAATAGAACCGGCAGAAACGACTAGGGTAAAGCATCAGCGTG	lh00172:248:22FMLCLT4:7:1101:43387:2793	1
lh00172:248:22FMLCLT4:7:1101:43387:2793_1	1	135	14	7	1	AG	AGAGAGAGAGAGAG	NA	0	0	2	9	174	GAAAGTGTCGCAGGGTCCTTTCAATGCAAAAGaaaaaaaaTCTGGATATCCTGCTAAGCATGGTGTACACTGACATGGGACAGCAGGATTGGGCCACATCACCTCCCCTCCCACCCCAGccccccGAAGAAagagagagagagagAAATAATAGAACCGGCAGAAACGACTAGG	GAAAGTGTCGCAGGGTCCTT	CCTAGTCGTTTCTGCCGGTT	111	9	4	20	177	20	60.25	60.038	3.36	4.44	0.287942	F	193	GTCGAAAGTGTCGCAGGGTCCTTTCAATGCAAAAGaaaaaaaaTCTGGATATCCTGCTAAGCATGGTGTACACTGACATGGGACAGCAGGATTGGGCCACATCACCTCCCCTCCCACCCCAGccccccGAAGAAagagagagagagagAAATAATAGAACCGGCAGAAACGACTAGGGTAAAGCATCAGCGTG	lh00172:248:22FMLCLT4:7:1101:43387:2793	1
lh00172:248:22FMLCLT4:7:1101:43606:13313_1	1	34	19	5	1.5	AC	ACACACACCCACACACACA	NA	1	1	3	12	92	CTCACATGACCTGCCCATACAACTTAACATGTTacacacacCcacacacacaGGTACAGGTTCGCATGCACCAGGAAAGTACATGTCACAGA	CTCACATGACCTGCCCATACA	TCTGTGACATGTACTTTCCTGGT	12	17	1	21	92	23	59.79	59.354	2.29	4	4.8564	B	245	CTCACATGACCTGCCCATACAACTTAACATGTTacacacacCcacacacacaGGTACAGGTTCGCATGCACCAGGAAAGTACATGTCACAGAAGAAAGTGATTACAACAGCTATGAATTACTGTTACATTACTTTCCTCTGAAGTTGTAATTACATTGTACAAATGCAGGAAATAAAACATGCTAGCCTACTAGCCTAACCATTTCACTGCATTCTCTACAGTACTTCACACTGTATTTATGCAC	lh00172:248:22FMLCLT4:7:1101:43606:13313	1
lh00172:248:22FMLCLT4:7:1101:43606:13313_1	1	34	19	5	1.5	AC	ACACACACCCACACACACA	NA	0	0	3	12	212	CTCACATGACCTGCCCATACAACTTAACATGTTacacacacCcacacacacaGGTACAGGTTCGCATGCACCAGGAAAGTACATGTCACAGAAGAAAGTGATTACAACAGCTATGAATTACTGTTACATTACTTTCCTCTGAAGTTGTAATTACATTGTACAAATGCAGGAAATAAAACATGCTAGCCTACTAGCCTAACCATTTCACTGCA	CTCACATGACCTGCCCATACA	TGCAGTGAAATGGTTAGGCT	12	140	1	21	212	20	59.79	57.415	2.29	4.58	3.79507	B	245	CTCACATGACCTGCCCATACAACTTAACATGTTacacacacCcacacacacaGGTACAGGTTCGCATGCACCAGGAAAGTACATGTCACAGAAGAAAGTGATTACAACAGCTATGAATTACTGTTACATTACTTTCCTCTGAAGTTGTAATTACATTGTACAAATGCAGGAAATAAAACATGCTAGCCTACTAGCCTAACCATTTCACTGCATTCTCTACAGTACTTCACACTGTATTTATGCAC	lh00172:248:22FMLCLT4:7:1101:43606:13313	1
lh00172:248:22FMLCLT4:7:1101:43606:13313_1	1	34	19	5	1.5	AC	ACACACACCCACACACACA	NA	0	0	3	11	211	TCACATGACCTGCCCATACAACTTAACATGTTacacacacCcacacacacaGGTACAGGTTCGCATGCACCAGGAAAGTACATGTCACAGAAGAAAGTGATTACAACAGCTATGAATTACTGTTACATTACTTTCCTCTGAAGTTGTAATTACATTGTACAAATGCAGGAAATAAAACATGCTAGCCTACTAGCCTAACCATTTCACTGCA	TCACATGACCTGCCCATACAA	TGCAGTGAAATGGTTAGGCT	11	140	2	21	212	20	59.367	57.415	2.41	4.58	4.21776	B	245	CTCACATGACCTGCCCATACAACTTAACATGTTacacacacCcacacacacaGGTACAGGTTCGCATGCACCAGGAAAGTACATGTCACAGAAGAAAGTGATTACAACAGCTATGAATTACTGTTACATTACTTTCCTCTGAAGTTGTAATTACATTGTACAAATGCAGGAAATAAAACATGCTAGCCTACTAGCCTAACCATTTCACTGCATTCTCTACAGTACTTCACACTGTATTTATGCAC	lh00172:248:22FMLCLT4:7:1101:43606:13313	1
lh00172:248:22FMLCLT4:7:1101:43606:13313_1	1	34	19	5	1.5	AC	ACACACACCCACACACACA	NA	0	0	4	12	90	CTCACATGACCTGCCCATACAACTTAACATGTTacacacacCcacacacacaGGTACAGGTTCGCATGCACCAGGAAAGTACATGTCACA	CTCACATGACCTGCCCATACA	TGTGACATGTACTTTCCTGGTG	12	16	1	21	90	22	59.79	58.261	2.29	4.17	4.94922	B	245	CTCACATGACCTGCCCATACAACTTAACATGTTacacacacCcacacacacaGGTACAGGTTCGCATGCACCAGGAAAGTACATGTCACAGAAGAAAGTGATTACAACAGCTATGAATTACTGTTACATTACTTTCCTCTGAAGTTGTAATTACATTGTACAAATGCAGGAAATAAAACATGCTAGCCTACTAGCCTAACCATTTCACTGCATTCTCTACAGTACTTCACACTGTATTTATGCAC	lh00172:248:22FMLCLT4:7:1101:43606:13313	1
lh00172:248:22FMLCLT4:7:1101:43606:13313_1	1	34	19	5	1.5	AC	ACACACACCCACACACACA	NA	0	0	4	12	91	TCACATGACCTGCCCATACAACTTAACATGTTacacacacCcacacacacaGGTACAGGTTCGCATGCACCAGGAAAGTACATGTCACAGA	TCACATGACCTGCCCATACA	TCTGTGACATGTACTTTCCTGGT	12	17	2	20	92	23	58.716	59.354	2.29	4	4.93047	B	245	CTCACATGACCTGCCCATACAACTTAACATGTTacacacacCcacacacacaGGTACAGGTTCGCATGCACCAGGAAAGTACATGTCACAGAAGAAAGTGATTACAACAGCTATGAATTACTGTTACATTACTTTCCTCTGAAGTTGTAATTACATTGTACAAATGCAGGAAATAAAACATGCTAGCCTACTAGCCTAACCATTTCACTGCATTCTCTACAGTACTTCACACTGTATTTATGCAC	lh00172:248:22FMLCLT4:7:1101:43606:13313	1
lh00172:248:22FMLCLT4:7:1101:43606:13313_1	1	34	19	5	1.5	AC	ACACACACCCACACACACA	NA	0	0	4	12	144	TCACATGACCTGCCCATACAACTTAACATGTTacacacacCcacacacacaGGTACAGGTTCGCATGCACCAGGAAAGTACATGTCACAGAAGAAAGTGATTACAACAGCTATGAATTACTGTTACATTACTTTCCTCTGAAGT	TCACATGACCTGCCCATACA	ACTTCAGAGGAAAGTAATGTAACAGT	12	67	2	20	145	26	58.716	58.263	2.29	3.55	9.02121	B	245	CTCACATGACCTGCCCATACAACTTAACATGTTacacacacCcacacacacaGGTACAGGTTCGCATGCACCAGGAAAGTACATGTCACAGAAGAAAGTGATTACAACAGCTATGAATTACTGTTACATTACTTTCCTCTGAAGTTGTAATTACATTGTACAAATGCAGGAAATAAAACATGCTAGCCTACTAGCCTAACCATTTCACTGCATTCTCTACAGTACTTCACACTGTATTTATGCAC	lh00172:248:22FMLCLT4:7:1101:43606:13313	1
lh00172:248:22FMLCLT4:7:1101:43606:13313_1	1	34	19	5	1.5	AC	ACACACACCCACACACACA	NA	0	0	4	12	145	CTCACATGACCTGCCCATACAACTTAACATGTTacacacacCcacacacacaGGTACAGGTTCGCATGCACCAGGAAAGTACATGTCACAGAAGAAAGTGATTACAACAGCTATGAATTACTGTTACATTACTTTCCTCTGAAGT	CTCACATGACCTGCCCATACA	ACTTCAGAGGAAAGTAATGTAACAGT	12	67	1	21	145	26	59.79	58.263	2.29	3.55	8.94713	B	245	CTCACATGACCTGCCCATACAACTTAACATGTTacacacacCcacacacacaGGTACAGGTTCGCATGCACCAGGAAAGTACATGTCACAGAAGAAAGTGATTACAACAGCTATGAATTACTGTTACATTACTTTCCTCTGAAGTTGTAATTACATTGTACAAATGCAGGAAATAAAACATGCTAGCCTACTAGCCTAACCATTTCACTGCATTCTCTACAGTACTTCACACTGTATTTATGCAC	lh00172:248:22FMLCLT4:7:1101:43606:13313	1
lh00172:248:22FMLCLT4:7:1101:43606:13313_1	1	34	19	5	1.5	AC	ACACACACCCACACACACA	NA	0	0	4	12	211	TCACATGACCTGCCCATACAACTTAACATGTTacacacacCcacacacacaGGTACAGGTTCGCATGCACCAGGAAAGTACATGTCACAGAAGAAAGTGATTACAACAGCTATGAATTACTGTTACATTACTTTCCTCTGAAGTTGTAATTACATTGTACAAATGCAGGAAATAAAACATGCTAGCCTACTAGCCTAACCATTTCACTGCA	TCACATGACCTGCCCATACA	TGCAGTGAAATGGTTAGGCT	12	140	2	20	212	20	58.716	57.415	2.29	4.58	3.86915	B	245	CTCACATGACCTGCCCATACAACTTAACATGTTacacacacCcacacacacaGGTACAGGTTCGCATGCACCAGGAAAGTACATGTCACAGAAGAAAGTGATTACAACAGCTATGAATTACTGTTACATTACTTTCCTCTGAAGTTGTAATTACATTGTACAAATGCAGGAAATAAAACATGCTAGCCTACTAGCCTAACCATTTCACTGCATTCTCTACAGTACTTCACACTGTATTTATGCAC	lh00172:248:22FMLCLT4:7:1101:43606:13313	1
lh00172:248:22FMLCLT4:7:1101:43606:13313_1	1	34	19	5	1.5	AC	ACACACACCCACACACACA	NA	0	0	5	12	244	TCACATGACCTGCCCATACAACTTAACATGTTacacacacCcacacacacaGGTACAGGTTCGCATGCACCAGGAAAGTACATGTCACAGAAGAAAGTGATTACAACAGCTATGAATTACTGTTACATTACTTTCCTCTGAAGTTGTAATTACATTGTACAAATGCAGGAAATAAAACATGCTAGCCTACTAGCCTAACCATTTCACTGCATTCTCTACAGTACTTCACACTGTATTTATGCAC	TCACATGACCTGCCCATACA	GTGCATAAATACAGTGTGAAGTACT	12	168	2	20	245	25	58.716	57.403	2.29	2.73	8.88106	B	245	CTCACATGACCTGCCCATACAACTTAACATGTTacacacacCcacacacacaGGTACAGGTTCGCATGCACCAGGAAAGTACATGTCACAGAAGAAAGTGATTACAACAGCTATGAATTACTGTTACATTACTTTCCTCTGAAGTTGTAATTACATTGTACAAATGCAGGAAATAAAACATGCTAGCCTACTAGCCTAACCATTTCACTGCATTCTCTACAGTACTTCACACTGTATTTATGCAC	lh00172:248:22FMLCLT4:7:1101:43606:13313	1
lh00172:248:22FMLCLT4:7:1101:43606:13313_1	1	34	19	5	1.5	AC	ACACACACCCACACACACA	NA	0	0	5	12	245	CTCACATGACCTGCCCATACAACTTAACATGTTacacacacCcacacacacaGGTACAGGTTCGCATGCACCAGGAAAGTACATGTCACAGAAGAAAGTGATTACAACAGCTATGAATTACTGTTACATTACTTTCCTCTGAAGTTGTAATTACATTGTACAAATGCAGGAAATAAAACATGCTAGCCTACTAGCCTAACCATTTCACTGCATTCTCTACAGTACTTCACACTGTATTTATGCAC	CTCACATGACCTGCCCATACA	GTGCATAAATACAGTGTGAAGTACT	12	168	1	21	245	25	59.79	57.403	2.29	2.73	8.80698	B	245	CTCACATGACCTGCCCATACAACTTAACATGTTacacacacCcacacacacaGGTACAGGTTCGCATGCACCAGGAAAGTACATGTCACAGAAGAAAGTGATTACAACAGCTATGAATTACTGTTACATTACTTTCCTCTGAAGTTGTAATTACATTGTACAAATGCAGGAAATAAAACATGCTAGCCTACTAGCCTAACCATTTCACTGCATTCTCTACAGTACTTCACACTGTATTTATGCAC	lh00172:248:22FMLCLT4:7:1101:43606:13313	1
lh00172:248:22FMLCLT4:7:1101:43606:13313_1	1	34	19	5	1.5	AC	ACACACACCCACACACACA	NA	0	0	5	11	244	TCACATGACCTGCCCATACAACTTAACATGTTacacacacCcacacacacaGGTACAGGTTCGCATGCACCAGGAAAGTACATGTCACAGAAGAAAGTGATTACAACAGCTATGAATTACTGTTACATTACTTTCCTCTGAAGTTGTAATTACATTGTACAAATGCAGGAAATAAAACATGCTAGCCTACTAGCCTAACCATTTCACTGCATTCTCTACAGTACTTCACACTGTATTTATGCAC	TCACATGACCTGCCCATACAA	GTGCATAAATACAGTGTGAAGTACT	11	168	2	21	245	25	59.367	57.403	2.41	2.73	9.22967	B	245	CTCACATGACCTGCCCATACAACTTAACATGTTacacacacCcacacacacaGGTACAGGTTCGCATGCACCAGGAAAGTACATGTCACAGAAGAAAGTGATTACAACAGCTATGAATTACTGTTACATTACTTTCCTCTGAAGTTGTAATTACATTGTACAAATGCAGGAAATAAAACATGCTAGCCTACTAGCCTAACCATTTCACTGCATTCTCTACAGTACTTCACACTGTATTTATGCAC	lh00172:248:22FMLCLT4:7:1101:43606:13313	1
lh00172:248:22FMLCLT4:7:1101:43606:13313_1	1	34	19	5	1.5	AC	ACACACACCCACACACACA	NA	0	0	7	12	148	CTCACATGACCTGCCCATACAACTTAACATGTTacacacacCcacacacacaGGTACAGGTTCGCATGCACCAGGAAAGTACATGTCACAGAAGAAAGTGATTACAACAGCTATGAATTACTGTTACATTACTTTCCTCTGAAGTTGT	CTCACATGACCTGCCCATACA	ACAACTTCAGAGGAAAGTAATGTAACA	12	69	1	21	148	27	59.79	59.009	2.29	2.41	9.20112	B	245	CTCACATGACCTGCCCATACAACTTAACATGTTacacacacCcacacacacaGGTACAGGTTCGCATGCACCAGGAAAGTACATGTCACAGAAGAAAGTGATTACAACAGCTATGAATTACTGTTACATTACTTTCCTCTGAAGTTGTAATTACATTGTACAAATGCAGGAAATAAAACATGCTAGCCTACTAGCCTAACCATTTCACTGCATTCTCTACAGTACTTCACACTGTATTTATGCAC	lh00172:248:22FMLCLT4:7:1101:43606:13313	1
lh00172:248:22FMLCLT4:7:1101:44018:24225_1	1	55	92	18	1.5	AAAG	AGAGAGAGAGAGAGAGAGAGAAAGAAAGAAAGAAAGAAAGAAAGAAAGAAAGAAAGAAAGAAAGAAAGAAAGAAAGAAAGAAAGAAAGAAAG	NA	1	1	4	23	190	GACGGACTAGGCGGGCTGGCAAGGGCCCCTTtatataACTTAAGAAAGAAGGAAagagagagagagagagagagaaagaaagaaagaaagaaagaaagaaagaaagaaagaaagaaagaaagaaagaaagaaagaaagaaagaaagAACTTTGGTTCTTGTAGTCGCAACCGCATTCCGTTTGTTTACGA	GACGGACTAGGCGGGCTG	TCGTAAACAAACGGAATGCGG	36	23	1	18	190	21	62.209	59.805	4.85	5.69	5.40368	B	227	GACGGACTAGGCGGGCTGGCAAGGGCCCCTTtatataACTTAAGAAAGAAGGAAagagagagagagagagagagaaagaaagaaagaaagaaagaaagaaagaaagaaagaaagaaagaaagaaagaaagaaagaaagaaagaaagAACTTTGGTTCTTGTAGTCGCAACCGCATTCCGTTTGTTTACGAAATCAGGACATTCCTTTTCAGGAGCTTGCTCATGCAG	lh00172:248:22FMLCLT4:7:1101:44018:24225	1
lh00172:248:22FMLCLT4:7:1101:44018:24225_1	1	55	92	18	1.5	AAAG	AGAGAGAGAGAGAGAGAGAGAAAGAAAGAAAGAAAGAAAGAAAGAAAGAAAGAAAGAAAGAAAGAAAGAAAGAAAGAAAGAAAGAAAGAAAG	NA	0	0	4	23	191	GACGGACTAGGCGGGCTGGCAAGGGCCCCTTtatataACTTAAGAAAGAAGGAAagagagagagagagagagagaaagaaagaaagaaagaaagaaagaaagaaagaaagaaagaaagaaagaaagaaagaaagaaagaaagaaagAACTTTGGTTCTTGTAGTCGCAACCGCATTCCGTTTGTTTACGAA	GACGGACTAGGCGGGCTG	TTCGTAAACAAACGGAATGCGG	36	23	1	18	191	22	62.209	60.35	4.85	5.69	6.55831	B	227	GACGGACTAGGCGGGCTGGCAAGGGCCCCTTtatataACTTAAGAAAGAAGGAAagagagagagagagagagagaaagaaagaaagaaagaaagaaagaaagaaagaaagaaagaaagaaagaaagaaagaaagaaagaaagaaagAACTTTGGTTCTTGTAGTCGCAACCGCATTCCGTTTGTTTACGAAATCAGGACATTCCTTTTCAGGAGCTTGCTCATGCAG	lh00172:248:22FMLCLT4:7:1101:44018:24225	1
lh00172:248:22FMLCLT4:7:1101:44018:24225_1	1	55	92	18	1.5	AAAG	AGAGAGAGAGAGAGAGAGAGAAAGAAAGAAAGAAAGAAAGAAAGAAAGAAAGAAAGAAAGAAAGAAAGAAAGAAAGAAAGAAAGAAAGAAAG	NA	0	0	4	19	185	GACGGACTAGGCGGGCTGGCAAGGGCCCCTTtatataACTTAAGAAAGAAGGAAagagagagagagagagagagaaagaaagaaagaaagaaagaaagaaagaaagaaagaaagaaagaaagaaagaaagaaagaaagaaagaaagAACTTTGGTTCTTGTAGTCGCAACCGCATTCCGTTTGTT	GACGGACTAGGCGGGCTG	AACAAACGGAATGCGGTTGC	36	19	1	18	185	20	62.209	60.596	4.85	4.17	4.80503	B	227	GACGGACTAGGCGGGCTGGCAAGGGCCCCTTtatataACTTAAGAAAGAAGGAAagagagagagagagagagagaaagaaagaaagaaagaaagaaagaaagaaagaaagaaagaaagaaagaaagaaagaaagaaagaaagaaagAACTTTGGTTCTTGTAGTCGCAACCGCATTCCGTTTGTTTACGAAATCAGGACATTCCTTTTCAGGAGCTTGCTCATGCAG	lh00172:248:22FMLCLT4:7:1101:44018:24225	1
lh00172:248:22FMLCLT4:7:1101:44018:24225_1	1	55	92	18	1.5	AAAG	AGAGAGAGAGAGAGAGAGAGAAAGAAAGAAAGAAAGAAAGAAAGAAAGAAAGAAAGAAAGAAAGAAAGAAAGAAAGAAAGAAAGAAAGAAAG	NA	0	0	4	7	173	GACGGACTAGGCGGGCTGGCAAGGGCCCCTTtatataACTTAAGAAAGAAGGAAagagagagagagagagagagaaagaaagaaagaaagaaagaaagaaagaaagaaagaaagaaagaaagaaagaaagaaagaaagaaagaaagAACTTTGGTTCTTGTAGTCGCAACCGC	GACGGACTAGGCGGGCTG	GCGGTTGCGACTACAAGAAC	36	7	1	18	173	20	62.209	59.837	4.85	3.01	4.37183	B	227	GACGGACTAGGCGGGCTGGCAAGGGCCCCTTtatataACTTAAGAAAGAAGGAAagagagagagagagagagagaaagaaagaaagaaagaaagaaagaaagaaagaaagaaagaaagaaagaaagaaagaaagaaagaaagaaagAACTTTGGTTCTTGTAGTCGCAACCGCATTCCGTTTGTTTACGAAATCAGGACATTCCTTTTCAGGAGCTTGCTCATGCAG	lh00172:248:22FMLCLT4:7:1101:44018:24225	1
lh00172:248:22FMLCLT4:7:1101:44018:24225_1	1	55	92	18	1.5	AAAG	AGAGAGAGAGAGAGAGAGAGAAAGAAAGAAAGAAAGAAAGAAAGAAAGAAAGAAAGAAAGAAAGAAAGAAAGAAAGAAAGAAAGAAAGAAAG	NA	0	0	4	6	172	GACGGACTAGGCGGGCTGGCAAGGGCCCCTTtatataACTTAAGAAAGAAGGAAagagagagagagagagagagaaagaaagaaagaaagaaagaaagaaagaaagaaagaaagaaagaaagaaagaaagaaagaaagaaagaaagAACTTTGGTTCTTGTAGTCGCAACCG	GACGGACTAGGCGGGCTG	CGGTTGCGACTACAAGAACC	36	6	1	18	172	20	62.209	59.212	4.85	3.62	4.99708	B	227	GACGGACTAGGCGGGCTGGCAAGGGCCCCTTtatataACTTAAGAAAGAAGGAAagagagagagagagagagagaaagaaagaaagaaagaaagaaagaaagaaagaaagaaagaaagaaagaaagaaagaaagaaagaaagaaagAACTTTGGTTCTTGTAGTCGCAACCGCATTCCGTTTGTTTACGAAATCAGGACATTCCTTTTCAGGAGCTTGCTCATGCAG	lh00172:248:22FMLCLT4:7:1101:44018:24225	1
lh00172:248:22FMLCLT4:7:1101:44018:24225_1	1	55	92	18	1.5	AAAG	AGAGAGAGAGAGAGAGAGAGAAAGAAAGAAAGAAAGAAAGAAAGAAAGAAAGAAAGAAAGAAAGAAAGAAAGAAAGAAAGAAAGAAAGAAAG	NA	0	0	6	36	225	GACGGACTAGGCGGGCTGGCAAGGGCCCCTTtatataACTTAAGAAAGAAGGAAagagagagagagagagagagaaagaaagaaagaaagaaagaaagaaagaaagaaagaaagaaagaaagaaagaaagaaagaaagaaagaaagAACTTTGGTTCTTGTAGTCGCAACCGCATTCCGTTTGTTTACGAAATCAGGACATTCCTTTTCAGGAGCTTGCTCATGC	GACGGACTAGGCGGGCTG	GCATGAGCAAGCTCCTGAAA	36	59	1	18	225	20	62.209	58.829	4.85	2.69	5.37999	B	227	GACGGACTAGGCGGGCTGGCAAGGGCCCCTTtatataACTTAAGAAAGAAGGAAagagagagagagagagagagaaagaaagaaagaaagaaagaaagaaagaaagaaagaaagaaagaaagaaagaaagaaagaaagaaagaaagAACTTTGGTTCTTGTAGTCGCAACCGCATTCCGTTTGTTTACGAAATCAGGACATTCCTTTTCAGGAGCTTGCTCATGCAG	lh00172:248:22FMLCLT4:7:1101:44018:24225	1
lh00172:248:22FMLCLT4:7:1101:45507:4138_1	1	110	12	6	1	AC	ACACACACACAC	NA	1	1	2	65	202	GAAGTACGGGTGGTGGACTGCCTGCACGAGTTCCTGCGCAGTGTTAGGAGGCTCTGCTTATCATTTACAACCGCCtatataCTACAATGaaaaaaCGGTGATGacacacacacacAAAGaaaaaCGAAGACGCATGCACAAATACAAAGACATGCGGAAGCGACTGTATACGATAAATCCAGAATAGGCATTATTCAGCGGG	GAAGTACGGGTGGTGGACTG	CCCGCTGAATAATGCCTATTCT	83	65	7	20	208	22	60.038	58.321	3.51	2.4	3.71699	F	233	CTTGGCGAAGTACGGGTGGTGGACTGCCTGCACGAGTTCCTGCGCAGTGTTAGGAGGCTCTGCTTATCATTTACAACCGCCtatataCTACAATGaaaaaaCGGTGATGacacacacacacAAAGaaaaaCGAAGACGCATGCACAAATACAAAGACATGCGGAAGCGACTGTATACGATAAATCCAGAATAGGCATTATTCAGCGGGGCCTCAAATAAGTAAAACAGCAAAT	lh00172:248:22FMLCLT4:7:1101:45507:4138	1
lh00172:248:22FMLCLT4:7:1101:45507:4138_1	1	110	12	6	1	AC	ACACACACACAC	NA	0	0	2	64	202	GAAGTACGGGTGGTGGACTGCCTGCACGAGTTCCTGCGCAGTGTTAGGAGGCTCTGCTTATCATTTACAACCGCCtatataCTACAATGaaaaaaCGGTGATGacacacacacacAAAGaaaaaCGAAGACGCATGCACAAATACAAAGACATGCGGAAGCGACTGTATACGATAAATCCAGAATAGGCATTATTCAGCGGG	GAAGTACGGGTGGTGGACTG	CCCGCTGAATAATGCCTATTCTG	83	64	7	20	208	23	60.038	59.562	3.51	3.02	3.47569	F	233	CTTGGCGAAGTACGGGTGGTGGACTGCCTGCACGAGTTCCTGCGCAGTGTTAGGAGGCTCTGCTTATCATTTACAACCGCCtatataCTACAATGaaaaaaCGGTGATGacacacacacacAAAGaaaaaCGAAGACGCATGCACAAATACAAAGACATGCGGAAGCGACTGTATACGATAAATCCAGAATAGGCATTATTCAGCGGGGCCTCAAATAAGTAAAACAGCAAAT	lh00172:248:22FMLCLT4:7:1101:45507:4138	1
lh00172:248:22FMLCLT4:7:1101:45507:4138_1	1	110	12	6	1	AC	ACACACACACAC	NA	0	0	2	63	201	GAAGTACGGGTGGTGGACTGCCTGCACGAGTTCCTGCGCAGTGTTAGGAGGCTCTGCTTATCATTTACAACCGCCtatataCTACAATGaaaaaaCGGTGATGacacacacacacAAAGaaaaaCGAAGACGCATGCACAAATACAAAGACATGCGGAAGCGACTGTATACGATAAATCCAGAATAGGCATTATTCAGCGG	GAAGTACGGGTGGTGGACTG	CCGCTGAATAATGCCTATTCTGG	83	63	7	20	207	23	60.038	59.562	3.51	3.86	3.47569	F	233	CTTGGCGAAGTACGGGTGGTGGACTGCCTGCACGAGTTCCTGCGCAGTGTTAGGAGGCTCTGCTTATCATTTACAACCGCCtatataCTACAATGaaaaaaCGGTGATGacacacacacacAAAGaaaaaCGAAGACGCATGCACAAATACAAAGACATGCGGAAGCGACTGTATACGATAAATCCAGAATAGGCATTATTCAGCGGGGCCTCAAATAAGTAAAACAGCAAAT	lh00172:248:22FMLCLT4:7:1101:45507:4138	1
lh00172:248:22FMLCLT4:7:1101:45507:4138_1	1	110	12	6	1	AC	ACACACACACAC	NA	0	0	4	38	143	TTCCTGCGCAGTGTTAGGAGGCTCTGCTTATCATTTACAACCGCCtatataCTACAATGaaaaaaCGGTGATGacacacacacacAAAGaaaaaCGAAGACGCATGCACAAATACAAAGACATGCGGAAGCGACTGTATACGA	TTCCTGCGCAGTGTTAGGAG	TCGTATACAGTCGCTTCCGC	53	38	37	20	179	20	60.037	59.971	3.69	5.54	0.065831	F	233	CTTGGCGAAGTACGGGTGGTGGACTGCCTGCACGAGTTCCTGCGCAGTGTTAGGAGGCTCTGCTTATCATTTACAACCGCCtatataCTACAATGaaaaaaCGGTGATGacacacacacacAAAGaaaaaCGAAGACGCATGCACAAATACAAAGACATGCGGAAGCGACTGTATACGATAAATCCAGAATAGGCATTATTCAGCGGGGCCTCAAATAAGTAAAACAGCAAAT	lh00172:248:22FMLCLT4:7:1101:45507:4138	1
lh00172:248:22FMLCLT4:7:1101:45507:4138_1	1	110	12	6	1	AC	ACACACACACAC	NA	0	0	4	38	173	GAAGTACGGGTGGTGGACTGCCTGCACGAGTTCCTGCGCAGTGTTAGGAGGCTCTGCTTATCATTTACAACCGCCtatataCTACAATGaaaaaaCGGTGATGacacacacacacAAAGaaaaaCGAAGACGCATGCACAAATACAAAGACATGCGGAAGCGACTGTATACGA	GAAGTACGGGTGGTGGACTG	TCGTATACAGTCGCTTCCGC	83	38	7	20	179	20	60.038	59.971	3.51	5.54	0.06611	F	233	CTTGGCGAAGTACGGGTGGTGGACTGCCTGCACGAGTTCCTGCGCAGTGTTAGGAGGCTCTGCTTATCATTTACAACCGCCtatataCTACAATGaaaaaaCGGTGATGacacacacacacAAAGaaaaaCGAAGACGCATGCACAAATACAAAGACATGCGGAAGCGACTGTATACGATAAATCCAGAATAGGCATTATTCAGCGGGGCCTCAAATAAGTAAAACAGCAAAT	lh00172:248:22FMLCLT4:7:1101:45507:4138	1
lh00172:248:22FMLCLT4:7:1101:45507:4138_1	1	110	12	6	1	AC	ACACACACACAC	NA	0	0	4	34	139	TTCCTGCGCAGTGTTAGGAGGCTCTGCTTATCATTTACAACCGCCtatataCTACAATGaaaaaaCGGTGATGacacacacacacAAAGaaaaaCGAAGACGCATGCACAAATACAAAGACATGCGGAAGCGACTGTAT	TTCCTGCGCAGTGTTAGGAG	ATACAGTCGCTTCCGCATGT	53	34	37	20	175	20	60.037	59.824	3.69	3.21	0.213086	F	233	CTTGGCGAAGTACGGGTGGTGGACTGCCTGCACGAGTTCCTGCGCAGTGTTAGGAGGCTCTGCTTATCATTTACAACCGCCtatataCTACAATGaaaaaaCGGTGATGacacacacacacAAAGaaaaaCGAAGACGCATGCACAAATACAAAGACATGCGGAAGCGACTGTATACGATAAATCCAGAATAGGCATTATTCAGCGGGGCCTCAAATAAGTAAAACAGCAAAT	lh00172:248:22FMLCLT4:7:1101:45507:4138	1
lh00172:248:22FMLCLT4:7:1101:45507:4138_1	1	110	12	6	1	AC	ACACACACACAC	NA	0	0	4	34	169	GAAGTACGGGTGGTGGACTGCCTGCACGAGTTCCTGCGCAGTGTTAGGAGGCTCTGCTTATCATTTACAACCGCCtatataCTACAATGaaaaaaCGGTGATGacacacacacacAAAGaaaaaCGAAGACGCATGCACAAATACAAAGACATGCGGAAGCGACTGTAT	GAAGTACGGGTGGTGGACTG	ATACAGTCGCTTCCGCATGT	83	34	7	20	175	20	60.038	59.824	3.51	3.21	0.213365	F	233	CTTGGCGAAGTACGGGTGGTGGACTGCCTGCACGAGTTCCTGCGCAGTGTTAGGAGGCTCTGCTTATCATTTACAACCGCCtatataCTACAATGaaaaaaCGGTGATGacacacacacacAAAGaaaaaCGAAGACGCATGCACAAATACAAAGACATGCGGAAGCGACTGTATACGATAAATCCAGAATAGGCATTATTCAGCGGGGCCTCAAATAAGTAAAACAGCAAAT	lh00172:248:22FMLCLT4:7:1101:45507:4138	1
lh00172:248:22FMLCLT4:7:1101:45507:4138_1	1	110	12	6	1	AC	ACACACACACAC	NA	0	0	4	30	135	TTCCTGCGCAGTGTTAGGAGGCTCTGCTTATCATTTACAACCGCCtatataCTACAATGaaaaaaCGGTGATGacacacacacacAAAGaaaaaCGAAGACGCATGCACAAATACAAAGACATGCGGAAGCGACT	TTCCTGCGCAGTGTTAGGAG	AGTCGCTTCCGCATGTCTTT	53	30	37	20	171	20	60.037	60.321	3.69	2.52	0.358096	F	233	CTTGGCGAAGTACGGGTGGTGGACTGCCTGCACGAGTTCCTGCGCAGTGTTAGGAGGCTCTGCTTATCATTTACAACCGCCtatataCTACAATGaaaaaaCGGTGATGacacacacacacAAAGaaaaaCGAAGACGCATGCACAAATACAAAGACATGCGGAAGCGACTGTATACGATAAATCCAGAATAGGCATTATTCAGCGGGGCCTCAAATAAGTAAAACAGCAAAT	lh00172:248:22FMLCLT4:7:1101:45507:4138	1
lh00172:248:22FMLCLT4:7:1101:45507:4138_1	1	110	12	6	1	AC	ACACACACACAC	NA	0	0	4	29	134	TTCCTGCGCAGTGTTAGGAGGCTCTGCTTATCATTTACAACCGCCtatataCTACAATGaaaaaaCGGTGATGacacacacacacAAAGaaaaaCGAAGACGCATGCACAAATACAAAGACATGCGGAAGCGAC	TTCCTGCGCAGTGTTAGGAG	GTCGCTTCCGCATGTCTTTG	53	29	37	20	170	20	60.037	60.179	3.69	2.77	0.21654	F	233	CTTGGCGAAGTACGGGTGGTGGACTGCCTGCACGAGTTCCTGCGCAGTGTTAGGAGGCTCTGCTTATCATTTACAACCGCCtatataCTACAATGaaaaaaCGGTGATGacacacacacacAAAGaaaaaCGAAGACGCATGCACAAATACAAAGACATGCGGAAGCGACTGTATACGATAAATCCAGAATAGGCATTATTCAGCGGGGCCTCAAATAAGTAAAACAGCAAAT	lh00172:248:22FMLCLT4:7:1101:45507:4138	1
lh00172:248:22FMLCLT4:7:1101:4957:2079_1	1	59	20	5	1	AAAT	TTTATTTATTTATTTATTTA	NA	1	1	3	35	241	GTTATTTGTTCTTGCAGACGTCAtttttATTTGGTTGGCGTCCGATGAAATGATGCATtttatttatttatttatttaTTTCCAACACATTGATGTCAtttttCTGTTGCGTGAAGGAGGGGCTGCTGTACAAATTAGACATTCAAAGAGCATTCGTTATACGCTATaaaaaaaGGAAATATTCCCACATTATGAAATTCTTCCGTAAACTCATAAGATTGCCATGTAGTTCGAATTCTTC	GTTATTTGTTCTTGCAGACGTCA	GAAGAATTCGAACTACATGGCAA	35	140	1	23	241	23	57.909	57.454	4.35	4.52	10.6363	F	251	GTTATTTGTTCTTGCAGACGTCAtttttATTTGGTTGGCGTCCGATGAAATGATGCATtttatttatttatttatttaTTTCCAACACATTGATGTCAtttttCTGTTGCGTGAAGGAGGGGCTGCTGTACAAATTAGACATTCAAAGAGCATTCGTTATACGCTATaaaaaaaGGAAATATTCCCACATTATGAAATTCTTCCGTAAACTCATAAGATTGCCATGTAGTTCGAATTCTTCCCACCGACAC	lh00172:248:22FMLCLT4:7:1101:4957:2079	1
lh00172:248:22FMLCLT4:7:1101:4957:2079_1	1	59	20	5	1	AAAT	TTTATTTATTTATTTATTTA	NA	0	0	3	6	192	GGTTGGCGTCCGATGAAATGATGCATtttatttatttatttatttaTTTCCAACACATTGATGTCAtttttCTGTTGCGTGAAGGAGGGGCTGCTGTACAAATTAGACATTCAAAGAGCATTCGTTATACGCTATaaaaaaaGGAAATATTCCCACATTATGAAATTCTTCCGTAAACTCATAAGATTGCCA	GGTTGGCGTCCGATGAAATG	TGGCAATCTTATGAGTTTACGGA	6	123	33	20	224	23	59.901	57.907	2.32	4.69	5.19128	F	251	GTTATTTGTTCTTGCAGACGTCAtttttATTTGGTTGGCGTCCGATGAAATGATGCATtttatttatttatttatttaTTTCCAACACATTGATGTCAtttttCTGTTGCGTGAAGGAGGGGCTGCTGTACAAATTAGACATTCAAAGAGCATTCGTTATACGCTATaaaaaaaGGAAATATTCCCACATTATGAAATTCTTCCGTAAACTCATAAGATTGCCATGTAGTTCGAATTCTTCCCACCGACAC	lh00172:248:22FMLCLT4:7:1101:4957:2079	1
lh00172:248:22FMLCLT4:7:1101:4957:2079_1	1	59	20	5	1	AAAT	TTTATTTATTTATTTATTTA	NA	0	0	3	6	195	GGTTGGCGTCCGATGAAATGATGCATtttatttatttatttatttaTTTCCAACACATTGATGTCAtttttCTGTTGCGTGAAGGAGGGGCTGCTGTACAAATTAGACATTCAAAGAGCATTCGTTATACGCTATaaaaaaaGGAAATATTCCCACATTATGAAATTCTTCCGTAAACTCATAAGATTGCCATGT	GGTTGGCGTCCGATGAAATG	ACATGGCAATCTTATGAGTTTACGG	6	124	33	20	227	25	59.901	59.703	2.32	4.02	5.39551	F	251	GTTATTTGTTCTTGCAGACGTCAtttttATTTGGTTGGCGTCCGATGAAATGATGCATtttatttatttatttatttaTTTCCAACACATTGATGTCAtttttCTGTTGCGTGAAGGAGGGGCTGCTGTACAAATTAGACATTCAAAGAGCATTCGTTATACGCTATaaaaaaaGGAAATATTCCCACATTATGAAATTCTTCCGTAAACTCATAAGATTGCCATGTAGTTCGAATTCTTCCCACCGACAC	lh00172:248:22FMLCLT4:7:1101:4957:2079	1
lh00172:248:22FMLCLT4:7:1101:4957:2079_1	1	59	20	5	1	AAAT	TTTATTTATTTATTTATTTA	NA	0	0	3	2	170	GGCGTCCGATGAAATGATGCATtttatttatttatttatttaTTTCCAACACATTGATGTCAtttttCTGTTGCGTGAAGGAGGGGCTGCTGTACAAATTAGACATTCAAAGAGCATTCGTTATACGCTATaaaaaaaGGAAATATTCCCACATTATGAAATTCTTCCGT	GGCGTCCGATGAAATGATGC	ACGGAAGAATTTCATAATGTGGGA	2	104	37	20	206	24	60.041	58.494	3.91	4.37	5.54674	F	251	GTTATTTGTTCTTGCAGACGTCAtttttATTTGGTTGGCGTCCGATGAAATGATGCATtttatttatttatttatttaTTTCCAACACATTGATGTCAtttttCTGTTGCGTGAAGGAGGGGCTGCTGTACAAATTAGACATTCAAAGAGCATTCGTTATACGCTATaaaaaaaGGAAATATTCCCACATTATGAAATTCTTCCGTAAACTCATAAGATTGCCATGTAGTTCGAATTCTTCCCACCGACAC	lh00172:248:22FMLCLT4:7:1101:4957:2079	1
lh00172:248:22FMLCLT4:7:1101:4957:2079_1	1	59	20	5	1	AAAT	TTTATTTATTTATTTATTTA	NA	0	0	3	2	188	GGCGTCCGATGAAATGATGCATtttatttatttatttatttaTTTCCAACACATTGATGTCAtttttCTGTTGCGTGAAGGAGGGGCTGCTGTACAAATTAGACATTCAAAGAGCATTCGTTATACGCTATaaaaaaaGGAAATATTCCCACATTATGAAATTCTTCCGTAAACTCATAAGATTGCCA	GGCGTCCGATGAAATGATGC	TGGCAATCTTATGAGTTTACGGA	2	123	37	20	224	23	60.041	57.907	3.91	4.69	5.13351	F	251	GTTATTTGTTCTTGCAGACGTCAtttttATTTGGTTGGCGTCCGATGAAATGATGCATtttatttatttatttatttaTTTCCAACACATTGATGTCAtttttCTGTTGCGTGAAGGAGGGGCTGCTGTACAAATTAGACATTCAAAGAGCATTCGTTATACGCTATaaaaaaaGGAAATATTCCCACATTATGAAATTCTTCCGTAAACTCATAAGATTGCCATGTAGTTCGAATTCTTCCCACCGACAC	lh00172:248:22FMLCLT4:7:1101:4957:2079	1
lh00172:248:22FMLCLT4:7:1101:4957:2079_1	1	59	20	5	1	AAAT	TTTATTTATTTATTTATTTA	NA	0	0	3	2	191	GGCGTCCGATGAAATGATGCATtttatttatttatttatttaTTTCCAACACATTGATGTCAtttttCTGTTGCGTGAAGGAGGGGCTGCTGTACAAATTAGACATTCAAAGAGCATTCGTTATACGCTATaaaaaaaGGAAATATTCCCACATTATGAAATTCTTCCGTAAACTCATAAGATTGCCATGT	GGCGTCCGATGAAATGATGC	ACATGGCAATCTTATGAGTTTACGG	2	124	37	20	227	25	60.041	59.703	3.91	4.02	5.33774	F	251	GTTATTTGTTCTTGCAGACGTCAtttttATTTGGTTGGCGTCCGATGAAATGATGCATtttatttatttatttatttaTTTCCAACACATTGATGTCAtttttCTGTTGCGTGAAGGAGGGGCTGCTGTACAAATTAGACATTCAAAGAGCATTCGTTATACGCTATaaaaaaaGGAAATATTCCCACATTATGAAATTCTTCCGTAAACTCATAAGATTGCCATGTAGTTCGAATTCTTCCCACCGACAC	lh00172:248:22FMLCLT4:7:1101:4957:2079	1
lh00172:248:22FMLCLT4:7:1101:4957:2079_1	1	59	20	5	1	AAAT	TTTATTTATTTATTTATTTA	NA	0	0	4	2	188	GGCGTCCGATGAAATGATGCATtttatttatttatttatttaTTTCCAACACATTGATGTCAtttttCTGTTGCGTGAAGGAGGGGCTGCTGTACAAATTAGACATTCAAAGAGCATTCGTTATACGCTATaaaaaaaGGAAATATTCCCACATTATGAAATTCTTCCGTAAACTCATAAGATTGCCA	GGCGTCCGATGAAATGATGC	TGGCAATCTTATGAGTTTACGGAA	2	122	37	20	224	24	60.041	58.507	3.91	4.3	5.53385	F	251	GTTATTTGTTCTTGCAGACGTCAtttttATTTGGTTGGCGTCCGATGAAATGATGCATtttatttatttatttatttaTTTCCAACACATTGATGTCAtttttCTGTTGCGTGAAGGAGGGGCTGCTGTACAAATTAGACATTCAAAGAGCATTCGTTATACGCTATaaaaaaaGGAAATATTCCCACATTATGAAATTCTTCCGTAAACTCATAAGATTGCCATGTAGTTCGAATTCTTCCCACCGACAC	lh00172:248:22FMLCLT4:7:1101:4957:2079	1
lh00172:248:22FMLCLT4:7:1101:4957:2079_1	1	59	20	5	1	AAAT	TTTATTTATTTATTTATTTA	NA	0	0	5	35	240	GTTATTTGTTCTTGCAGACGTCAtttttATTTGGTTGGCGTCCGATGAAATGATGCATtttatttatttatttatttaTTTCCAACACATTGATGTCAtttttCTGTTGCGTGAAGGAGGGGCTGCTGTACAAATTAGACATTCAAAGAGCATTCGTTATACGCTATaaaaaaaGGAAATATTCCCACATTATGAAATTCTTCCGTAAACTCATAAGATTGCCATGTAGTTCGAATTCTT	GTTATTTGTTCTTGCAGACGTCA	AAGAATTCGAACTACATGGCAATCT	35	137	1	23	240	25	57.909	59.117	4.35	2.4	10.9732	F	251	GTTATTTGTTCTTGCAGACGTCAtttttATTTGGTTGGCGTCCGATGAAATGATGCATtttatttatttatttatttaTTTCCAACACATTGATGTCAtttttCTGTTGCGTGAAGGAGGGGCTGCTGTACAAATTAGACATTCAAAGAGCATTCGTTATACGCTATaaaaaaaGGAAATATTCCCACATTATGAAATTCTTCCGTAAACTCATAAGATTGCCATGTAGTTCGAATTCTTCCCACCGACAC	lh00172:248:22FMLCLT4:7:1101:4957:2079	1
lh00172:248:22FMLCLT4:7:1101:4957:2079_1	1	59	20	5	1	AAAT	TTTATTTATTTATTTATTTA	NA	0	0	5	10	93	ATTTGGTTGGCGTCCGATGAAATGATGCATtttatttatttatttatttaTTTCCAACACATTGATGTCAtttttCTGTTGCGTGAAGGAGGG	ATTTGGTTGGCGTCCGATGA	CCCTCCTTCACGCAACAGAA	10	23	29	20	121	20	60.322	60.25	2.92	3.02	0.572393	F	251	GTTATTTGTTCTTGCAGACGTCAtttttATTTGGTTGGCGTCCGATGAAATGATGCATtttatttatttatttatttaTTTCCAACACATTGATGTCAtttttCTGTTGCGTGAAGGAGGGGCTGCTGTACAAATTAGACATTCAAAGAGCATTCGTTATACGCTATaaaaaaaGGAAATATTCCCACATTATGAAATTCTTCCGTAAACTCATAAGATTGCCATGTAGTTCGAATTCTTCCCACCGACAC	lh00172:248:22FMLCLT4:7:1101:4957:2079	1
lh00172:248:22FMLCLT4:7:1101:4957:2079_1	1	59	20	5	1	AAAT	TTTATTTATTTATTTATTTA	NA	0	0	5	8	91	TTGGTTGGCGTCCGATGAAATGATGCATtttatttatttatttatttaTTTCCAACACATTGATGTCAtttttCTGTTGCGTGAAGGAGGG	TTGGTTGGCGTCCGATGAAA	CCCTCCTTCACGCAACAGAA	8	23	31	20	121	20	60.535	60.25	2.69	3.02	0.785623	F	251	GTTATTTGTTCTTGCAGACGTCAtttttATTTGGTTGGCGTCCGATGAAATGATGCATtttatttatttatttatttaTTTCCAACACATTGATGTCAtttttCTGTTGCGTGAAGGAGGGGCTGCTGTACAAATTAGACATTCAAAGAGCATTCGTTATACGCTATaaaaaaaGGAAATATTCCCACATTATGAAATTCTTCCGTAAACTCATAAGATTGCCATGTAGTTCGAATTCTTCCCACCGACAC	lh00172:248:22FMLCLT4:7:1101:4957:2079	1
lh00172:248:22FMLCLT4:7:1101:4957:2079_1	1	59	20	5	1	AAAT	TTTATTTATTTATTTATTTA	NA	0	0	5	7	90	TGGTTGGCGTCCGATGAAATGATGCATtttatttatttatttatttaTTTCCAACACATTGATGTCAtttttCTGTTGCGTGAAGGAGGG	TGGTTGGCGTCCGATGAAAT	CCCTCCTTCACGCAACAGAA	7	23	32	20	121	20	60.322	60.25	2.17	3.02	0.572393	F	251	GTTATTTGTTCTTGCAGACGTCAtttttATTTGGTTGGCGTCCGATGAAATGATGCATtttatttatttatttatttaTTTCCAACACATTGATGTCAtttttCTGTTGCGTGAAGGAGGGGCTGCTGTACAAATTAGACATTCAAAGAGCATTCGTTATACGCTATaaaaaaaGGAAATATTCCCACATTATGAAATTCTTCCGTAAACTCATAAGATTGCCATGTAGTTCGAATTCTTCCCACCGACAC	lh00172:248:22FMLCLT4:7:1101:4957:2079	1
lh00172:248:22FMLCLT4:7:1101:4957:2079_1	1	59	20	5	1	AAAT	TTTATTTATTTATTTATTTA	NA	0	0	6	35	241	GTTATTTGTTCTTGCAGACGTCAtttttATTTGGTTGGCGTCCGATGAAATGATGCATtttatttatttatttatttaTTTCCAACACATTGATGTCAtttttCTGTTGCGTGAAGGAGGGGCTGCTGTACAAATTAGACATTCAAAGAGCATTCGTTATACGCTATaaaaaaaGGAAATATTCCCACATTATGAAATTCTTCCGTAAACTCATAAGATTGCCATGTAGTTCGAATTCTTC	GTTATTTGTTCTTGCAGACGTCA	GAAGAATTCGAACTACATGGCAATCT	35	137	1	23	241	26	57.909	59.962	4.35	2.4	11.1283	F	251	GTTATTTGTTCTTGCAGACGTCAtttttATTTGGTTGGCGTCCGATGAAATGATGCATtttatttatttatttatttaTTTCCAACACATTGATGTCAtttttCTGTTGCGTGAAGGAGGGGCTGCTGTACAAATTAGACATTCAAAGAGCATTCGTTATACGCTATaaaaaaaGGAAATATTCCCACATTATGAAATTCTTCCGTAAACTCATAAGATTGCCATGTAGTTCGAATTCTTCCCACCGACAC	lh00172:248:22FMLCLT4:7:1101:4957:2079	1
lh00172:248:22FMLCLT4:7:1101:5265:27937_1	1	102	48	16	1	ACT	CTACTACTACTACTACTACTACTACTACTACTACTACTACTACTACTA	NA	1	1	3	15	182	GTGAAGCTGATGGGCACTTGGCTGGTCCGGGTCTTctactactactactactactactactactactactactactactactaCTTGatcatcatcatcGTCTTCATAATCATCTTCtttttCTACTACTTGCTCACcttcttcttCAACATCTTCATCTTCTTCAGGTCACGTGTCGTTGT	GTGAAGCTGATGGGCACTTG	ACAACGACACGTGACCTGAA	15	79	67	20	248	20	59.475	59.826	3.16	3.02	0.698797	F	252	GAACttttttGAGCGATTGTTAGaaaaaaCTATAGTaaaaaaaaaTAGCGCAGCCTGCACTAGCTAGTGAAGCTGATGGGCACTTGGCTGGTCCGGGTCTTctactactactactactactactactactactactactactactactaCTTGatcatcatcatcGTCTTCATAATCATCTTCtttttCTACTACTTGCTCACcttcttcttCAACATCTTCATCTTCTTCAGGTCACGTGTCGTTGTGGCG	lh00172:248:22FMLCLT4:7:1101:5265:27937	1
lh00172:248:22FMLCLT4:7:1101:5265:27937_1	1	102	48	16	1	ACT	CTACTACTACTACTACTACTACTACTACTACTACTACTACTACTACTA	NA	0	0	4	16	183	AGTGAAGCTGATGGGCACTTGGCTGGTCCGGGTCTTctactactactactactactactactactactactactactactactaCTTGatcatcatcatcGTCTTCATAATCATCTTCtttttCTACTACTTGCTCACcttcttcttCAACATCTTCATCTTCTTCAGGTCACGTGTCGTTGT	AGTGAAGCTGATGGGCACTT	ACAACGACACGTGACCTGAA	16	79	66	20	248	20	59.597	59.826	3.16	3.02	0.577205	F	252	GAACttttttGAGCGATTGTTAGaaaaaaCTATAGTaaaaaaaaaTAGCGCAGCCTGCACTAGCTAGTGAAGCTGATGGGCACTTGGCTGGTCCGGGTCTTctactactactactactactactactactactactactactactactaCTTGatcatcatcatcGTCTTCATAATCATCTTCtttttCTACTACTTGCTCACcttcttcttCAACATCTTCATCTTCTTCAGGTCACGTGTCGTTGTGGCG	lh00172:248:22FMLCLT4:7:1101:5265:27937	1
lh00172:248:22FMLCLT4:7:1101:5265:27937_1	1	102	48	16	1	ACT	CTACTACTACTACTACTACTACTACTACTACTACTACTACTACTACTA	NA	0	0	4	14	181	TGAAGCTGATGGGCACTTGGCTGGTCCGGGTCTTctactactactactactactactactactactactactactactactaCTTGatcatcatcatcGTCTTCATAATCATCTTCtttttCTACTACTTGCTCACcttcttcttCAACATCTTCATCTTCTTCAGGTCACGTGTCGTTGT	TGAAGCTGATGGGCACTTGG	ACAACGACACGTGACCTGAA	14	79	68	20	248	20	60.61	59.826	3.61	3.02	0.783891	F	252	GAACttttttGAGCGATTGTTAGaaaaaaCTATAGTaaaaaaaaaTAGCGCAGCCTGCACTAGCTAGTGAAGCTGATGGGCACTTGGCTGGTCCGGGTCTTctactactactactactactactactactactactactactactactaCTTGatcatcatcatcGTCTTCATAATCATCTTCtttttCTACTACTTGCTCACcttcttcttCAACATCTTCATCTTCTTCAGGTCACGTGTCGTTGTGGCG	lh00172:248:22FMLCLT4:7:1101:5265:27937	1
lh00172:248:22FMLCLT4:7:1101:5265:27937_1	1	102	48	16	1	ACT	CTACTACTACTACTACTACTACTACTACTACTACTACTACTACTACTA	NA	0	0	7	34	200	CGCAGCCTGCACTAGCTAGTGAAGCTGATGGGCACTTGGCTGGTCCGGGTCTTctactactactactactactactactactactactactactactactaCTTGatcatcatcatcGTCTTCATAATCATCTTCtttttCTACTACTTGCTCACcttcttcttCAACATCTTCATCTTCTTCAGGTCACGTGTCGTTGT	CGCAGCCTGCACTAGCTAG	ACAACGACACGTGACCTGAA	34	79	49	19	248	20	60.591	59.826	3.42	3.02	1.76499	F	252	GAACttttttGAGCGATTGTTAGaaaaaaCTATAGTaaaaaaaaaTAGCGCAGCCTGCACTAGCTAGTGAAGCTGATGGGCACTTGGCTGGTCCGGGTCTTctactactactactactactactactactactactactactactactaCTTGatcatcatcatcGTCTTCATAATCATCTTCtttttCTACTACTTGCTCACcttcttcttCAACATCTTCATCTTCTTCAGGTCACGTGTCGTTGTGGCG	lh00172:248:22FMLCLT4:7:1101:5265:27937	1
lh00172:248:22FMLCLT4:7:1101:5265:27937_1	1	102	48	16	1	ACT	CTACTACTACTACTACTACTACTACTACTACTACTACTACTACTACTA	NA	0	0	7	33	199	GCAGCCTGCACTAGCTAGTGAAGCTGATGGGCACTTGGCTGGTCCGGGTCTTctactactactactactactactactactactactactactactactaCTTGatcatcatcatcGTCTTCATAATCATCTTCtttttCTACTACTTGCTCACcttcttcttCAACATCTTCATCTTCTTCAGGTCACGTGTCGTTGT	GCAGCCTGCACTAGCTAGT	ACAACGACACGTGACCTGAA	33	79	50	19	248	20	59.48	59.826	2.57	3.02	1.69365	F	252	GAACttttttGAGCGATTGTTAGaaaaaaCTATAGTaaaaaaaaaTAGCGCAGCCTGCACTAGCTAGTGAAGCTGATGGGCACTTGGCTGGTCCGGGTCTTctactactactactactactactactactactactactactactactaCTTGatcatcatcatcGTCTTCATAATCATCTTCtttttCTACTACTTGCTCACcttcttcttCAACATCTTCATCTTCTTCAGGTCACGTGTCGTTGTGGCG	lh00172:248:22FMLCLT4:7:1101:5265:27937	1
lh00172:248:22FMLCLT4:7:1101:5265:27937_1	1	102	48	16	1	ACT	CTACTACTACTACTACTACTACTACTACTACTACTACTACTACTACTA	NA	0	0	7	33	200	GCAGCCTGCACTAGCTAGTGAAGCTGATGGGCACTTGGCTGGTCCGGGTCTTctactactactactactactactactactactactactactactactaCTTGatcatcatcatcGTCTTCATAATCATCTTCtttttCTACTACTTGCTCACcttcttcttCAACATCTTCATCTTCTTCAGGTCACGTGTCGTTGTG	GCAGCCTGCACTAGCTAGT	CACAACGACACGTGACCTGA	33	80	50	19	249	20	59.48	60.527	2.57	3.86	2.04646	F	252	GAACttttttGAGCGATTGTTAGaaaaaaCTATAGTaaaaaaaaaTAGCGCAGCCTGCACTAGCTAGTGAAGCTGATGGGCACTTGGCTGGTCCGGGTCTTctactactactactactactactactactactactactactactactaCTTGatcatcatcatcGTCTTCATAATCATCTTCtttttCTACTACTTGCTCACcttcttcttCAACATCTTCATCTTCTTCAGGTCACGTGTCGTTGTGGCG	lh00172:248:22FMLCLT4:7:1101:5265:27937	1
lh00172:248:22FMLCLT4:7:1101:5265:27937_1	1	102	48	16	1	ACT	CTACTACTACTACTACTACTACTACTACTACTACTACTACTACTACTA	NA	0	0	9	8	139	ATGGGCACTTGGCTGGTCCGGGTCTTctactactactactactactactactactactactactactactactaCTTGatcatcatcatcGTCTTCATAATCATCTTCtttttCTACTACTTGCTCACcttcttcttCA	ATGGGCACTTGGCTGGTC	TGAAGAAGAAGGTGAGCAAGT	8	44	76	18	214	21	59.964	57.154	4.02	3.16	5.88204	F	252	GAACttttttGAGCGATTGTTAGaaaaaaCTATAGTaaaaaaaaaTAGCGCAGCCTGCACTAGCTAGTGAAGCTGATGGGCACTTGGCTGGTCCGGGTCTTctactactactactactactactactactactactactactactactaCTTGatcatcatcatcGTCTTCATAATCATCTTCtttttCTACTACTTGCTCACcttcttcttCAACATCTTCATCTTCTTCAGGTCACGTGTCGTTGTGGCG	lh00172:248:22FMLCLT4:7:1101:5265:27937	1
lh00172:248:22FMLCLT4:7:1101:5265:27937_1	1	102	48	16	1	ACT	CTACTACTACTACTACTACTACTACTACTACTACTACTACTACTACTA	NA	0	0	9	0	134	TTGGCTGGTCCGGGTCTTctactactactactactactactactactactactactactactactaCTTGatcatcatcatcGTCTTCATAATCATCTTCtttttCTACTACTTGCTCACcttcttcttCAACA	TTGGCTGGTCCGGGTCTT	TGTTGAAGAAGAAGGTGAGCA	0	47	84	18	217	21	60.852	57.441	3.01	4.26	6.41101	F	252	GAACttttttGAGCGATTGTTAGaaaaaaCTATAGTaaaaaaaaaTAGCGCAGCCTGCACTAGCTAGTGAAGCTGATGGGCACTTGGCTGGTCCGGGTCTTctactactactactactactactactactactactactactactactaCTTGatcatcatcatcGTCTTCATAATCATCTTCtttttCTACTACTTGCTCACcttcttcttCAACATCTTCATCTTCTTCAGGTCACGTGTCGTTGTGGCG	lh00172:248:22FMLCLT4:7:1101:5265:27937	1
lh00172:248:22FMLCLT4:7:1101:5265:27937_1	1	102	48	16	1	ACT	CTACTACTACTACTACTACTACTACTACTACTACTACTACTACTACTA	NA	0	0	12	8	139	ATGGGCACTTGGCTGGTCCGGGTCTTctactactactactactactactactactactactactactactactaCTTGatcatcatcatcGTCTTCATAATCATCTTCtttttCTACTACTTGCTCACcttcttcttCA	ATGGGCACTTGGCTGGTC	TGAAGAAGAAGGTGAGCAAGTAGT	8	41	76	18	214	24	59.964	59.655	4.02	2.73	6.38151	F	252	GAACttttttGAGCGATTGTTAGaaaaaaCTATAGTaaaaaaaaaTAGCGCAGCCTGCACTAGCTAGTGAAGCTGATGGGCACTTGGCTGGTCCGGGTCTTctactactactactactactactactactactactactactactactaCTTGatcatcatcatcGTCTTCATAATCATCTTCtttttCTACTACTTGCTCACcttcttcttCAACATCTTCATCTTCTTCAGGTCACGTGTCGTTGTGGCG	lh00172:248:22FMLCLT4:7:1101:5265:27937	1
lh00172:248:22FMLCLT4:7:1101:5556:1294_1	1	78	10	5	1	AT	ATATATATAT	NA	1	1	3	44	142	ACTTACAAGAGTTGAGCAGCATAACTATCTTGGTATGATCTTCACGAGTGATCTTCGCTGGAACCACCatatatatatTTCGTGTACACCAAGGCTACCAAATCGCTCTGGTGTTTCAGGCGAAATTTCCCACTCGCAACGC	ACTTACAAGAGTTGAGCAGCA	GCGTTGCGAGTGGGAAATTT	47	44	10	21	151	20	57.524	60.04	4.41	1.82	3.51509	A	192	TACTCATGAACTTACAAGAGTTGAGCAGCATAACTATCTTGGTATGATCTTCACGAGTGATCTTCGCTGGAACCACCatatatatatTTCGTGTACACCAAGGCTACCAAATCGCTCTGGTGTTTCAGGCGAAATTTCCCACTCGCAACGCAGGAAATCCAGATGTATAGCGCATAAGACACTAATTAGGCC	lh00172:248:22FMLCLT4:7:1101:5556:1294	1
lh00172:248:22FMLCLT4:7:1101:5556:1294_1	1	78	10	5	1	AT	ATATATATAT	NA	0	0	4	6	100	CACGAGTGATCTTCGCTGGAACCACCatatatatatTTCGTGTACACCAAGGCTACCAAATCGCTCTGGTGTTTCAGGCGAAATTTCCCACTCGCAACGC	CACGAGTGATCTTCGCTGGA	GCGTTGCGAGTGGGAAATTT	6	44	52	20	151	20	59.829	60.04	3.86	1.82	0.210758	A	192	TACTCATGAACTTACAAGAGTTGAGCAGCATAACTATCTTGGTATGATCTTCACGAGTGATCTTCGCTGGAACCACCatatatatatTTCGTGTACACCAAGGCTACCAAATCGCTCTGGTGTTTCAGGCGAAATTTCCCACTCGCAACGCAGGAAATCCAGATGTATAGCGCATAAGACACTAATTAGGCC	lh00172:248:22FMLCLT4:7:1101:5556:1294	1
lh00172:248:22FMLCLT4:7:1101:5556:1294_1	1	78	10	5	1	AT	ATATATATAT	NA	0	0	4	6	141	CACGAGTGATCTTCGCTGGAACCACCatatatatatTTCGTGTACACCAAGGCTACCAAATCGCTCTGGTGTTTCAGGCGAAATTTCCCACTCGCAACGCAGGAAATCCAGATGTATAGCGCATAAGACACTAATTAGGCC	CACGAGTGATCTTCGCTGGA	GGCCTAATTAGTGTCTTATGCGC	6	82	52	20	192	23	59.829	59.813	3.86	6.09	3.35784	A	192	TACTCATGAACTTACAAGAGTTGAGCAGCATAACTATCTTGGTATGATCTTCACGAGTGATCTTCGCTGGAACCACCatatatatatTTCGTGTACACCAAGGCTACCAAATCGCTCTGGTGTTTCAGGCGAAATTTCCCACTCGCAACGCAGGAAATCCAGATGTATAGCGCATAAGACACTAATTAGGCC	lh00172:248:22FMLCLT4:7:1101:5556:1294	1
lh00172:248:22FMLCLT4:7:1101:5556:1294_1	1	78	10	5	1	AT	ATATATATAT	NA	0	0	5	7	101	TCACGAGTGATCTTCGCTGGAACCACCatatatatatTTCGTGTACACCAAGGCTACCAAATCGCTCTGGTGTTTCAGGCGAAATTTCCCACTCGCAACGC	TCACGAGTGATCTTCGCTGG	GCGTTGCGAGTGGGAAATTT	7	44	51	20	151	20	59.829	60.04	4.85	1.82	0.210758	A	192	TACTCATGAACTTACAAGAGTTGAGCAGCATAACTATCTTGGTATGATCTTCACGAGTGATCTTCGCTGGAACCACCatatatatatTTCGTGTACACCAAGGCTACCAAATCGCTCTGGTGTTTCAGGCGAAATTTCCCACTCGCAACGCAGGAAATCCAGATGTATAGCGCATAAGACACTAATTAGGCC	lh00172:248:22FMLCLT4:7:1101:5556:1294	1
lh00172:248:22FMLCLT4:7:1101:5556:1294_1	1	78	10	5	1	AT	ATATATATAT	NA	0	0	5	7	142	TCACGAGTGATCTTCGCTGGAACCACCatatatatatTTCGTGTACACCAAGGCTACCAAATCGCTCTGGTGTTTCAGGCGAAATTTCCCACTCGCAACGCAGGAAATCCAGATGTATAGCGCATAAGACACTAATTAGGCC	TCACGAGTGATCTTCGCTGG	GGCCTAATTAGTGTCTTATGCGC	7	82	51	20	192	23	59.829	59.813	4.85	6.09	3.35784	A	192	TACTCATGAACTTACAAGAGTTGAGCAGCATAACTATCTTGGTATGATCTTCACGAGTGATCTTCGCTGGAACCACCatatatatatTTCGTGTACACCAAGGCTACCAAATCGCTCTGGTGTTTCAGGCGAAATTTCCCACTCGCAACGCAGGAAATCCAGATGTATAGCGCATAAGACACTAATTAGGCC	lh00172:248:22FMLCLT4:7:1101:5556:1294	1
lh00172:248:22FMLCLT4:7:1101:5556:1294_1	1	78	10	5	1	AT	ATATATATAT	NA	0	0	6	50	190	CTCATGAACTTACAAGAGTTGAGCAGCATAACTATCTTGGTATGATCTTCACGAGTGATCTTCGCTGGAACCACCatatatatatTTCGTGTACACCAAGGCTACCAAATCGCTCTGGTGTTTCAGGCGAAATTTCCCACTCGCAACGCAGGAAATCCAGATGTATAGCGCATAAGACACTAATTAGGCC	CTCATGAACTTACAAGAGTTGAGCA	GGCCTAATTAGTGTCTTATGCGC	50	82	3	25	192	23	59.302	59.813	4.26	6.09	8.8847	A	192	TACTCATGAACTTACAAGAGTTGAGCAGCATAACTATCTTGGTATGATCTTCACGAGTGATCTTCGCTGGAACCACCatatatatatTTCGTGTACACCAAGGCTACCAAATCGCTCTGGTGTTTCAGGCGAAATTTCCCACTCGCAACGCAGGAAATCCAGATGTATAGCGCATAAGACACTAATTAGGCC	lh00172:248:22FMLCLT4:7:1101:5556:1294	1
lh00172:248:22FMLCLT4:7:1101:5556:1294_1	1	78	10	5	1	AT	ATATATATAT	NA	0	0	6	49	190	CTCATGAACTTACAAGAGTTGAGCAGCATAACTATCTTGGTATGATCTTCACGAGTGATCTTCGCTGGAACCACCatatatatatTTCGTGTACACCAAGGCTACCAAATCGCTCTGGTGTTTCAGGCGAAATTTCCCACTCGCAACGCAGGAAATCCAGATGTATAGCGCATAAGACACTAATTAGGCC	CTCATGAACTTACAAGAGTTGAGCAG	GGCCTAATTAGTGTCTTATGCGC	49	82	3	26	192	23	60.129	59.813	4.24	6.09	9.31522	A	192	TACTCATGAACTTACAAGAGTTGAGCAGCATAACTATCTTGGTATGATCTTCACGAGTGATCTTCGCTGGAACCACCatatatatatTTCGTGTACACCAAGGCTACCAAATCGCTCTGGTGTTTCAGGCGAAATTTCCCACTCGCAACGCAGGAAATCCAGATGTATAGCGCATAAGACACTAATTAGGCC	lh00172:248:22FMLCLT4:7:1101:5556:1294	1
lh00172:248:22FMLCLT4:7:1101:5556:1294_1	1	78	10	5	1	AT	ATATATATAT	NA	0	0	6	0	94	TGATCTTCGCTGGAACCACCatatatatatTTCGTGTACACCAAGGCTACCAAATCGCTCTGGTGTTTCAGGCGAAATTTCCCACTCGCAACGC	TGATCTTCGCTGGAACCACC	GCGTTGCGAGTGGGAAATTT	0	44	58	20	151	20	60.036	60.04	4.61	1.82	0.075916	A	192	TACTCATGAACTTACAAGAGTTGAGCAGCATAACTATCTTGGTATGATCTTCACGAGTGATCTTCGCTGGAACCACCatatatatatTTCGTGTACACCAAGGCTACCAAATCGCTCTGGTGTTTCAGGCGAAATTTCCCACTCGCAACGCAGGAAATCCAGATGTATAGCGCATAAGACACTAATTAGGCC	lh00172:248:22FMLCLT4:7:1101:5556:1294	1
lh00172:248:22FMLCLT4:7:1101:5556:1294_1	1	78	10	5	1	AT	ATATATATAT	NA	0	0	7	51	191	ACTCATGAACTTACAAGAGTTGAGCAGCATAACTATCTTGGTATGATCTTCACGAGTGATCTTCGCTGGAACCACCatatatatatTTCGTGTACACCAAGGCTACCAAATCGCTCTGGTGTTTCAGGCGAAATTTCCCACTCGCAACGCAGGAAATCCAGATGTATAGCGCATAAGACACTAATTAGGCC	ACTCATGAACTTACAAGAGTTGAGC	GGCCTAATTAGTGTCTTATGCGC	51	82	2	25	192	23	59.301	59.813	4.26	6.09	8.88516	A	192	TACTCATGAACTTACAAGAGTTGAGCAGCATAACTATCTTGGTATGATCTTCACGAGTGATCTTCGCTGGAACCACCatatatatatTTCGTGTACACCAAGGCTACCAAATCGCTCTGGTGTTTCAGGCGAAATTTCCCACTCGCAACGCAGGAAATCCAGATGTATAGCGCATAAGACACTAATTAGGCC	lh00172:248:22FMLCLT4:7:1101:5556:1294	1
lh00172:248:22FMLCLT4:7:1101:5669:5440_1	1	30	32	16	1	AC	CACACACACACACACACACACACACACACACA	NA	1	1	2	9	151	CTGGGCGGCAAGAGCAAAACTCTATCTcacacacacacacacacacacacacacacacaAAACAAGTCTGGCTACTTTCAAGCTGGGACAAGCTGGTCACTTTATGGCATCAAGCCTAAAGCTTACTACCtgtgtgAGCTCAGCCTCCAAA	CTGGGCGGCAAGAGCAAA	TTTGGAGGCTGAGCTCACAC	9	72	3	18	153	20	60.985	60.25	3.68	3.82	3.23575	F	275	GCCTGGGCGGCAAGAGCAAAACTCTATCTcacacacacacacacacacacacacacacacaAAACAAGTCTGGCTACTTTCAAGCTGGGACAAGCTGGTCACTTTATGGCATCAAGCCTAAAGCTTACTACCtgtgtgAGCTCAGCCTCCAAAGCCTTAACTTCATTTTGCTaaaaaTGGAGATAATGATACTGACCATATAGGATTATCAGAAATACACGGAGAGCAGAAATACGTAATcacacaAATGTACAAATACAGAACGCTGTACACAG	lh00172:248:22FMLCLT4:7:1101:5669:5440	1
lh00172:248:22FMLCLT4:7:1101:5669:5440_1	1	30	32	16	1	AC	CACACACACACACACACACACACACACACACA	NA	0	0	2	9	241	CTGGGCGGCAAGAGCAAAACTCTATCTcacacacacacacacacacacacacacacacaAAACAAGTCTGGCTACTTTCAAGCTGGGACAAGCTGGTCACTTTATGGCATCAAGCCTAAAGCTTACTACCtgtgtgAGCTCAGCCTCCAAAGCCTTAACTTCATTTTGCTaaaaaTGGAGATAATGATACTGACCATATAGGATTATCAGAAATACACGGAGAGCAGAAATACGTAATcac	CTGGGCGGCAAGAGCAAA	GTGATTACGTATTTCTGCTCTCCG	9	158	3	18	243	24	60.985	59.559	3.68	4.63	7.4267	F	275	GCCTGGGCGGCAAGAGCAAAACTCTATCTcacacacacacacacacacacacacacacacaAAACAAGTCTGGCTACTTTCAAGCTGGGACAAGCTGGTCACTTTATGGCATCAAGCCTAAAGCTTACTACCtgtgtgAGCTCAGCCTCCAAAGCCTTAACTTCATTTTGCTaaaaaTGGAGATAATGATACTGACCATATAGGATTATCAGAAATACACGGAGAGCAGAAATACGTAATcacacaAATGTACAAATACAGAACGCTGTACACAG	lh00172:248:22FMLCLT4:7:1101:5669:5440	1
lh00172:248:22FMLCLT4:7:1101:5669:5440_1	1	30	32	16	1	AC	CACACACACACACACACACACACACACACACA	NA	0	0	3	9	90	CTGGGCGGCAAGAGCAAAACTCTATCTcacacacacacacacacacacacacacacacaAAACAAGTCTGGCTACTTTCAAGCTGGGACA	CTGGGCGGCAAGAGCAAA	TGTCCCAGCTTGAAAGTAGCC	9	10	3	18	92	21	60.985	60.271	3.68	3.93	4.25666	A	275	GCCTGGGCGGCAAGAGCAAAACTCTATCTcacacacacacacacacacacacacacacacaAAACAAGTCTGGCTACTTTCAAGCTGGGACAAGCTGGTCACTTTATGGCATCAAGCCTAAAGCTTACTACCtgtgtgAGCTCAGCCTCCAAAGCCTTAACTTCATTTTGCTaaaaaTGGAGATAATGATACTGACCATATAGGATTATCAGAAATACACGGAGAGCAGAAATACGTAATcacacaAATGTACAAATACAGAACGCTGTACACAG	lh00172:248:22FMLCLT4:7:1101:5669:5440	1
lh00172:248:22FMLCLT4:7:1101:5669:5440_1	1	30	32	16	1	AC	CACACACACACACACACACACACACACACACA	NA	0	0	3	9	145	CTGGGCGGCAAGAGCAAAACTCTATCTcacacacacacacacacacacacacacacacaAAACAAGTCTGGCTACTTTCAAGCTGGGACAAGCTGGTCACTTTATGGCATCAAGCCTAAAGCTTACTACCtgtgtgAGCTCAGCC	CTGGGCGGCAAGAGCAAA	GGCTGAGCTCACACAGGTAG	9	66	3	18	147	20	60.985	60.108	3.68	3.18	3.09371	F	275	GCCTGGGCGGCAAGAGCAAAACTCTATCTcacacacacacacacacacacacacacacacaAAACAAGTCTGGCTACTTTCAAGCTGGGACAAGCTGGTCACTTTATGGCATCAAGCCTAAAGCTTACTACCtgtgtgAGCTCAGCCTCCAAAGCCTTAACTTCATTTTGCTaaaaaTGGAGATAATGATACTGACCATATAGGATTATCAGAAATACACGGAGAGCAGAAATACGTAATcacacaAATGTACAAATACAGAACGCTGTACACAG	lh00172:248:22FMLCLT4:7:1101:5669:5440	1
lh00172:248:22FMLCLT4:7:1101:5669:5440_1	1	30	32	16	1	AC	CACACACACACACACACACACACACACACACA	NA	0	0	3	9	154	CTGGGCGGCAAGAGCAAAACTCTATCTcacacacacacacacacacacacacacacacaAAACAAGTCTGGCTACTTTCAAGCTGGGACAAGCTGGTCACTTTATGGCATCAAGCCTAAAGCTTACTACCtgtgtgAGCTCAGCCTCCAAAGCC	CTGGGCGGCAAGAGCAAA	GGCTTTGGAGGCTGAGCT	9	77	3	18	156	18	60.985	59.646	3.68	4.09	5.33962	B	275	GCCTGGGCGGCAAGAGCAAAACTCTATCTcacacacacacacacacacacacacacacacaAAACAAGTCTGGCTACTTTCAAGCTGGGACAAGCTGGTCACTTTATGGCATCAAGCCTAAAGCTTACTACCtgtgtgAGCTCAGCCTCCAAAGCCTTAACTTCATTTTGCTaaaaaTGGAGATAATGATACTGACCATATAGGATTATCAGAAATACACGGAGAGCAGAAATACGTAATcacacaAATGTACAAATACAGAACGCTGTACACAG	lh00172:248:22FMLCLT4:7:1101:5669:5440	1
lh00172:248:22FMLCLT4:7:1101:5669:5440_1	1	30	32	16	1	AC	CACACACACACACACACACACACACACACACA	NA	0	0	3	9	240	CTGGGCGGCAAGAGCAAAACTCTATCTcacacacacacacacacacacacacacacacaAAACAAGTCTGGCTACTTTCAAGCTGGGACAAGCTGGTCACTTTATGGCATCAAGCCTAAAGCTTACTACCtgtgtgAGCTCAGCCTCCAAAGCCTTAACTTCATTTTGCTaaaaaTGGAGATAATGATACTGACCATATAGGATTATCAGAAATACACGGAGAGCAGAAATACGTAATca	CTGGGCGGCAAGAGCAAA	TGATTACGTATTTCTGCTCTCCG	9	158	3	18	242	23	60.985	58.392	3.68	4.63	7.59324	F	275	GCCTGGGCGGCAAGAGCAAAACTCTATCTcacacacacacacacacacacacacacacacaAAACAAGTCTGGCTACTTTCAAGCTGGGACAAGCTGGTCACTTTATGGCATCAAGCCTAAAGCTTACTACCtgtgtgAGCTCAGCCTCCAAAGCCTTAACTTCATTTTGCTaaaaaTGGAGATAATGATACTGACCATATAGGATTATCAGAAATACACGGAGAGCAGAAATACGTAATcacacaAATGTACAAATACAGAACGCTGTACACAG	lh00172:248:22FMLCLT4:7:1101:5669:5440	1
lh00172:248:22FMLCLT4:7:1101:5669:5440_1	1	30	32	16	1	AC	CACACACACACACACACACACACACACACACA	NA	0	0	4	9	102	CTGGGCGGCAAGAGCAAAACTCTATCTcacacacacacacacacacacacacacacacaAAACAAGTCTGGCTACTTTCAAGCTGGGACAAGCTGGTCACTT	CTGGGCGGCAAGAGCAAA	AAGTGACCAGCTTGTCCCAG	9	23	3	18	104	20	60.985	59.891	3.68	4.45	3.09462	A	275	GCCTGGGCGGCAAGAGCAAAACTCTATCTcacacacacacacacacacacacacacacacaAAACAAGTCTGGCTACTTTCAAGCTGGGACAAGCTGGTCACTTTATGGCATCAAGCCTAAAGCTTACTACCtgtgtgAGCTCAGCCTCCAAAGCCTTAACTTCATTTTGCTaaaaaTGGAGATAATGATACTGACCATATAGGATTATCAGAAATACACGGAGAGCAGAAATACGTAATcacacaAATGTACAAATACAGAACGCTGTACACAG	lh00172:248:22FMLCLT4:7:1101:5669:5440	1
lh00172:248:22FMLCLT4:7:1101:5669:5440_1	1	30	32	16	1	AC	CACACACACACACACACACACACACACACACA	NA	0	0	4	9	103	CTGGGCGGCAAGAGCAAAACTCTATCTcacacacacacacacacacacacacacacacaAAACAAGTCTGGCTACTTTCAAGCTGGGACAAGCTGGTCACTTT	CTGGGCGGCAAGAGCAAA	AAAGTGACCAGCTTGTCCCA	9	24	3	18	105	20	60.985	59.449	3.68	4.37	3.5362	A	275	GCCTGGGCGGCAAGAGCAAAACTCTATCTcacacacacacacacacacacacacacacacaAAACAAGTCTGGCTACTTTCAAGCTGGGACAAGCTGGTCACTTTATGGCATCAAGCCTAAAGCTTACTACCtgtgtgAGCTCAGCCTCCAAAGCCTTAACTTCATTTTGCTaaaaaTGGAGATAATGATACTGACCATATAGGATTATCAGAAATACACGGAGAGCAGAAATACGTAATcacacaAATGTACAAATACAGAACGCTGTACACAG	lh00172:248:22FMLCLT4:7:1101:5669:5440	1
lh00172:248:22FMLCLT4:7:1101:5669:5440_1	1	30	32	16	1	AC	CACACACACACACACACACACACACACACACA	NA	0	0	4	9	152	CTGGGCGGCAAGAGCAAAACTCTATCTcacacacacacacacacacacacacacacacaAAACAAGTCTGGCTACTTTCAAGCTGGGACAAGCTGGTCACTTTATGGCATCAAGCCTAAAGCTTACTACCtgtgtgAGCTCAGCCTCCAAAG	CTGGGCGGCAAGAGCAAA	CTTTGGAGGCTGAGCTCACA	9	73	3	18	154	20	60.985	59.964	3.68	3.58	3.02116	F	275	GCCTGGGCGGCAAGAGCAAAACTCTATCTcacacacacacacacacacacacacacacacaAAACAAGTCTGGCTACTTTCAAGCTGGGACAAGCTGGTCACTTTATGGCATCAAGCCTAAAGCTTACTACCtgtgtgAGCTCAGCCTCCAAAGCCTTAACTTCATTTTGCTaaaaaTGGAGATAATGATACTGACCATATAGGATTATCAGAAATACACGGAGAGCAGAAATACGTAATcacacaAATGTACAAATACAGAACGCTGTACACAG	lh00172:248:22FMLCLT4:7:1101:5669:5440	1
lh00172:248:22FMLCLT4:7:1101:5669:5440_1	1	30	32	16	1	AC	CACACACACACACACACACACACACACACACA	NA	0	0	4	9	235	CTGGGCGGCAAGAGCAAAACTCTATCTcacacacacacacacacacacacacacacacaAAACAAGTCTGGCTACTTTCAAGCTGGGACAAGCTGGTCACTTTATGGCATCAAGCCTAAAGCTTACTACCtgtgtgAGCTCAGCCTCCAAAGCCTTAACTTCATTTTGCTaaaaaTGGAGATAATGATACTGACCATATAGGATTATCAGAAATACACGGAGAGCAGAAATACGT	CTGGGCGGCAAGAGCAAA	ACGTATTTCTGCTCTCCGTG	9	156	3	18	237	20	60.985	57.72	3.68	4.94	5.26486	F	275	GCCTGGGCGGCAAGAGCAAAACTCTATCTcacacacacacacacacacacacacacacacaAAACAAGTCTGGCTACTTTCAAGCTGGGACAAGCTGGTCACTTTATGGCATCAAGCCTAAAGCTTACTACCtgtgtgAGCTCAGCCTCCAAAGCCTTAACTTCATTTTGCTaaaaaTGGAGATAATGATACTGACCATATAGGATTATCAGAAATACACGGAGAGCAGAAATACGTAATcacacaAATGTACAAATACAGAACGCTGTACACAG	lh00172:248:22FMLCLT4:7:1101:5669:5440	1
lh00172:248:22FMLCLT4:7:1101:5669:5440_1	1	30	32	16	1	AC	CACACACACACACACACACACACACACACACA	NA	0	0	4	9	240	CTGGGCGGCAAGAGCAAAACTCTATCTcacacacacacacacacacacacacacacacaAAACAAGTCTGGCTACTTTCAAGCTGGGACAAGCTGGTCACTTTATGGCATCAAGCCTAAAGCTTACTACCtgtgtgAGCTCAGCCTCCAAAGCCTTAACTTCATTTTGCTaaaaaTGGAGATAATGATACTGACCATATAGGATTATCAGAAATACACGGAGAGCAGAAATACGTAATca	CTGGGCGGCAAGAGCAAA	TGATTACGTATTTCTGCTCTCCGT	9	157	3	18	242	24	60.985	59.903	3.68	4.69	7.08272	F	275	GCCTGGGCGGCAAGAGCAAAACTCTATCTcacacacacacacacacacacacacacacacaAAACAAGTCTGGCTACTTTCAAGCTGGGACAAGCTGGTCACTTTATGGCATCAAGCCTAAAGCTTACTACCtgtgtgAGCTCAGCCTCCAAAGCCTTAACTTCATTTTGCTaaaaaTGGAGATAATGATACTGACCATATAGGATTATCAGAAATACACGGAGAGCAGAAATACGTAATcacacaAATGTACAAATACAGAACGCTGTACACAG	lh00172:248:22FMLCLT4:7:1101:5669:5440	1
lh00172:248:22FMLCLT4:7:1101:5669:5440_1	1	30	32	16	1	AC	CACACACACACACACACACACACACACACACA	NA	0	0	5	9	166	CTGGGCGGCAAGAGCAAAACTCTATCTcacacacacacacacacacacacacacacacaAAACAAGTCTGGCTACTTTCAAGCTGGGACAAGCTGGTCACTTTATGGCATCAAGCCTAAAGCTTACTACCtgtgtgAGCTCAGCCTCCAAAGCCTTAACTTCATTT	CTGGGCGGCAAGAGCAAA	AAATGAAGTTAAGGCTTTGGAGG	9	84	3	18	168	23	60.985	57.271	3.68	4.3	8.71392	B	275	GCCTGGGCGGCAAGAGCAAAACTCTATCTcacacacacacacacacacacacacacacacaAAACAAGTCTGGCTACTTTCAAGCTGGGACAAGCTGGTCACTTTATGGCATCAAGCCTAAAGCTTACTACCtgtgtgAGCTCAGCCTCCAAAGCCTTAACTTCATTTTGCTaaaaaTGGAGATAATGATACTGACCATATAGGATTATCAGAAATACACGGAGAGCAGAAATACGTAATcacacaAATGTACAAATACAGAACGCTGTACACAG	lh00172:248:22FMLCLT4:7:1101:5669:5440	1
lh00172:248:22FMLCLT4:7:1101:5669:5440_1	1	30	32	16	1	AC	CACACACACACACACACACACACACACACACA	NA	0	0	5	9	235	CTGGGCGGCAAGAGCAAAACTCTATCTcacacacacacacacacacacacacacacacaAAACAAGTCTGGCTACTTTCAAGCTGGGACAAGCTGGTCACTTTATGGCATCAAGCCTAAAGCTTACTACCtgtgtgAGCTCAGCCTCCAAAGCCTTAACTTCATTTTGCTaaaaaTGGAGATAATGATACTGACCATATAGGATTATCAGAAATACACGGAGAGCAGAAATACGT	CTGGGCGGCAAGAGCAAA	ACGTATTTCTGCTCTCCGTGT	9	155	3	18	237	21	60.985	59.455	3.68	4.49	4.52997	F	275	GCCTGGGCGGCAAGAGCAAAACTCTATCTcacacacacacacacacacacacacacacacaAAACAAGTCTGGCTACTTTCAAGCTGGGACAAGCTGGTCACTTTATGGCATCAAGCCTAAAGCTTACTACCtgtgtgAGCTCAGCCTCCAAAGCCTTAACTTCATTTTGCTaaaaaTGGAGATAATGATACTGACCATATAGGATTATCAGAAATACACGGAGAGCAGAAATACGTAATcacacaAATGTACAAATACAGAACGCTGTACACAG	lh00172:248:22FMLCLT4:7:1101:5669:5440	1
lh00172:248:22FMLCLT4:7:1101:5669:5440_1	1	30	32	16	1	AC	CACACACACACACACACACACACACACACACA	NA	0	0	6	9	234	CTGGGCGGCAAGAGCAAAACTCTATCTcacacacacacacacacacacacacacacacaAAACAAGTCTGGCTACTTTCAAGCTGGGACAAGCTGGTCACTTTATGGCATCAAGCCTAAAGCTTACTACCtgtgtgAGCTCAGCCTCCAAAGCCTTAACTTCATTTTGCTaaaaaTGGAGATAATGATACTGACCATATAGGATTATCAGAAATACACGGAGAGCAGAAATACG	CTGGGCGGCAAGAGCAAA	CGTATTTCTGCTCTCCGTGT	9	155	3	18	236	20	60.985	57.72	3.68	4.49	5.26486	F	275	GCCTGGGCGGCAAGAGCAAAACTCTATCTcacacacacacacacacacacacacacacacaAAACAAGTCTGGCTACTTTCAAGCTGGGACAAGCTGGTCACTTTATGGCATCAAGCCTAAAGCTTACTACCtgtgtgAGCTCAGCCTCCAAAGCCTTAACTTCATTTTGCTaaaaaTGGAGATAATGATACTGACCATATAGGATTATCAGAAATACACGGAGAGCAGAAATACGTAATcacacaAATGTACAAATACAGAACGCTGTACACAG	lh00172:248:22FMLCLT4:7:1101:5669:5440	1
lh00172:248:22FMLCLT4:7:1101:7191:19308_1	1	165	10	5	1	AC	GTGTGTGTGT	NA	1	1	3	9	100	GAATCATTGACGAAATAAGtctctcttttttttGCgtgtgtgtgtTTTCAATAAAtttttATTCGTTATTAAATTTTATTTTCAAAGAGACCCGTGCAGC	GAATCATTGACGAAATAAGTCTCTCT	GCTGCACGGGTCTCTTTGAA	9	35	130	26	229	20	57.359	60.885	3.1	2.69	9.5262	F	237	GTAGCGGTTCGAGGGCGAGAGGACGTTCTTCATTAAACCTGACGGACTTAAGGCGGTGGCGCACATTGCCAGcccccAAACAGCTCTCCTGTTaaaaaTTGCTTTTCACCCTCCAACTATAGAGGATAAGAATCATTGACGAAATAAGtctctcttttttttGCgtgtgtgtgtTTTCAATAAAtttttATTCGTTATTAAATTTTATTTTCAAAGAGACCCGTGCAGCGAGAGCAT	lh00172:248:22FMLCLT4:7:1101:7191:19308	1
lh00172:248:22FMLCLT4:7:1101:7191:19308_1	1	165	10	5	1	AC	GTGTGTGTGT	NA	0	0	3	9	101	AGAATCATTGACGAAATAAGtctctcttttttttGCgtgtgtgtgtTTTCAATAAAtttttATTCGTTATTAAATTTTATTTTCAAAGAGACCCGTGCAGC	AGAATCATTGACGAAATAAGTCTCTCT	GCTGCACGGGTCTCTTTGAA	9	35	129	27	229	20	58.526	60.885	3.1	2.69	9.35873	F	237	GTAGCGGTTCGAGGGCGAGAGGACGTTCTTCATTAAACCTGACGGACTTAAGGCGGTGGCGCACATTGCCAGcccccAAACAGCTCTCCTGTTaaaaaTTGCTTTTCACCCTCCAACTATAGAGGATAAGAATCATTGACGAAATAAGtctctcttttttttGCgtgtgtgtgtTTTCAATAAAtttttATTCGTTATTAAATTTTATTTTCAAAGAGACCCGTGCAGCGAGAGCAT	lh00172:248:22FMLCLT4:7:1101:7191:19308	1
lh00172:248:22FMLCLT4:7:1101:7191:19308_1	1	165	10	5	1	AC	GTGTGTGTGT	NA	0	0	4	36	194	AACCTGACGGACTTAAGGCGGTGGCGCACATTGCCAGcccccAAACAGCTCTCCTGTTaaaaaTTGCTTTTCACCCTCCAACTATAGAGGATAAGAATCATTGACGAAATAAGtctctcttttttttGCgtgtgtgtgtTTTCAATAAAtttttATTCGTTATTAAATTTTATTTTCAAAGAGACCCGTGCAGC	AACCTGACGGACTTAAGGCG	GCTGCACGGGTCTCTTTGA	109	36	36	20	229	19	60.038	60.302	5.52	2.69	1.33932	F	237	GTAGCGGTTCGAGGGCGAGAGGACGTTCTTCATTAAACCTGACGGACTTAAGGCGGTGGCGCACATTGCCAGcccccAAACAGCTCTCCTGTTaaaaaTTGCTTTTCACCCTCCAACTATAGAGGATAAGAATCATTGACGAAATAAGtctctcttttttttGCgtgtgtgtgtTTTCAATAAAtttttATTCGTTATTAAATTTTATTTTCAAAGAGACCCGTGCAGCGAGAGCAT	lh00172:248:22FMLCLT4:7:1101:7191:19308	1
lh00172:248:22FMLCLT4:7:1101:7191:19308_1	1	165	10	5	1	AC	GTGTGTGTGT	NA	0	0	4	35	194	AACCTGACGGACTTAAGGCGGTGGCGCACATTGCCAGcccccAAACAGCTCTCCTGTTaaaaaTTGCTTTTCACCCTCCAACTATAGAGGATAAGAATCATTGACGAAATAAGtctctcttttttttGCgtgtgtgtgtTTTCAATAAAtttttATTCGTTATTAAATTTTATTTTCAAAGAGACCCGTGCAGC	AACCTGACGGACTTAAGGCG	GCTGCACGGGTCTCTTTGAA	109	35	36	20	229	20	60.038	60.885	5.52	2.69	0.922309	F	237	GTAGCGGTTCGAGGGCGAGAGGACGTTCTTCATTAAACCTGACGGACTTAAGGCGGTGGCGCACATTGCCAGcccccAAACAGCTCTCCTGTTaaaaaTTGCTTTTCACCCTCCAACTATAGAGGATAAGAATCATTGACGAAATAAGtctctcttttttttGCgtgtgtgtgtTTTCAATAAAtttttATTCGTTATTAAATTTTATTTTCAAAGAGACCCGTGCAGCGAGAGCAT	lh00172:248:22FMLCLT4:7:1101:7191:19308	1
lh00172:248:22FMLCLT4:7:1101:7191:19308_1	1	165	10	5	1	AC	GTGTGTGTGT	NA	0	0	4	10	101	AGAATCATTGACGAAATAAGtctctcttttttttGCgtgtgtgtgtTTTCAATAAAtttttATTCGTTATTAAATTTTATTTTCAAAGAGACCCGTGCAGC	AGAATCATTGACGAAATAAGTCTCTC	GCTGCACGGGTCTCTTTGAA	10	35	129	26	229	20	57.359	60.885	3.2	2.69	9.5262	F	237	GTAGCGGTTCGAGGGCGAGAGGACGTTCTTCATTAAACCTGACGGACTTAAGGCGGTGGCGCACATTGCCAGcccccAAACAGCTCTCCTGTTaaaaaTTGCTTTTCACCCTCCAACTATAGAGGATAAGAATCATTGACGAAATAAGtctctcttttttttGCgtgtgtgtgtTTTCAATAAAtttttATTCGTTATTAAATTTTATTTTCAAAGAGACCCGTGCAGCGAGAGCAT	lh00172:248:22FMLCLT4:7:1101:7191:19308	1
lh00172:248:22FMLCLT4:7:1101:7191:19308_1	1	165	10	5	1	AC	GTGTGTGTGT	NA	0	0	5	36	189	GACGGACTTAAGGCGGTGGCGCACATTGCCAGcccccAAACAGCTCTCCTGTTaaaaaTTGCTTTTCACCCTCCAACTATAGAGGATAAGAATCATTGACGAAATAAGtctctcttttttttGCgtgtgtgtgtTTTCAATAAAtttttATTCGTTATTAAATTTTATTTTCAAAGAGACCCGTGCAGC	GACGGACTTAAGGCGGTGG	GCTGCACGGGTCTCTTTGA	105	36	41	19	229	19	60.447	60.302	4.61	2.69	2.74903	F	237	GTAGCGGTTCGAGGGCGAGAGGACGTTCTTCATTAAACCTGACGGACTTAAGGCGGTGGCGCACATTGCCAGcccccAAACAGCTCTCCTGTTaaaaaTTGCTTTTCACCCTCCAACTATAGAGGATAAGAATCATTGACGAAATAAGtctctcttttttttGCgtgtgtgtgtTTTCAATAAAtttttATTCGTTATTAAATTTTATTTTCAAAGAGACCCGTGCAGCGAGAGCAT	lh00172:248:22FMLCLT4:7:1101:7191:19308	1
lh00172:248:22FMLCLT4:7:1101:7191:19308_1	1	165	10	5	1	AC	GTGTGTGTGT	NA	0	0	5	35	189	GACGGACTTAAGGCGGTGGCGCACATTGCCAGcccccAAACAGCTCTCCTGTTaaaaaTTGCTTTTCACCCTCCAACTATAGAGGATAAGAATCATTGACGAAATAAGtctctcttttttttGCgtgtgtgtgtTTTCAATAAAtttttATTCGTTATTAAATTTTATTTTCAAAGAGACCCGTGCAGC	GACGGACTTAAGGCGGTGG	GCTGCACGGGTCTCTTTGAA	105	35	41	19	229	20	60.447	60.885	4.61	2.69	2.33202	F	237	GTAGCGGTTCGAGGGCGAGAGGACGTTCTTCATTAAACCTGACGGACTTAAGGCGGTGGCGCACATTGCCAGcccccAAACAGCTCTCCTGTTaaaaaTTGCTTTTCACCCTCCAACTATAGAGGATAAGAATCATTGACGAAATAAGtctctcttttttttGCgtgtgtgtgtTTTCAATAAAtttttATTCGTTATTAAATTTTATTTTCAAAGAGACCCGTGCAGCGAGAGCAT	lh00172:248:22FMLCLT4:7:1101:7191:19308	1
lh00172:248:22FMLCLT4:7:1101:7191:19308_1	1	165	10	5	1	AC	GTGTGTGTGT	NA	0	0	5	35	216	GGCGAGAGGACGTTCTTCATTAAACCTGACGGACTTAAGGCGGTGGCGCACATTGCCAGcccccAAACAGCTCTCCTGTTaaaaaTTGCTTTTCACCCTCCAACTATAGAGGATAAGAATCATTGACGAAATAAGtctctcttttttttGCgtgtgtgtgtTTTCAATAAAtttttATTCGTTATTAAATTTTATTTTCAAAGAGACCCGTGCAGC	GGCGAGAGGACGTTCTTCAT	GCTGCACGGGTCTCTTTGAA	131	35	14	20	229	20	59.826	60.885	2.57	2.69	1.05841	F	237	GTAGCGGTTCGAGGGCGAGAGGACGTTCTTCATTAAACCTGACGGACTTAAGGCGGTGGCGCACATTGCCAGcccccAAACAGCTCTCCTGTTaaaaaTTGCTTTTCACCCTCCAACTATAGAGGATAAGAATCATTGACGAAATAAGtctctcttttttttGCgtgtgtgtgtTTTCAATAAAtttttATTCGTTATTAAATTTTATTTTCAAAGAGACCCGTGCAGCGAGAGCAT	lh00172:248:22FMLCLT4:7:1101:7191:19308	1
lh00172:248:22FMLCLT4:7:1101:7191:19308_1	1	165	10	5	1	AC	GTGTGTGTGT	NA	0	0	5	34	189	TGACGGACTTAAGGCGGTGGCGCACATTGCCAGcccccAAACAGCTCTCCTGTTaaaaaTTGCTTTTCACCCTCCAACTATAGAGGATAAGAATCATTGACGAAATAAGtctctcttttttttGCgtgtgtgtgtTTTCAATAAAtttttATTCGTTATTAAATTTTATTTTCAAAGAGACCCGTGCAG	TGACGGACTTAAGGCGGTG	CTGCACGGGTCTCTTTGAAA	106	34	40	19	228	20	59.709	58.407	4.94	2.69	2.88415	F	237	GTAGCGGTTCGAGGGCGAGAGGACGTTCTTCATTAAACCTGACGGACTTAAGGCGGTGGCGCACATTGCCAGcccccAAACAGCTCTCCTGTTaaaaaTTGCTTTTCACCCTCCAACTATAGAGGATAAGAATCATTGACGAAATAAGtctctcttttttttGCgtgtgtgtgtTTTCAATAAAtttttATTCGTTATTAAATTTTATTTTCAAAGAGACCCGTGCAGCGAGAGCAT	lh00172:248:22FMLCLT4:7:1101:7191:19308	1
lh00172:248:22FMLCLT4:7:1101:7959:22628_1	1	183	20	5	1	ACAG	CTGTCTGTCTGTCTGTCTGT	NA	1	1	2	16	240	CCTTCAAATTCTCGTTATTCTACTACAAAATACaaaaaTAGCTTTAATTTGTTTAGTTAGTTCTAAGAAGACTCCAATAAgggggTGTCCTTACAAGATGGTCGAAAATACGCTTACTGGACAGCACGAATGCCATGTGATGGATATAGAAGACCACGACGACAAAGTCCAATATCGACACCctgtctgtctgtctgtctgtCCGCCTACGACTTTGTGCTCTCCTGGCTATTTCGTTAA	CCTTCAAATTCTCGTTATTCTACTACA	TTAACGAAATAGCCAGGAGAGC	155	16	1	27	240	22	57.418	58.206	2.74	4.09	13.376	F	246	CCTTCAAATTCTCGTTATTCTACTACAAAATACaaaaaTAGCTTTAATTTGTTTAGTTAGTTCTAAGAAGACTCCAATAAgggggTGTCCTTACAAGATGGTCGAAAATACGCTTACTGGACAGCACGAATGCCATGTGATGGATATAGAAGACCACGACGACAAAGTCCAATATCGACACCctgtctgtctgtctgtctgtCCGCCTACGACTTTGTGCTCTCCTGGCTATTTCGTTAATTGGAC	lh00172:248:22FMLCLT4:7:1101:7959:22628	1
lh00172:248:22FMLCLT4:7:1101:7959:22628_1	1	183	20	5	1	ACAG	CTGTCTGTCTGTCTGTCTGT	NA	0	0	2	15	240	CCTTCAAATTCTCGTTATTCTACTACAAAATACaaaaaTAGCTTTAATTTGTTTAGTTAGTTCTAAGAAGACTCCAATAAgggggTGTCCTTACAAGATGGTCGAAAATACGCTTACTGGACAGCACGAATGCCATGTGATGGATATAGAAGACCACGACGACAAAGTCCAATATCGACACCctgtctgtctgtctgtctgtCCGCCTACGACTTTGTGCTCTCCTGGCTATTTCGTTAA	CCTTCAAATTCTCGTTATTCTACTACA	TTAACGAAATAGCCAGGAGAGCA	155	15	1	27	240	23	57.418	59.803	2.74	4.26	12.7793	F	246	CCTTCAAATTCTCGTTATTCTACTACAAAATACaaaaaTAGCTTTAATTTGTTTAGTTAGTTCTAAGAAGACTCCAATAAgggggTGTCCTTACAAGATGGTCGAAAATACGCTTACTGGACAGCACGAATGCCATGTGATGGATATAGAAGACCACGACGACAAAGTCCAATATCGACACCctgtctgtctgtctgtctgtCCGCCTACGACTTTGTGCTCTCCTGGCTATTTCGTTAATTGGAC	lh00172:248:22FMLCLT4:7:1101:7959:22628	1
lh00172:248:22FMLCLT4:7:1101:7959:22628_1	1	183	20	5	1	ACAG	CTGTCTGTCTGTCTGTCTGT	NA	0	0	2	15	241	CCTTCAAATTCTCGTTATTCTACTACAAAATACaaaaaTAGCTTTAATTTGTTTAGTTAGTTCTAAGAAGACTCCAATAAgggggTGTCCTTACAAGATGGTCGAAAATACGCTTACTGGACAGCACGAATGCCATGTGATGGATATAGAAGACCACGACGACAAAGTCCAATATCGACACCctgtctgtctgtctgtctgtCCGCCTACGACTTTGTGCTCTCCTGGCTATTTCGTTAAT	CCTTCAAATTCTCGTTATTCTACTACA	ATTAACGAAATAGCCAGGAGAGCA	155	15	1	27	241	24	57.418	60.142	2.74	4.26	13.7241	F	246	CCTTCAAATTCTCGTTATTCTACTACAAAATACaaaaaTAGCTTTAATTTGTTTAGTTAGTTCTAAGAAGACTCCAATAAgggggTGTCCTTACAAGATGGTCGAAAATACGCTTACTGGACAGCACGAATGCCATGTGATGGATATAGAAGACCACGACGACAAAGTCCAATATCGACACCctgtctgtctgtctgtctgtCCGCCTACGACTTTGTGCTCTCCTGGCTATTTCGTTAATTGGAC	lh00172:248:22FMLCLT4:7:1101:7959:22628	1
lh00172:248:22FMLCLT4:7:1101:7959:22628_1	1	183	20	5	1	ACAG	CTGTCTGTCTGTCTGTCTGT	NA	0	0	3	14	152	TGTCCTTACAAGATGGTCGAAAATACGCTTACTGGACAGCACGAATGCCATGTGATGGATATAGAAGACCACGACGACAAAGTCCAATATCGACACCctgtctgtctgtctgtctgtCCGCCTACGACTTTGTGCTCTCCTGGCTATTTCGT	TGTCCTTACAAGATGGTCGAAA	ACGAAATAGCCAGGAGAGCAC	75	14	86	22	237	21	57.389	60.135	3.46	4.4	5.74528	A	246	CCTTCAAATTCTCGTTATTCTACTACAAAATACaaaaaTAGCTTTAATTTGTTTAGTTAGTTCTAAGAAGACTCCAATAAgggggTGTCCTTACAAGATGGTCGAAAATACGCTTACTGGACAGCACGAATGCCATGTGATGGATATAGAAGACCACGACGACAAAGTCCAATATCGACACCctgtctgtctgtctgtctgtCCGCCTACGACTTTGTGCTCTCCTGGCTATTTCGTTAATTGGAC	lh00172:248:22FMLCLT4:7:1101:7959:22628	1
lh00172:248:22FMLCLT4:7:1101:7959:22628_1	1	183	20	5	1	ACAG	CTGTCTGTCTGTCTGTCTGT	NA	0	0	4	8	145	TGTCCTTACAAGATGGTCGAAAATACGCTTACTGGACAGCACGAATGCCATGTGATGGATATAGAAGACCACGACGACAAAGTCCAATATCGACACCctgtctgtctgtctgtctgtCCGCCTACGACTTTGTGCTCTCCTGGCT	TGTCCTTACAAGATGGTCGAAA	AGCCAGGAGAGCACAAAGTC	75	8	86	22	230	20	57.389	59.964	3.46	3.01	4.64663	A	246	CCTTCAAATTCTCGTTATTCTACTACAAAATACaaaaaTAGCTTTAATTTGTTTAGTTAGTTCTAAGAAGACTCCAATAAgggggTGTCCTTACAAGATGGTCGAAAATACGCTTACTGGACAGCACGAATGCCATGTGATGGATATAGAAGACCACGACGACAAAGTCCAATATCGACACCctgtctgtctgtctgtctgtCCGCCTACGACTTTGTGCTCTCCTGGCTATTTCGTTAATTGGAC	lh00172:248:22FMLCLT4:7:1101:7959:22628	1
lh00172:248:22FMLCLT4:7:1101:7959:22628_1	1	183	20	5	1	ACAG	CTGTCTGTCTGTCTGTCTGT	NA	0	0	4	8	147	ggTGTCCTTACAAGATGGTCGAAAATACGCTTACTGGACAGCACGAATGCCATGTGATGGATATAGAAGACCACGACGACAAAGTCCAATATCGACACCctgtctgtctgtctgtctgtCCGCCTACGACTTTGTGCTCTCCTGGCT	GGTGTCCTTACAAGATGGTCGA	AGCCAGGAGAGCACAAAGTC	77	8	84	22	230	20	59.767	59.964	4.2	3.01	2.26896	F	246	CCTTCAAATTCTCGTTATTCTACTACAAAATACaaaaaTAGCTTTAATTTGTTTAGTTAGTTCTAAGAAGACTCCAATAAgggggTGTCCTTACAAGATGGTCGAAAATACGCTTACTGGACAGCACGAATGCCATGTGATGGATATAGAAGACCACGACGACAAAGTCCAATATCGACACCctgtctgtctgtctgtctgtCCGCCTACGACTTTGTGCTCTCCTGGCTATTTCGTTAATTGGAC	lh00172:248:22FMLCLT4:7:1101:7959:22628	1
lh00172:248:22FMLCLT4:7:1101:7959:22628_1	1	183	20	5	1	ACAG	CTGTCTGTCTGTCTGTCTGT	NA	0	0	4	8	230	CCTTCAAATTCTCGTTATTCTACTACAAAATACaaaaaTAGCTTTAATTTGTTTAGTTAGTTCTAAGAAGACTCCAATAAgggggTGTCCTTACAAGATGGTCGAAAATACGCTTACTGGACAGCACGAATGCCATGTGATGGATATAGAAGACCACGACGACAAAGTCCAATATCGACACCctgtctgtctgtctgtctgtCCGCCTACGACTTTGTGCTCTCCTGGCT	CCTTCAAATTCTCGTTATTCTACTACA	AGCCAGGAGAGCACAAAGTC	155	8	1	27	230	20	57.418	59.964	2.74	3.01	9.61845	F	246	CCTTCAAATTCTCGTTATTCTACTACAAAATACaaaaaTAGCTTTAATTTGTTTAGTTAGTTCTAAGAAGACTCCAATAAgggggTGTCCTTACAAGATGGTCGAAAATACGCTTACTGGACAGCACGAATGCCATGTGATGGATATAGAAGACCACGACGACAAAGTCCAATATCGACACCctgtctgtctgtctgtctgtCCGCCTACGACTTTGTGCTCTCCTGGCTATTTCGTTAATTGGAC	lh00172:248:22FMLCLT4:7:1101:7959:22628	1
lh00172:248:22FMLCLT4:7:1101:7959:22628_1	1	183	20	5	1	ACAG	CTGTCTGTCTGTCTGTCTGT	NA	0	0	4	6	143	TGTCCTTACAAGATGGTCGAAAATACGCTTACTGGACAGCACGAATGCCATGTGATGGATATAGAAGACCACGACGACAAAGTCCAATATCGACACCctgtctgtctgtctgtctgtCCGCCTACGACTTTGTGCTCTCCTGG	TGTCCTTACAAGATGGTCGAAA	CCAGGAGAGCACAAAGTCGT	75	6	86	22	228	20	57.389	59.966	3.46	4.34	4.64466	A	246	CCTTCAAATTCTCGTTATTCTACTACAAAATACaaaaaTAGCTTTAATTTGTTTAGTTAGTTCTAAGAAGACTCCAATAAgggggTGTCCTTACAAGATGGTCGAAAATACGCTTACTGGACAGCACGAATGCCATGTGATGGATATAGAAGACCACGACGACAAAGTCCAATATCGACACCctgtctgtctgtctgtctgtCCGCCTACGACTTTGTGCTCTCCTGGCTATTTCGTTAATTGGAC	lh00172:248:22FMLCLT4:7:1101:7959:22628	1
lh00172:248:22FMLCLT4:7:1101:7959:22628_1	1	183	20	5	1	ACAG	CTGTCTGTCTGTCTGTCTGT	NA	0	0	4	6	145	ggTGTCCTTACAAGATGGTCGAAAATACGCTTACTGGACAGCACGAATGCCATGTGATGGATATAGAAGACCACGACGACAAAGTCCAATATCGACACCctgtctgtctgtctgtctgtCCGCCTACGACTTTGTGCTCTCCTGG	GGTGTCCTTACAAGATGGTCGA	CCAGGAGAGCACAAAGTCGT	77	6	84	22	228	20	59.767	59.966	4.2	4.34	2.267	F	246	CCTTCAAATTCTCGTTATTCTACTACAAAATACaaaaaTAGCTTTAATTTGTTTAGTTAGTTCTAAGAAGACTCCAATAAgggggTGTCCTTACAAGATGGTCGAAAATACGCTTACTGGACAGCACGAATGCCATGTGATGGATATAGAAGACCACGACGACAAAGTCCAATATCGACACCctgtctgtctgtctgtctgtCCGCCTACGACTTTGTGCTCTCCTGGCTATTTCGTTAATTGGAC	lh00172:248:22FMLCLT4:7:1101:7959:22628	1
lh00172:248:22FMLCLT4:7:1101:7959:22628_1	1	183	20	5	1	ACAG	CTGTCTGTCTGTCTGTCTGT	NA	0	0	4	6	228	CCTTCAAATTCTCGTTATTCTACTACAAAATACaaaaaTAGCTTTAATTTGTTTAGTTAGTTCTAAGAAGACTCCAATAAgggggTGTCCTTACAAGATGGTCGAAAATACGCTTACTGGACAGCACGAATGCCATGTGATGGATATAGAAGACCACGACGACAAAGTCCAATATCGACACCctgtctgtctgtctgtctgtCCGCCTACGACTTTGTGCTCTCCTGG	CCTTCAAATTCTCGTTATTCTACTACA	CCAGGAGAGCACAAAGTCGT	155	6	1	27	228	20	57.418	59.966	2.74	4.34	9.61649	F	246	CCTTCAAATTCTCGTTATTCTACTACAAAATACaaaaaTAGCTTTAATTTGTTTAGTTAGTTCTAAGAAGACTCCAATAAgggggTGTCCTTACAAGATGGTCGAAAATACGCTTACTGGACAGCACGAATGCCATGTGATGGATATAGAAGACCACGACGACAAAGTCCAATATCGACACCctgtctgtctgtctgtctgtCCGCCTACGACTTTGTGCTCTCCTGGCTATTTCGTTAATTGGAC	lh00172:248:22FMLCLT4:7:1101:7959:22628	1
lh00172:248:22FMLCLT4:7:1101:7959:22628_1	1	183	20	5	1	ACAG	CTGTCTGTCTGTCTGTCTGT	NA	0	0	4	1	140	ggTGTCCTTACAAGATGGTCGAAAATACGCTTACTGGACAGCACGAATGCCATGTGATGGATATAGAAGACCACGACGACAAAGTCCAATATCGACACCctgtctgtctgtctgtctgtCCGCCTACGACTTTGTGCTCT	GGTGTCCTTACAAGATGGTCGA	AGAGCACAAAGTCGTAGGCG	77	1	84	22	223	20	59.767	60.389	4.2	5.52	2.62159	F	246	CCTTCAAATTCTCGTTATTCTACTACAAAATACaaaaaTAGCTTTAATTTGTTTAGTTAGTTCTAAGAAGACTCCAATAAgggggTGTCCTTACAAGATGGTCGAAAATACGCTTACTGGACAGCACGAATGCCATGTGATGGATATAGAAGACCACGACGACAAAGTCCAATATCGACACCctgtctgtctgtctgtctgtCCGCCTACGACTTTGTGCTCTCCTGGCTATTTCGTTAATTGGAC	lh00172:248:22FMLCLT4:7:1101:7959:22628	1
lh00172:248:22FMLCLT4:7:1101:7959:22628_1	1	183	20	5	1	ACAG	CTGTCTGTCTGTCTGTCTGT	NA	0	0	4	1	223	CCTTCAAATTCTCGTTATTCTACTACAAAATACaaaaaTAGCTTTAATTTGTTTAGTTAGTTCTAAGAAGACTCCAATAAgggggTGTCCTTACAAGATGGTCGAAAATACGCTTACTGGACAGCACGAATGCCATGTGATGGATATAGAAGACCACGACGACAAAGTCCAATATCGACACCctgtctgtctgtctgtctgtCCGCCTACGACTTTGTGCTCT	CCTTCAAATTCTCGTTATTCTACTACA	AGAGCACAAAGTCGTAGGCG	155	1	1	27	223	20	57.418	60.389	2.74	5.52	9.97108	F	246	CCTTCAAATTCTCGTTATTCTACTACAAAATACaaaaaTAGCTTTAATTTGTTTAGTTAGTTCTAAGAAGACTCCAATAAgggggTGTCCTTACAAGATGGTCGAAAATACGCTTACTGGACAGCACGAATGCCATGTGATGGATATAGAAGACCACGACGACAAAGTCCAATATCGACACCctgtctgtctgtctgtctgtCCGCCTACGACTTTGTGCTCTCCTGGCTATTTCGTTAATTGGAC	lh00172:248:22FMLCLT4:7:1101:7959:22628	1
lh00172:248:22FMLCLT4:7:1101:7959:22628_1	1	183	20	5	1	ACAG	CTGTCTGTCTGTCTGTCTGT	NA	0	0	6	8	122	TACGCTTACTGGACAGCACGAATGCCATGTGATGGATATAGAAGACCACGACGACAAAGTCCAATATCGACACCctgtctgtctgtctgtctgtCCGCCTACGACTTTGTGCTCTCCTGGCT	TACGCTTACTGGACAGCACG	AGCCAGGAGAGCACAAAGTC	54	8	109	20	230	20	60.109	59.964	5.34	3.01	0.14548	A	246	CCTTCAAATTCTCGTTATTCTACTACAAAATACaaaaaTAGCTTTAATTTGTTTAGTTAGTTCTAAGAAGACTCCAATAAgggggTGTCCTTACAAGATGGTCGAAAATACGCTTACTGGACAGCACGAATGCCATGTGATGGATATAGAAGACCACGACGACAAAGTCCAATATCGACACCctgtctgtctgtctgtctgtCCGCCTACGACTTTGTGCTCTCCTGGCTATTTCGTTAATTGGAC	lh00172:248:22FMLCLT4:7:1101:7959:22628	1
lh00172:248:22FMLCLT4:7:1101:7959:22628_1	1	183	20	5	1	ACAG	CTGTCTGTCTGTCTGTCTGT	NA	0	0	6	6	120	TACGCTTACTGGACAGCACGAATGCCATGTGATGGATATAGAAGACCACGACGACAAAGTCCAATATCGACACCctgtctgtctgtctgtctgtCCGCCTACGACTTTGTGCTCTCCTGG	TACGCTTACTGGACAGCACG	CCAGGAGAGCACAAAGTCGT	54	6	109	20	228	20	60.109	59.966	5.34	4.34	0.143517	A	246	CCTTCAAATTCTCGTTATTCTACTACAAAATACaaaaaTAGCTTTAATTTGTTTAGTTAGTTCTAAGAAGACTCCAATAAgggggTGTCCTTACAAGATGGTCGAAAATACGCTTACTGGACAGCACGAATGCCATGTGATGGATATAGAAGACCACGACGACAAAGTCCAATATCGACACCctgtctgtctgtctgtctgtCCGCCTACGACTTTGTGCTCTCCTGGCTATTTCGTTAATTGGAC	lh00172:248:22FMLCLT4:7:1101:7959:22628	1
lh00172:248:22FMLCLT4:7:1101:7959:22628_1	1	183	20	5	1	ACAG	CTGTCTGTCTGTCTGTCTGT	NA	0	0	6	1	115	TACGCTTACTGGACAGCACGAATGCCATGTGATGGATATAGAAGACCACGACGACAAAGTCCAATATCGACACCctgtctgtctgtctgtctgtCCGCCTACGACTTTGTGCTCT	TACGCTTACTGGACAGCACG	AGAGCACAAAGTCGTAGGCG	54	1	109	20	223	20	60.109	60.389	5.34	5.52	0.498107	A	246	CCTTCAAATTCTCGTTATTCTACTACAAAATACaaaaaTAGCTTTAATTTGTTTAGTTAGTTCTAAGAAGACTCCAATAAgggggTGTCCTTACAAGATGGTCGAAAATACGCTTACTGGACAGCACGAATGCCATGTGATGGATATAGAAGACCACGACGACAAAGTCCAATATCGACACCctgtctgtctgtctgtctgtCCGCCTACGACTTTGTGCTCTCCTGGCTATTTCGTTAATTGGAC	lh00172:248:22FMLCLT4:7:1101:7959:22628	1
lh00172:248:22FMLCLT4:7:1101:8000:11632_1	1	52	20	5	1	AGGC	CCTGCCTGCCTGCCTGCCTG	NA	1	1	3	30	140	CTAAGACAGGGCTTCTCAGGTCGTTGTTCAGTAAAGTTCTTTGCCTACGTAcctgcctgcctgcctgcctgGGGACAAAATTCTAGTCTCAGTTTcacacaGAACTAGTTTCACAAAGAACCATCGATCACTGCCTTGCG	CTAAGACAGGGCTTCTCAGGT	CGCAAGGCAGTGATCGATG	30	50	1	21	140	19	58.816	59.36	4	3.84	3.82375	B	161	CTAAGACAGGGCTTCTCAGGTCGTTGTTCAGTAAAGTTCTTTGCCTACGTAcctgcctgcctgcctgcctgGGGACAAAATTCTAGTCTCAGTTTcacacaGAACTAGTTTCACAAAGAACCATCGATCACTGCCTTGCGGCTTGATGGCCTCAAGGTCTT	lh00172:248:22FMLCLT4:7:1101:8000:11632	1
lh00172:248:22FMLCLT4:7:1101:8000:11632_1	1	52	20	5	1	AGGC	CCTGCCTGCCTGCCTGCCTG	NA	0	0	3	29	140	CTAAGACAGGGCTTCTCAGGTCGTTGTTCAGTAAAGTTCTTTGCCTACGTAcctgcctgcctgcctgcctgGGGACAAAATTCTAGTCTCAGTTTcacacaGAACTAGTTTCACAAAGAACCATCGATCACTGCCTTGCG	CTAAGACAGGGCTTCTCAGGTC	CGCAAGGCAGTGATCGATG	29	50	1	22	140	19	59.833	59.36	3.85	3.84	3.80756	B	161	CTAAGACAGGGCTTCTCAGGTCGTTGTTCAGTAAAGTTCTTTGCCTACGTAcctgcctgcctgcctgcctgGGGACAAAATTCTAGTCTCAGTTTcacacaGAACTAGTTTCACAAAGAACCATCGATCACTGCCTTGCGGCTTGATGGCCTCAAGGTCTT	lh00172:248:22FMLCLT4:7:1101:8000:11632	1
lh00172:248:22FMLCLT4:7:1101:8000:11632_1	1	52	20	5	1	AGGC	CCTGCCTGCCTGCCTGCCTG	NA	0	0	3	29	140	CTAAGACAGGGCTTCTCAGGTCGTTGTTCAGTAAAGTTCTTTGCCTACGTAcctgcctgcctgcctgcctgGGGACAAAATTCTAGTCTCAGTTTcacacaGAACTAGTTTCACAAAGAACCATCGATCACTGCCTTGCG	CTAAGACAGGGCTTCTCAGGTC	CGCAAGGCAGTGATCGATGG	29	49	1	22	140	20	59.833	61.769	3.85	3.51	3.93659	B	161	CTAAGACAGGGCTTCTCAGGTCGTTGTTCAGTAAAGTTCTTTGCCTACGTAcctgcctgcctgcctgcctgGGGACAAAATTCTAGTCTCAGTTTcacacaGAACTAGTTTCACAAAGAACCATCGATCACTGCCTTGCGGCTTGATGGCCTCAAGGTCTT	lh00172:248:22FMLCLT4:7:1101:8000:11632	1
lh00172:248:22FMLCLT4:7:1101:8000:11632_1	1	52	20	5	1	AGGC	CCTGCCTGCCTGCCTGCCTG	NA	0	0	4	25	133	CAGGGCTTCTCAGGTCGTTGTTCAGTAAAGTTCTTTGCCTACGTAcctgcctgcctgcctgcctgGGGACAAAATTCTAGTCTCAGTTTcacacaGAACTAGTTTCACAAAGAACCATCGATCACTGCCTTGC	CAGGGCTTCTCAGGTCGTTG	GCAAGGCAGTGATCGATGGT	25	48	7	20	139	20	60.672	60.746	4.1	3.55	1.41763	B	161	CTAAGACAGGGCTTCTCAGGTCGTTGTTCAGTAAAGTTCTTTGCCTACGTAcctgcctgcctgcctgcctgGGGACAAAATTCTAGTCTCAGTTTcacacaGAACTAGTTTCACAAAGAACCATCGATCACTGCCTTGCGGCTTGATGGCCTCAAGGTCTT	lh00172:248:22FMLCLT4:7:1101:8000:11632	1
lh00172:248:22FMLCLT4:7:1101:8000:11632_1	1	52	20	5	1	AGGC	CCTGCCTGCCTGCCTGCCTG	NA	0	0	4	23	128	GGGCTTCTCAGGTCGTTGTTCAGTAAAGTTCTTTGCCTACGTAcctgcctgcctgcctgcctgGGGACAAAATTCTAGTCTCAGTTTcacacaGAACTAGTTTCACAAAGAACCATCGATCACTGCCT	GGGCTTCTCAGGTCGTTGTT	AGGCAGTGATCGATGGTTCT	23	45	9	20	136	20	60.25	58.801	2.83	3.01	1.44905	B	161	CTAAGACAGGGCTTCTCAGGTCGTTGTTCAGTAAAGTTCTTTGCCTACGTAcctgcctgcctgcctgcctgGGGACAAAATTCTAGTCTCAGTTTcacacaGAACTAGTTTCACAAAGAACCATCGATCACTGCCTTGCGGCTTGATGGCCTCAAGGTCTT	lh00172:248:22FMLCLT4:7:1101:8000:11632	1
lh00172:248:22FMLCLT4:7:1101:8000:11632_1	1	52	20	5	1	AGGC	CCTGCCTGCCTGCCTGCCTG	NA	0	0	4	23	131	GGGCTTCTCAGGTCGTTGTTCAGTAAAGTTCTTTGCCTACGTAcctgcctgcctgcctgcctgGGGACAAAATTCTAGTCTCAGTTTcacacaGAACTAGTTTCACAAAGAACCATCGATCACTGCCTTGC	GGGCTTCTCAGGTCGTTGTT	GCAAGGCAGTGATCGATGGT	23	48	9	20	139	20	60.25	60.746	2.83	3.55	0.996183	B	161	CTAAGACAGGGCTTCTCAGGTCGTTGTTCAGTAAAGTTCTTTGCCTACGTAcctgcctgcctgcctgcctgGGGACAAAATTCTAGTCTCAGTTTcacacaGAACTAGTTTCACAAAGAACCATCGATCACTGCCTTGCGGCTTGATGGCCTCAAGGTCTT	lh00172:248:22FMLCLT4:7:1101:8000:11632	1
lh00172:248:22FMLCLT4:7:1101:8145:25163_1	1	78	10	5	1	AG	TCTCTCTCTC	NA	1	1	2	47	208	CGCGATCGGGAAATGAAATTAGTCGCAAGTAAGCGTTGTACCTGTGCGACCTCTTTCTTGTGCTGCAtctctctctcACTGTTTTCTTTTCAAtttttAGACACGGTGAACACATTCTGGATCGTCCTTGTGGCATTAAATATCCAGCAGGACTAATGAAAATGAAAGTGTTCCGAGTCGTTACTTTCTCCAATACTGTGCGAAACGG	CGCGATCGGGAAATGAAATT	CCGTTTCGCACAGTATTGGAG	47	110	11	20	218	21	57.244	59.606	1.82	3.86	4.14938	F	220	AGAAGTGTACCGCGATCGGGAAATGAAATTAGTCGCAAGTAAGCGTTGTACCTGTGCGACCTCTTTCTTGTGCTGCAtctctctctcACTGTTTTCTTTTCAAtttttAGACACGGTGAACACATTCTGGATCGTCCTTGTGGCATTAAATATCCAGCAGGACTAATGAAAATGAAAGTGTTCCGAGTCGTTACTTTCTCCAATACTGTGCGAAACGGAG	lh00172:248:22FMLCLT4:7:1101:8145:25163	1
lh00172:248:22FMLCLT4:7:1101:8145:25163_1	1	78	10	5	1	AG	TCTCTCTCTC	NA	0	0	3	47	209	CGCGATCGGGAAATGAAATTAGTCGCAAGTAAGCGTTGTACCTGTGCGACCTCTTTCTTGTGCTGCAtctctctctcACTGTTTTCTTTTCAAtttttAGACACGGTGAACACATTCTGGATCGTCCTTGTGGCATTAAATATCCAGCAGGACTAATGAAAATGAAAGTGTTCCGAGTCGTTACTTTCTCCAATACTGTGCGAAACGGA	CGCGATCGGGAAATGAAATT	TCCGTTTCGCACAGTATTGGA	47	111	11	20	219	21	57.244	59.999	1.82	3.53	3.7569	F	220	AGAAGTGTACCGCGATCGGGAAATGAAATTAGTCGCAAGTAAGCGTTGTACCTGTGCGACCTCTTTCTTGTGCTGCAtctctctctcACTGTTTTCTTTTCAAtttttAGACACGGTGAACACATTCTGGATCGTCCTTGTGGCATTAAATATCCAGCAGGACTAATGAAAATGAAAGTGTTCCGAGTCGTTACTTTCTCCAATACTGTGCGAAACGGAG	lh00172:248:22FMLCLT4:7:1101:8145:25163	1
lh00172:248:22FMLCLT4:7:1101:8145:25163_1	1	78	10	5	1	AG	TCTCTCTCTC	NA	0	0	3	47	210	CGCGATCGGGAAATGAAATTAGTCGCAAGTAAGCGTTGTACCTGTGCGACCTCTTTCTTGTGCTGCAtctctctctcACTGTTTTCTTTTCAAtttttAGACACGGTGAACACATTCTGGATCGTCCTTGTGGCATTAAATATCCAGCAGGACTAATGAAAATGAAAGTGTTCCGAGTCGTTACTTTCTCCAATACTGTGCGAAACGGAG	CGCGATCGGGAAATGAAATT	CTCCGTTTCGCACAGTATTGG	47	112	11	20	220	21	57.244	59.606	1.82	3.16	4.14938	F	220	AGAAGTGTACCGCGATCGGGAAATGAAATTAGTCGCAAGTAAGCGTTGTACCTGTGCGACCTCTTTCTTGTGCTGCAtctctctctcACTGTTTTCTTTTCAAtttttAGACACGGTGAACACATTCTGGATCGTCCTTGTGGCATTAAATATCCAGCAGGACTAATGAAAATGAAAGTGTTCCGAGTCGTTACTTTCTCCAATACTGTGCGAAACGGAG	lh00172:248:22FMLCLT4:7:1101:8145:25163	1
lh00172:248:22FMLCLT4:7:1101:8145:25163_1	1	78	10	5	1	AG	TCTCTCTCTC	NA	0	0	3	18	180	TAAGCGTTGTACCTGTGCGACCTCTTTCTTGTGCTGCAtctctctctcACTGTTTTCTTTTCAAtttttAGACACGGTGAACACATTCTGGATCGTCCTTGTGGCATTAAATATCCAGCAGGACTAATGAAAATGAAAGTGTTCCGAGTCGTTACTTTCTCCAATACTGTGCGAAACGGA	TAAGCGTTGTACCTGTGCGA	TCCGTTTCGCACAGTATTGGA	18	111	40	20	219	21	59.685	59.999	5.1	3.53	1.31569	F	220	AGAAGTGTACCGCGATCGGGAAATGAAATTAGTCGCAAGTAAGCGTTGTACCTGTGCGACCTCTTTCTTGTGCTGCAtctctctctcACTGTTTTCTTTTCAAtttttAGACACGGTGAACACATTCTGGATCGTCCTTGTGGCATTAAATATCCAGCAGGACTAATGAAAATGAAAGTGTTCCGAGTCGTTACTTTCTCCAATACTGTGCGAAACGGAG	lh00172:248:22FMLCLT4:7:1101:8145:25163	1
lh00172:248:22FMLCLT4:7:1101:8145:25163_1	1	78	10	5	1	AG	TCTCTCTCTC	NA	0	0	6	4	91	GTGCGACCTCTTTCTTGTGCTGCAtctctctctcACTGTTTTCTTTTCAAtttttAGACACGGTGAACACATTCTGGATCGTCCTTGTGGC	GTGCGACCTCTTTCTTGTGC	GCCACAAGGACGATCCAGAA	4	37	54	20	144	20	59.764	60.036	4.57	3.02	0.272314	F	220	AGAAGTGTACCGCGATCGGGAAATGAAATTAGTCGCAAGTAAGCGTTGTACCTGTGCGACCTCTTTCTTGTGCTGCAtctctctctcACTGTTTTCTTTTCAAtttttAGACACGGTGAACACATTCTGGATCGTCCTTGTGGCATTAAATATCCAGCAGGACTAATGAAAATGAAAGTGTTCCGAGTCGTTACTTTCTCCAATACTGTGCGAAACGGAG	lh00172:248:22FMLCLT4:7:1101:8145:25163	1
lh00172:248:22FMLCLT4:7:1101:8145:25163_1	1	78	10	5	1	AG	TCTCTCTCTC	NA	0	0	6	4	166	GTGCGACCTCTTTCTTGTGCTGCAtctctctctcACTGTTTTCTTTTCAAtttttAGACACGGTGAACACATTCTGGATCGTCCTTGTGGCATTAAATATCCAGCAGGACTAATGAAAATGAAAGTGTTCCGAGTCGTTACTTTCTCCAATACTGTGCGAAACGGA	GTGCGACCTCTTTCTTGTGC	TCCGTTTCGCACAGTATTGGA	4	111	54	20	219	21	59.764	59.999	4.57	3.53	1.23699	F	220	AGAAGTGTACCGCGATCGGGAAATGAAATTAGTCGCAAGTAAGCGTTGTACCTGTGCGACCTCTTTCTTGTGCTGCAtctctctctcACTGTTTTCTTTTCAAtttttAGACACGGTGAACACATTCTGGATCGTCCTTGTGGCATTAAATATCCAGCAGGACTAATGAAAATGAAAGTGTTCCGAGTCGTTACTTTCTCCAATACTGTGCGAAACGGAG	lh00172:248:22FMLCLT4:7:1101:8145:25163	1
lh00172:248:22FMLCLT4:7:1101:8145:25163_1	1	78	10	5	1	AG	TCTCTCTCTC	NA	0	0	6	3	90	TGCGACCTCTTTCTTGTGCTGCAtctctctctcACTGTTTTCTTTTCAAtttttAGACACGGTGAACACATTCTGGATCGTCCTTGTGGC	TGCGACCTCTTTCTTGTGCT	GCCACAAGGACGATCCAGAA	3	37	55	20	144	20	59.893	60.036	4.4	3.02	0.143096	F	220	AGAAGTGTACCGCGATCGGGAAATGAAATTAGTCGCAAGTAAGCGTTGTACCTGTGCGACCTCTTTCTTGTGCTGCAtctctctctcACTGTTTTCTTTTCAAtttttAGACACGGTGAACACATTCTGGATCGTCCTTGTGGCATTAAATATCCAGCAGGACTAATGAAAATGAAAGTGTTCCGAGTCGTTACTTTCTCCAATACTGTGCGAAACGGAG	lh00172:248:22FMLCLT4:7:1101:8145:25163	1
lh00172:248:22FMLCLT4:7:1101:8145:25163_1	1	78	10	5	1	AG	TCTCTCTCTC	NA	0	0	6	3	92	TGCGACCTCTTTCTTGTGCTGCAtctctctctcACTGTTTTCTTTTCAAtttttAGACACGGTGAACACATTCTGGATCGTCCTTGTGGCAT	TGCGACCTCTTTCTTGTGCT	ATGCCACAAGGACGATCCAG	3	39	55	20	146	20	59.893	60.108	4.4	3.86	0.214216	F	220	AGAAGTGTACCGCGATCGGGAAATGAAATTAGTCGCAAGTAAGCGTTGTACCTGTGCGACCTCTTTCTTGTGCTGCAtctctctctcACTGTTTTCTTTTCAAtttttAGACACGGTGAACACATTCTGGATCGTCCTTGTGGCATTAAATATCCAGCAGGACTAATGAAAATGAAAGTGTTCCGAGTCGTTACTTTCTCCAATACTGTGCGAAACGGAG	lh00172:248:22FMLCLT4:7:1101:8145:25163	1
lh00172:248:22FMLCLT4:7:1101:8145:25163_1	1	78	10	5	1	AG	TCTCTCTCTC	NA	0	0	6	3	165	TGCGACCTCTTTCTTGTGCTGCAtctctctctcACTGTTTTCTTTTCAAtttttAGACACGGTGAACACATTCTGGATCGTCCTTGTGGCATTAAATATCCAGCAGGACTAATGAAAATGAAAGTGTTCCGAGTCGTTACTTTCTCCAATACTGTGCGAAACGGA	TGCGACCTCTTTCTTGTGCT	TCCGTTTCGCACAGTATTGGA	3	111	55	20	219	21	59.893	59.999	4.4	3.53	1.10778	F	220	AGAAGTGTACCGCGATCGGGAAATGAAATTAGTCGCAAGTAAGCGTTGTACCTGTGCGACCTCTTTCTTGTGCTGCAtctctctctcACTGTTTTCTTTTCAAtttttAGACACGGTGAACACATTCTGGATCGTCCTTGTGGCATTAAATATCCAGCAGGACTAATGAAAATGAAAGTGTTCCGAGTCGTTACTTTCTCCAATACTGTGCGAAACGGAG	lh00172:248:22FMLCLT4:7:1101:8145:25163	1
lh00172:248:22FMLCLT4:7:1101:8728:16703_1	1	110	10	5	1	AG	GAGAGAGAGA	NA	1	1	2	67	191	GTCGCCTTTCACTACCGAGAAAATGGACAAACAGCAGGCAGGCTGCTTTGGAAGAGCGTTTGAAGCAGCAGGCATACGGTACAAAGCgagagagagaGTAGAGACAGAAGAGGCGAACAGCgagagaAAGAAAAGCAAAGATGTGGAAAGGAAGAAAGAGAAAGAAAAGCGTGCAACGTGTATGCTCAGGT	GTCGCCTTTCACTACCGAGA	ACCTGAGCATACACGTTGCA	67	74	23	20	213	20	59.475	59.965	4.04	4.08	0.559618	B	288	AAAAGAAGaaaaaGGAAAGTTCGTCGCCTTTCACTACCGAGAAAATGGACAAACAGCAGGCAGGCTGCTTTGGAAGAGCGTTTGAAGCAGCAGGCATACGGTACAAAGCgagagagagaGTAGAGACAGAAGAGGCGAACAGCgagagaAAGAAAAGCAAAGATGTGGAAAGGAAGAAAGAGAAAGAAAAGCGTGCAACGTGTATGCTCAGGTTGAATTGTCCTTATTTACCATATTTCTGTGCGCCATTTTCCCTGCCACCGTTTCGTCGGGGTAGTCTTCGCATGG	lh00172:248:22FMLCLT4:7:1101:8728:16703	1
lh00172:248:22FMLCLT4:7:1101:8728:16703_1	1	110	10	5	1	AG	GAGAGAGAGA	NA	0	0	2	18	141	GGAAGAGCGTTTGAAGCAGCAGGCATACGGTACAAAGCgagagagagaGTAGAGACAGAAGAGGCGAACAGCgagagaAAGAAAAGCAAAGATGTGGAAAGGAAGAAAGAGAAAGAAAAGCGTGCAACGTGTATGCTCAGG	GGAAGAGCGTTTGAAGCAGC	CCTGAGCATACACGTTGCAC	18	73	72	20	212	20	60.11	59.556	5.25	4.57	0.553879	B	288	AAAAGAAGaaaaaGGAAAGTTCGTCGCCTTTCACTACCGAGAAAATGGACAAACAGCAGGCAGGCTGCTTTGGAAGAGCGTTTGAAGCAGCAGGCATACGGTACAAAGCgagagagagaGTAGAGACAGAAGAGGCGAACAGCgagagaAAGAAAAGCAAAGATGTGGAAAGGAAGAAAGAGAAAGAAAAGCGTGCAACGTGTATGCTCAGGTTGAATTGTCCTTATTTACCATATTTCTGTGCGCCATTTTCCCTGCCACCGTTTCGTCGGGGTAGTCTTCGCATGG	lh00172:248:22FMLCLT4:7:1101:8728:16703	1
lh00172:248:22FMLCLT4:7:1101:8728:16703_1	1	110	10	5	1	AG	GAGAGAGAGA	NA	0	0	2	18	142	GGAAGAGCGTTTGAAGCAGCAGGCATACGGTACAAAGCgagagagagaGTAGAGACAGAAGAGGCGAACAGCgagagaAAGAAAAGCAAAGATGTGGAAAGGAAGAAAGAGAAAGAAAAGCGTGCAACGTGTATGCTCAGGT	GGAAGAGCGTTTGAAGCAGC	ACCTGAGCATACACGTTGCA	18	74	72	20	213	20	60.11	59.965	5.25	4.08	0.144766	B	288	AAAAGAAGaaaaaGGAAAGTTCGTCGCCTTTCACTACCGAGAAAATGGACAAACAGCAGGCAGGCTGCTTTGGAAGAGCGTTTGAAGCAGCAGGCATACGGTACAAAGCgagagagagaGTAGAGACAGAAGAGGCGAACAGCgagagaAAGAAAAGCAAAGATGTGGAAAGGAAGAAAGAGAAAGAAAAGCGTGCAACGTGTATGCTCAGGTTGAATTGTCCTTATTTACCATATTTCTGTGCGCCATTTTCCCTGCCACCGTTTCGTCGGGGTAGTCTTCGCATGG	lh00172:248:22FMLCLT4:7:1101:8728:16703	1
lh00172:248:22FMLCLT4:7:1101:8728:16703_1	1	110	10	5	1	AG	GAGAGAGAGA	NA	0	0	3	70	193	TTCGTCGCCTTTCACTACCGAGAAAATGGACAAACAGCAGGCAGGCTGCTTTGGAAGAGCGTTTGAAGCAGCAGGCATACGGTACAAAGCgagagagagaGTAGAGACAGAAGAGGCGAACAGCgagagaAAGAAAAGCAAAGATGTGGAAAGGAAGAAAGAGAAAGAAAAGCGTGCAACGTGTATGCTCAGG	TTCGTCGCCTTTCACTACCG	CCTGAGCATACACGTTGCAC	70	73	20	20	212	20	60.388	59.556	4.02	4.57	0.831491	B	288	AAAAGAAGaaaaaGGAAAGTTCGTCGCCTTTCACTACCGAGAAAATGGACAAACAGCAGGCAGGCTGCTTTGGAAGAGCGTTTGAAGCAGCAGGCATACGGTACAAAGCgagagagagaGTAGAGACAGAAGAGGCGAACAGCgagagaAAGAAAAGCAAAGATGTGGAAAGGAAGAAAGAGAAAGAAAAGCGTGCAACGTGTATGCTCAGGTTGAATTGTCCTTATTTACCATATTTCTGTGCGCCATTTTCCCTGCCACCGTTTCGTCGGGGTAGTCTTCGCATGG	lh00172:248:22FMLCLT4:7:1101:8728:16703	1
lh00172:248:22FMLCLT4:7:1101:8728:16703_1	1	110	10	5	1	AG	GAGAGAGAGA	NA	0	0	3	70	194	TTCGTCGCCTTTCACTACCGAGAAAATGGACAAACAGCAGGCAGGCTGCTTTGGAAGAGCGTTTGAAGCAGCAGGCATACGGTACAAAGCgagagagagaGTAGAGACAGAAGAGGCGAACAGCgagagaAAGAAAAGCAAAGATGTGGAAAGGAAGAAAGAGAAAGAAAAGCGTGCAACGTGTATGCTCAGGT	TTCGTCGCCTTTCACTACCG	ACCTGAGCATACACGTTGCA	70	74	20	20	213	20	60.388	59.965	4.02	4.08	0.422378	B	288	AAAAGAAGaaaaaGGAAAGTTCGTCGCCTTTCACTACCGAGAAAATGGACAAACAGCAGGCAGGCTGCTTTGGAAGAGCGTTTGAAGCAGCAGGCATACGGTACAAAGCgagagagagaGTAGAGACAGAAGAGGCGAACAGCgagagaAAGAAAAGCAAAGATGTGGAAAGGAAGAAAGAGAAAGAAAAGCGTGCAACGTGTATGCTCAGGTTGAATTGTCCTTATTTACCATATTTCTGTGCGCCATTTTCCCTGCCACCGTTTCGTCGGGGTAGTCTTCGCATGG	lh00172:248:22FMLCLT4:7:1101:8728:16703	1
lh00172:248:22FMLCLT4:7:1101:8728:16703_1	1	110	10	5	1	AG	GAGAGAGAGA	NA	0	0	3	26	150	GCTGCTTTGGAAGAGCGTTTGAAGCAGCAGGCATACGGTACAAAGCgagagagagaGTAGAGACAGAAGAGGCGAACAGCgagagaAAGAAAAGCAAAGATGTGGAAAGGAAGAAAGAGAAAGAAAAGCGTGCAACGTGTATGCTCAGGT	GCTGCTTTGGAAGAGCGTTT	ACCTGAGCATACACGTTGCA	26	74	64	20	213	20	59.688	59.965	3.6	4.08	0.346858	B	288	AAAAGAAGaaaaaGGAAAGTTCGTCGCCTTTCACTACCGAGAAAATGGACAAACAGCAGGCAGGCTGCTTTGGAAGAGCGTTTGAAGCAGCAGGCATACGGTACAAAGCgagagagagaGTAGAGACAGAAGAGGCGAACAGCgagagaAAGAAAAGCAAAGATGTGGAAAGGAAGAAAGAGAAAGAAAAGCGTGCAACGTGTATGCTCAGGTTGAATTGTCCTTATTTACCATATTTCTGTGCGCCATTTTCCCTGCCACCGTTTCGTCGGGGTAGTCTTCGCATGG	lh00172:248:22FMLCLT4:7:1101:8728:16703	1
lh00172:248:22FMLCLT4:7:1101:8728:16703_1	1	110	10	5	1	AG	GAGAGAGAGA	NA	0	0	4	0	124	GCAGGCATACGGTACAAAGCgagagagagaGTAGAGACAGAAGAGGCGAACAGCgagagaAAGAAAAGCAAAGATGTGGAAAGGAAGAAAGAGAAAGAAAAGCGTGCAACGTGTATGCTCAGGT	GCAGGCATACGGTACAAAGC	ACCTGAGCATACACGTTGCA	0	74	90	20	213	20	59.623	59.965	3.51	4.08	0.411959	B	288	AAAAGAAGaaaaaGGAAAGTTCGTCGCCTTTCACTACCGAGAAAATGGACAAACAGCAGGCAGGCTGCTTTGGAAGAGCGTTTGAAGCAGCAGGCATACGGTACAAAGCgagagagagaGTAGAGACAGAAGAGGCGAACAGCgagagaAAGAAAAGCAAAGATGTGGAAAGGAAGAAAGAGAAAGAAAAGCGTGCAACGTGTATGCTCAGGTTGAATTGTCCTTATTTACCATATTTCTGTGCGCCATTTTCCCTGCCACCGTTTCGTCGGGGTAGTCTTCGCATGG	lh00172:248:22FMLCLT4:7:1101:8728:16703	1
lh00172:248:22FMLCLT4:7:1101:8728:16703_1	1	110	10	5	1	AG	GAGAGAGAGA	NA	0	0	5	70	249	TTCGTCGCCTTTCACTACCGAGAAAATGGACAAACAGCAGGCAGGCTGCTTTGGAAGAGCGTTTGAAGCAGCAGGCATACGGTACAAAGCgagagagagaGTAGAGACAGAAGAGGCGAACAGCgagagaAAGAAAAGCAAAGATGTGGAAAGGAAGAAAGAGAAAGAAAAGCGTGCAACGTGTATGCTCAGGTTGAATTGTCCTTATTTACCATATTTCTGTGCGCCATTTTCCCTGCCACCGTTTCG	TTCGTCGCCTTTCACTACCG	CGAAACGGTGGCAGGGAAA	70	130	20	20	268	19	60.388	60.895	4.02	3.13	2.28238	B	288	AAAAGAAGaaaaaGGAAAGTTCGTCGCCTTTCACTACCGAGAAAATGGACAAACAGCAGGCAGGCTGCTTTGGAAGAGCGTTTGAAGCAGCAGGCATACGGTACAAAGCgagagagagaGTAGAGACAGAAGAGGCGAACAGCgagagaAAGAAAAGCAAAGATGTGGAAAGGAAGAAAGAGAAAGAAAAGCGTGCAACGTGTATGCTCAGGTTGAATTGTCCTTATTTACCATATTTCTGTGCGCCATTTTCCCTGCCACCGTTTCGTCGGGGTAGTCTTCGCATGG	lh00172:248:22FMLCLT4:7:1101:8728:16703	1
lh00172:248:22FMLCLT4:7:1101:8728:16703_1	1	110	10	5	1	AG	GAGAGAGAGA	NA	0	0	5	67	246	GTCGCCTTTCACTACCGAGAAAATGGACAAACAGCAGGCAGGCTGCTTTGGAAGAGCGTTTGAAGCAGCAGGCATACGGTACAAAGCgagagagagaGTAGAGACAGAAGAGGCGAACAGCgagagaAAGAAAAGCAAAGATGTGGAAAGGAAGAAAGAGAAAGAAAAGCGTGCAACGTGTATGCTCAGGTTGAATTGTCCTTATTTACCATATTTCTGTGCGCCATTTTCCCTGCCACCGTTTCG	GTCGCCTTTCACTACCGAGA	CGAAACGGTGGCAGGGAAA	67	130	23	20	268	19	59.475	60.895	4.04	3.13	2.41962	B	288	AAAAGAAGaaaaaGGAAAGTTCGTCGCCTTTCACTACCGAGAAAATGGACAAACAGCAGGCAGGCTGCTTTGGAAGAGCGTTTGAAGCAGCAGGCATACGGTACAAAGCgagagagagaGTAGAGACAGAAGAGGCGAACAGCgagagaAAGAAAAGCAAAGATGTGGAAAGGAAGAAAGAGAAAGAAAAGCGTGCAACGTGTATGCTCAGGTTGAATTGTCCTTATTTACCATATTTCTGTGCGCCATTTTCCCTGCCACCGTTTCGTCGGGGTAGTCTTCGCATGG	lh00172:248:22FMLCLT4:7:1101:8728:16703	1
lh00172:248:22FMLCLT4:7:1101:8728:16703_1	1	110	10	5	1	AG	GAGAGAGAGA	NA	0	0	6	70	249	TTCGTCGCCTTTCACTACCGAGAAAATGGACAAACAGCAGGCAGGCTGCTTTGGAAGAGCGTTTGAAGCAGCAGGCATACGGTACAAAGCgagagagagaGTAGAGACAGAAGAGGCGAACAGCgagagaAAGAAAAGCAAAGATGTGGAAAGGAAGAAAGAGAAAGAAAAGCGTGCAACGTGTATGCTCAGGTTGAATTGTCCTTATTTACCATATTTCTGTGCGCCATTTTCCCTGCCACCGTTTCG	TTCGTCGCCTTTCACTACCG	CGAAACGGTGGCAGGGAA	70	131	20	20	268	18	60.388	60.281	4.02	3.97	2.66883	B	288	AAAAGAAGaaaaaGGAAAGTTCGTCGCCTTTCACTACCGAGAAAATGGACAAACAGCAGGCAGGCTGCTTTGGAAGAGCGTTTGAAGCAGCAGGCATACGGTACAAAGCgagagagagaGTAGAGACAGAAGAGGCGAACAGCgagagaAAGAAAAGCAAAGATGTGGAAAGGAAGAAAGAGAAAGAAAAGCGTGCAACGTGTATGCTCAGGTTGAATTGTCCTTATTTACCATATTTCTGTGCGCCATTTTCCCTGCCACCGTTTCGTCGGGGTAGTCTTCGCATGG	lh00172:248:22FMLCLT4:7:1101:8728:16703	1
lh00172:248:22FMLCLT4:7:1101:8728:16703_1	1	110	10	5	1	AG	GAGAGAGAGA	NA	0	0	6	4	121	GTCGCCTTTCACTACCGAGAAAATGGACAAACAGCAGGCAGGCTGCTTTGGAAGAGCGTTTGAAGCAGCAGGCATACGGTACAAAGCgagagagagaGTAGAGACAGAAGAGGCGAACAGC	GTCGCCTTTCACTACCGAGA	GCTGTTCGCCTCTTCTGTCT	67	4	23	20	143	20	59.475	60.038	4.04	3.41	0.562652	A	288	AAAAGAAGaaaaaGGAAAGTTCGTCGCCTTTCACTACCGAGAAAATGGACAAACAGCAGGCAGGCTGCTTTGGAAGAGCGTTTGAAGCAGCAGGCATACGGTACAAAGCgagagagagaGTAGAGACAGAAGAGGCGAACAGCgagagaAAGAAAAGCAAAGATGTGGAAAGGAAGAAAGAGAAAGAAAAGCGTGCAACGTGTATGCTCAGGTTGAATTGTCCTTATTTACCATATTTCTGTGCGCCATTTTCCCTGCCACCGTTTCGTCGGGGTAGTCTTCGCATGG	lh00172:248:22FMLCLT4:7:1101:8728:16703	1
lh00172:248:22FMLCLT4:7:1101:8728:16703_1	1	110	10	5	1	AG	GAGAGAGAGA	NA	0	0	6	4	122	CGTCGCCTTTCACTACCGAGAAAATGGACAAACAGCAGGCAGGCTGCTTTGGAAGAGCGTTTGAAGCAGCAGGCATACGGTACAAAGCgagagagagaGTAGAGACAGAAGAGGCGAACAGC	CGTCGCCTTTCACTACCGAG	GCTGTTCGCCTCTTCTGTCT	68	4	22	20	143	20	60.797	60.038	4.63	3.41	0.835039	A	288	AAAAGAAGaaaaaGGAAAGTTCGTCGCCTTTCACTACCGAGAAAATGGACAAACAGCAGGCAGGCTGCTTTGGAAGAGCGTTTGAAGCAGCAGGCATACGGTACAAAGCgagagagagaGTAGAGACAGAAGAGGCGAACAGCgagagaAAGAAAAGCAAAGATGTGGAAAGGAAGAAAGAGAAAGAAAAGCGTGCAACGTGTATGCTCAGGTTGAATTGTCCTTATTTACCATATTTCTGTGCGCCATTTTCCCTGCCACCGTTTCGTCGGGGTAGTCTTCGCATGG	lh00172:248:22FMLCLT4:7:1101:8728:16703	1
lh00172:248:22FMLCLT4:7:1101:8728:16703_1	1	110	10	5	1	AG	GAGAGAGAGA	NA	0	0	6	4	124	TTCGTCGCCTTTCACTACCGAGAAAATGGACAAACAGCAGGCAGGCTGCTTTGGAAGAGCGTTTGAAGCAGCAGGCATACGGTACAAAGCgagagagagaGTAGAGACAGAAGAGGCGAACAGC	TTCGTCGCCTTTCACTACCG	GCTGTTCGCCTCTTCTGTCT	70	4	20	20	143	20	60.388	60.038	4.02	3.41	0.425412	A	288	AAAAGAAGaaaaaGGAAAGTTCGTCGCCTTTCACTACCGAGAAAATGGACAAACAGCAGGCAGGCTGCTTTGGAAGAGCGTTTGAAGCAGCAGGCATACGGTACAAAGCgagagagagaGTAGAGACAGAAGAGGCGAACAGCgagagaAAGAAAAGCAAAGATGTGGAAAGGAAGAAAGAGAAAGAAAAGCGTGCAACGTGTATGCTCAGGTTGAATTGTCCTTATTTACCATATTTCTGTGCGCCATTTTCCCTGCCACCGTTTCGTCGGGGTAGTCTTCGCATGG	lh00172:248:22FMLCLT4:7:1101:8728:16703	1
lh00172:248:22FMLCLT4:7:1102:10241:5454_1	1	41	30	15	1	AG	TCTCTCTCTCTCTCTCTCTCTCTCTCTCTC	NA	1	1	2	0	137	CCAGCATCCTTACGCGTGTAtctctctctctctctctctctctctctctcGGCCCCTATCTGTGCCTCTTCCTCGCATATGTCTGCACTTGCACTAAGATAATCGACGCATGTttcgttcgttcgCCTACAGTGCAT	CCAGCATCCTTACGCGTGTA	ATGCACTGTAGGCGAACGAA	0	67	21	20	157	20	60.179	60.038	2.9	3.85	0.216818	F	268	CACTCTACCTAAATTCTTCTCCAGCATCCTTACGCGTGTAtctctctctctctctctctctctctctctcGGCCCCTATCTGTGCCTCTTCCTCGCATATGTCTGCACTTGCACTAAGATAATCGACGCATGTttcgttcgttcgCCTACAGTGCATTTgcgcgcTGCGGTGCTGTGAAATGTTGTGCGTTGTGCTGTGCTGTGAAGCAAGTGCAGCGCTCTGCGATTAACACAAAGTCGTCGATTGCTGCAAAAGGaaaaaaaaaaG	lh00172:248:22FMLCLT4:7:1102:10241:5454	1
lh00172:248:22FMLCLT4:7:1102:10241:5454_1	1	41	30	15	1	AG	TCTCTCTCTCTCTCTCTCTCTCTCTCTCTC	NA	0	0	2	0	138	CCAGCATCCTTACGCGTGTAtctctctctctctctctctctctctctctcGGCCCCTATCTGTGCCTCTTCCTCGCATATGTCTGCACTTGCACTAAGATAATCGACGCATGTttcgttcgttcgCCTACAGTGCATT	CCAGCATCCTTACGCGTGTA	AATGCACTGTAGGCGAACGA	0	68	21	20	158	20	60.179	60.038	2.9	3.85	0.216818	F	268	CACTCTACCTAAATTCTTCTCCAGCATCCTTACGCGTGTAtctctctctctctctctctctctctctctcGGCCCCTATCTGTGCCTCTTCCTCGCATATGTCTGCACTTGCACTAAGATAATCGACGCATGTttcgttcgttcgCCTACAGTGCATTTgcgcgcTGCGGTGCTGTGAAATGTTGTGCGTTGTGCTGTGCTGTGAAGCAAGTGCAGCGCTCTGCGATTAACACAAAGTCGTCGATTGCTGCAAAAGGaaaaaaaaaaG	lh00172:248:22FMLCLT4:7:1102:10241:5454	1
lh00172:248:22FMLCLT4:7:1102:10241:5454_1	1	41	30	15	1	AG	TCTCTCTCTCTCTCTCTCTCTCTCTCTCTC	NA	0	0	3	5	90	TCTTCTCCAGCATCCTTACGCGTGTAtctctctctctctctctctctctctctctcGGCCCCTATCTGTGCCTCTTCCTCGCATATGTCT	TCTTCTCCAGCATCCTTACGC	AGACATATGCGAGGAAGAGGC	5	13	15	21	104	21	59.863	59.657	4.42	4.7	2.47991	A	268	CACTCTACCTAAATTCTTCTCCAGCATCCTTACGCGTGTAtctctctctctctctctctctctctctctcGGCCCCTATCTGTGCCTCTTCCTCGCATATGTCTGCACTTGCACTAAGATAATCGACGCATGTttcgttcgttcgCCTACAGTGCATTTgcgcgcTGCGGTGCTGTGAAATGTTGTGCGTTGTGCTGTGCTGTGAAGCAAGTGCAGCGCTCTGCGATTAACACAAAGTCGTCGATTGCTGCAAAAGGaaaaaaaaaaG	lh00172:248:22FMLCLT4:7:1102:10241:5454	1
lh00172:248:22FMLCLT4:7:1102:10241:5454_1	1	41	30	15	1	AG	TCTCTCTCTCTCTCTCTCTCTCTCTCTCTC	NA	0	0	4	5	240	TTCTTCTCCAGCATCCTTACGCGTGTAtctctctctctctctctctctctctctctcGGCCCCTATCTGTGCCTCTTCCTCGCATATGTCTGCACTTGCACTAAGATAATCGACGCATGTttcgttcgttcgCCTACAGTGCATTTgcgcgcTGCGGTGCTGTGAAATGTTGTGCGTTGTGCTGTGCTGTGAAGCAAGTGCAGCGCTCTGCGATTAACACAAAGTCGTCGATTGCTGCAA	TTCTTCTCCAGCATCCTTACGC	TTGCAGCAATCGACGACTTTG	5	162	14	22	253	21	60.419	60.07	4.42	2.77	3.48872	B	268	CACTCTACCTAAATTCTTCTCCAGCATCCTTACGCGTGTAtctctctctctctctctctctctctctctcGGCCCCTATCTGTGCCTCTTCCTCGCATATGTCTGCACTTGCACTAAGATAATCGACGCATGTttcgttcgttcgCCTACAGTGCATTTgcgcgcTGCGGTGCTGTGAAATGTTGTGCGTTGTGCTGTGCTGTGAAGCAAGTGCAGCGCTCTGCGATTAACACAAAGTCGTCGATTGCTGCAAAAGGaaaaaaaaaaG	lh00172:248:22FMLCLT4:7:1102:10241:5454	1
lh00172:248:22FMLCLT4:7:1102:10241:5454_1	1	41	30	15	1	AG	TCTCTCTCTCTCTCTCTCTCTCTCTCTCTC	NA	0	0	4	5	240	TCTTCTCCAGCATCCTTACGCGTGTAtctctctctctctctctctctctctctctcGGCCCCTATCTGTGCCTCTTCCTCGCATATGTCTGCACTTGCACTAAGATAATCGACGCATGTttcgttcgttcgCCTACAGTGCATTTgcgcgcTGCGGTGCTGTGAAATGTTGTGCGTTGTGCTGTGCTGTGAAGCAAGTGCAGCGCTCTGCGATTAACACAAAGTCGTCGATTGCTGCAAA	TCTTCTCCAGCATCCTTACGC	TTTGCAGCAATCGACGACTT	5	164	15	21	254	20	59.863	58.774	4.42	3.01	2.36294	B	268	CACTCTACCTAAATTCTTCTCCAGCATCCTTACGCGTGTAtctctctctctctctctctctctctctctcGGCCCCTATCTGTGCCTCTTCCTCGCATATGTCTGCACTTGCACTAAGATAATCGACGCATGTttcgttcgttcgCCTACAGTGCATTTgcgcgcTGCGGTGCTGTGAAATGTTGTGCGTTGTGCTGTGCTGTGAAGCAAGTGCAGCGCTCTGCGATTAACACAAAGTCGTCGATTGCTGCAAAAGGaaaaaaaaaaG	lh00172:248:22FMLCLT4:7:1102:10241:5454	1
lh00172:248:22FMLCLT4:7:1102:10241:5454_1	1	41	30	15	1	AG	TCTCTCTCTCTCTCTCTCTCTCTCTCTCTC	NA	0	0	4	5	240	TCTTCTCCAGCATCCTTACGCGTGTAtctctctctctctctctctctctctctctcGGCCCCTATCTGTGCCTCTTCCTCGCATATGTCTGCACTTGCACTAAGATAATCGACGCATGTttcgttcgttcgCCTACAGTGCATTTgcgcgcTGCGGTGCTGTGAAATGTTGTGCGTTGTGCTGTGCTGTGAAGCAAGTGCAGCGCTCTGCGATTAACACAAAGTCGTCGATTGCTGCAAA	TCTTCTCCAGCATCCTTACGC	TTTGCAGCAATCGACGACTTT	5	163	15	21	254	21	59.863	59.398	4.42	2.66	2.73899	B	268	CACTCTACCTAAATTCTTCTCCAGCATCCTTACGCGTGTAtctctctctctctctctctctctctctctcGGCCCCTATCTGTGCCTCTTCCTCGCATATGTCTGCACTTGCACTAAGATAATCGACGCATGTttcgttcgttcgCCTACAGTGCATTTgcgcgcTGCGGTGCTGTGAAATGTTGTGCGTTGTGCTGTGCTGTGAAGCAAGTGCAGCGCTCTGCGATTAACACAAAGTCGTCGATTGCTGCAAAAGGaaaaaaaaaaG	lh00172:248:22FMLCLT4:7:1102:10241:5454	1
lh00172:248:22FMLCLT4:7:1102:10241:5454_1	1	41	30	15	1	AG	TCTCTCTCTCTCTCTCTCTCTCTCTCTCTC	NA	0	0	4	4	170	TTCTCCAGCATCCTTACGCGTGTAtctctctctctctctctctctctctctctcGGCCCCTATCTGTGCCTCTTCCTCGCATATGTCTGCACTTGCACTAAGATAATCGACGCATGTttcgttcgttcgCCTACAGTGCATTTgcgcgcTGCGGTGCTGTGAAATGTTGT	TTCTCCAGCATCCTTACGCG	ACAACATTTCACAGCACCGC	4	96	17	20	186	20	60.179	59.969	6.01	5.68	0.209749	B	268	CACTCTACCTAAATTCTTCTCCAGCATCCTTACGCGTGTAtctctctctctctctctctctctctctctcGGCCCCTATCTGTGCCTCTTCCTCGCATATGTCTGCACTTGCACTAAGATAATCGACGCATGTttcgttcgttcgCCTACAGTGCATTTgcgcgcTGCGGTGCTGTGAAATGTTGTGCGTTGTGCTGTGCTGTGAAGCAAGTGCAGCGCTCTGCGATTAACACAAAGTCGTCGATTGCTGCAAAAGGaaaaaaaaaaG	lh00172:248:22FMLCLT4:7:1102:10241:5454	1
lh00172:248:22FMLCLT4:7:1102:10241:5454_1	1	41	30	15	1	AG	TCTCTCTCTCTCTCTCTCTCTCTCTCTCTC	NA	0	0	4	4	236	TTCTCCAGCATCCTTACGCGTGTAtctctctctctctctctctctctctctctcGGCCCCTATCTGTGCCTCTTCCTCGCATATGTCTGCACTTGCACTAAGATAATCGACGCATGTttcgttcgttcgCCTACAGTGCATTTgcgcgcTGCGGTGCTGTGAAATGTTGTGCGTTGTGCTGTGCTGTGAAGCAAGTGCAGCGCTCTGCGATTAACACAAAGTCGTCGATTGCTGCA	TTCTCCAGCATCCTTACGCG	TGCAGCAATCGACGACTTTG	4	162	17	20	252	20	60.179	59.487	6.01	2.77	0.691629	B	268	CACTCTACCTAAATTCTTCTCCAGCATCCTTACGCGTGTAtctctctctctctctctctctctctctctcGGCCCCTATCTGTGCCTCTTCCTCGCATATGTCTGCACTTGCACTAAGATAATCGACGCATGTttcgttcgttcgCCTACAGTGCATTTgcgcgcTGCGGTGCTGTGAAATGTTGTGCGTTGTGCTGTGCTGTGAAGCAAGTGCAGCGCTCTGCGATTAACACAAAGTCGTCGATTGCTGCAAAAGGaaaaaaaaaaG	lh00172:248:22FMLCLT4:7:1102:10241:5454	1
lh00172:248:22FMLCLT4:7:1102:10241:5454_1	1	41	30	15	1	AG	TCTCTCTCTCTCTCTCTCTCTCTCTCTCTC	NA	0	0	4	0	232	CCAGCATCCTTACGCGTGTAtctctctctctctctctctctctctctctcGGCCCCTATCTGTGCCTCTTCCTCGCATATGTCTGCACTTGCACTAAGATAATCGACGCATGTttcgttcgttcgCCTACAGTGCATTTgcgcgcTGCGGTGCTGTGAAATGTTGTGCGTTGTGCTGTGCTGTGAAGCAAGTGCAGCGCTCTGCGATTAACACAAAGTCGTCGATTGCTGCA	CCAGCATCCTTACGCGTGTA	TGCAGCAATCGACGACTTTG	0	162	21	20	252	20	60.179	59.487	2.9	2.77	0.691639	B	268	CACTCTACCTAAATTCTTCTCCAGCATCCTTACGCGTGTAtctctctctctctctctctctctctctctcGGCCCCTATCTGTGCCTCTTCCTCGCATATGTCTGCACTTGCACTAAGATAATCGACGCATGTttcgttcgttcgCCTACAGTGCATTTgcgcgcTGCGGTGCTGTGAAATGTTGTGCGTTGTGCTGTGCTGTGAAGCAAGTGCAGCGCTCTGCGATTAACACAAAGTCGTCGATTGCTGCAAAAGGaaaaaaaaaaG	lh00172:248:22FMLCLT4:7:1102:10241:5454	1
lh00172:248:22FMLCLT4:7:1102:10241:5454_1	1	41	30	15	1	AG	TCTCTCTCTCTCTCTCTCTCTCTCTCTCTC	NA	0	0	5	4	90	TTCTCCAGCATCCTTACGCGTGTAtctctctctctctctctctctctctctctcGGCCCCTATCTGTGCCTCTTCCTCGCATATGTCTGC	TTCTCCAGCATCCTTACGCG	GCAGACATATGCGAGGAAGAG	4	15	17	20	106	21	60.179	58.598	6.01	2.85	2.58141	A	268	CACTCTACCTAAATTCTTCTCCAGCATCCTTACGCGTGTAtctctctctctctctctctctctctctctcGGCCCCTATCTGTGCCTCTTCCTCGCATATGTCTGCACTTGCACTAAGATAATCGACGCATGTttcgttcgttcgCCTACAGTGCATTTgcgcgcTGCGGTGCTGTGAAATGTTGTGCGTTGTGCTGTGCTGTGAAGCAAGTGCAGCGCTCTGCGATTAACACAAAGTCGTCGATTGCTGCAAAAGGaaaaaaaaaaG	lh00172:248:22FMLCLT4:7:1102:10241:5454	1
lh00172:248:22FMLCLT4:7:1102:10241:5454_1	1	41	30	15	1	AG	TCTCTCTCTCTCTCTCTCTCTCTCTCTCTC	NA	0	0	5	4	127	TTCTCCAGCATCCTTACGCGTGTAtctctctctctctctctctctctctctctcGGCCCCTATCTGTGCCTCTTCCTCGCATATGTCTGCACTTGCACTAAGATAATCGACGCATGTttcgttcgtt	TTCTCCAGCATCCTTACGCG	AACGAACGAAACATGCGTCG	4	53	17	20	143	20	60.179	60.111	6.01	5.12	0.290553	F	268	CACTCTACCTAAATTCTTCTCCAGCATCCTTACGCGTGTAtctctctctctctctctctctctctctctcGGCCCCTATCTGTGCCTCTTCCTCGCATATGTCTGCACTTGCACTAAGATAATCGACGCATGTttcgttcgttcgCCTACAGTGCATTTgcgcgcTGCGGTGCTGTGAAATGTTGTGCGTTGTGCTGTGCTGTGAAGCAAGTGCAGCGCTCTGCGATTAACACAAAGTCGTCGATTGCTGCAAAAGGaaaaaaaaaaG	lh00172:248:22FMLCLT4:7:1102:10241:5454	1
lh00172:248:22FMLCLT4:7:1102:10241:5454_1	1	41	30	15	1	AG	TCTCTCTCTCTCTCTCTCTCTCTCTCTCTC	NA	0	0	6	4	90	TTCTCCAGCATCCTTACGCGTGTAtctctctctctctctctctctctctctctcGGCCCCTATCTGTGCCTCTTCCTCGCATATGTCTGC	TTCTCCAGCATCCTTACGCG	GCAGACATATGCGAGGAAGA	4	16	17	20	106	20	60.179	57.484	6.01	2.87	2.69504	A	268	CACTCTACCTAAATTCTTCTCCAGCATCCTTACGCGTGTAtctctctctctctctctctctctctctctcGGCCCCTATCTGTGCCTCTTCCTCGCATATGTCTGCACTTGCACTAAGATAATCGACGCATGTttcgttcgttcgCCTACAGTGCATTTgcgcgcTGCGGTGCTGTGAAATGTTGTGCGTTGTGCTGTGCTGTGAAGCAAGTGCAGCGCTCTGCGATTAACACAAAGTCGTCGATTGCTGCAAAAGGaaaaaaaaaaG	lh00172:248:22FMLCLT4:7:1102:10241:5454	1
lh00172:248:22FMLCLT4:7:1102:10241:5454_1	1	41	30	15	1	AG	TCTCTCTCTCTCTCTCTCTCTCTCTCTCTC	NA	0	0	6	4	169	TTCTCCAGCATCCTTACGCGTGTAtctctctctctctctctctctctctctctcGGCCCCTATCTGTGCCTCTTCCTCGCATATGTCTGCACTTGCACTAAGATAATCGACGCATGTttcgttcgttcgCCTACAGTGCATTTgcgcgcTGCGGTGCTGTGAAATGTTG	TTCTCCAGCATCCTTACGCG	CAACATTTCACAGCACCGCA	4	95	17	20	185	20	60.179	59.969	6.01	5.69	0.209614	B	268	CACTCTACCTAAATTCTTCTCCAGCATCCTTACGCGTGTAtctctctctctctctctctctctctctctcGGCCCCTATCTGTGCCTCTTCCTCGCATATGTCTGCACTTGCACTAAGATAATCGACGCATGTttcgttcgttcgCCTACAGTGCATTTgcgcgcTGCGGTGCTGTGAAATGTTGTGCGTTGTGCTGTGCTGTGAAGCAAGTGCAGCGCTCTGCGATTAACACAAAGTCGTCGATTGCTGCAAAAGGaaaaaaaaaaG	lh00172:248:22FMLCLT4:7:1102:10241:5454	1
lh00172:248:22FMLCLT4:7:1102:10241:5454_1	1	41	30	15	1	AG	TCTCTCTCTCTCTCTCTCTCTCTCTCTCTC	NA	0	0	6	0	165	CCAGCATCCTTACGCGTGTAtctctctctctctctctctctctctctctcGGCCCCTATCTGTGCCTCTTCCTCGCATATGTCTGCACTTGCACTAAGATAATCGACGCATGTttcgttcgttcgCCTACAGTGCATTTgcgcgcTGCGGTGCTGTGAAATGTTG	CCAGCATCCTTACGCGTGTA	CAACATTTCACAGCACCGCA	0	95	21	20	185	20	60.179	59.969	2.9	5.69	0.209625	B	268	CACTCTACCTAAATTCTTCTCCAGCATCCTTACGCGTGTAtctctctctctctctctctctctctctctcGGCCCCTATCTGTGCCTCTTCCTCGCATATGTCTGCACTTGCACTAAGATAATCGACGCATGTttcgttcgttcgCCTACAGTGCATTTgcgcgcTGCGGTGCTGTGAAATGTTGTGCGTTGTGCTGTGCTGTGAAGCAAGTGCAGCGCTCTGCGATTAACACAAAGTCGTCGATTGCTGCAAAAGGaaaaaaaaaaG	lh00172:248:22FMLCLT4:7:1102:10241:5454	1
lh00172:248:22FMLCLT4:7:1102:10241:5454_1	1	41	30	15	1	AG	TCTCTCTCTCTCTCTCTCTCTCTCTCTCTC	NA	0	0	10	4	191	TTCTCCAGCATCCTTACGCGTGTAtctctctctctctctctctctctctctctcGGCCCCTATCTGTGCCTCTTCCTCGCATATGTCTGCACTTGCACTAAGATAATCGACGCATGTttcgttcgttcgCCTACAGTGCATTTgcgcgcTGCGGTGCTGTGAAATGTTGTGCGTTGTGCTGTGCTGTGAAG	TTCTCCAGCATCCTTACGCG	CTTCACAGCACAGCACAACG	4	117	17	20	207	20	60.179	60.316	6.01	4.1	0.495553	B	268	CACTCTACCTAAATTCTTCTCCAGCATCCTTACGCGTGTAtctctctctctctctctctctctctctctcGGCCCCTATCTGTGCCTCTTCCTCGCATATGTCTGCACTTGCACTAAGATAATCGACGCATGTttcgttcgttcgCCTACAGTGCATTTgcgcgcTGCGGTGCTGTGAAATGTTGTGCGTTGTGCTGTGCTGTGAAGCAAGTGCAGCGCTCTGCGATTAACACAAAGTCGTCGATTGCTGCAAAAGGaaaaaaaaaaG	lh00172:248:22FMLCLT4:7:1102:10241:5454	1
lh00172:248:22FMLCLT4:7:1102:1032:29604_1	1	147	40	5	2	AG	TCTCTCTCTCTTTCTCCTCTCCTTTCTTTTTCTCTCTCTC	NA	1	1	6	7	122	TCCCGTCTACTTCGGTGTCTAAtttttctctctTTTTCTTGttttttttttAGCTtctctctctcTTTCTCCTCTCCTTTCTTTTtctctctctcGAGGCAGACCGCGAGATACAACATGGA	TCCCGTCTACTTCGGTGTCT	TCCATGTTGTATCTCGCGGT	35	7	92	20	213	20	59.963	59.178	3.41	5.68	0.85882	G	229	CTCAAACGTAGTTCGTTGACGAGCTTCTTCGTGGATATCCATTGCGAAATACGAGCGCAAAGAAAATAAGACAGAAGGAGACAACACGGTTTCCCGTCTACTTCGGTGTCTAAtttttctctctTTTTCTTGttttttttttAGCTtctctctctcTTTCTCCTCTCCTTTCTTTTtctctctctcGAGGCAGACCGCGAGATACAACATGGATGAAATGCaaaaaTCA	lh00172:248:22FMLCLT4:7:1102:1032:29604	1
lh00172:248:22FMLCLT4:7:1102:1032:29604_1	1	147	40	5	2	AG	TCTCTCTCTCTTTCTCCTCTCCTTTCTTTTTCTCTCTCTC	NA	0	0	6	7	176	TCCATTGCGAAATACGAGCGCAAAGAAAATAAGACAGAAGGAGACAACACGGTTTCCCGTCTACTTCGGTGTCTAAtttttctctctTTTTCTTGttttttttttAGCTtctctctctcTTTCTCCTCTCCTTTCTTTTtctctctctcGAGGCAGACCGCGAGATACAACATGGA	TCCATTGCGAAATACGAGCG	TCCATGTTGTATCTCGCGGT	89	7	38	20	213	20	59.072	59.178	5.03	5.68	1.74905	G	229	CTCAAACGTAGTTCGTTGACGAGCTTCTTCGTGGATATCCATTGCGAAATACGAGCGCAAAGAAAATAAGACAGAAGGAGACAACACGGTTTCCCGTCTACTTCGGTGTCTAAtttttctctctTTTTCTTGttttttttttAGCTtctctctctcTTTCTCCTCTCCTTTCTTTTtctctctctcGAGGCAGACCGCGAGATACAACATGGATGAAATGCaaaaaTCA	lh00172:248:22FMLCLT4:7:1102:1032:29604	1
lh00172:248:22FMLCLT4:7:1102:1032:29604_1	1	147	40	5	2	AG	TCTCTCTCTCTTTCTCCTCTCCTTTCTTTTTCTCTCTCTC	NA	0	0	6	3	118	TCCCGTCTACTTCGGTGTCTAAtttttctctctTTTTCTTGttttttttttAGCTtctctctctcTTTCTCCTCTCCTTTCTTTTtctctctctcGAGGCAGACCGCGAGATACAACA	TCCCGTCTACTTCGGTGTCT	TGTTGTATCTCGCGGTCTGC	35	3	92	20	209	20	59.963	60.458	3.41	4.26	0.495156	G	229	CTCAAACGTAGTTCGTTGACGAGCTTCTTCGTGGATATCCATTGCGAAATACGAGCGCAAAGAAAATAAGACAGAAGGAGACAACACGGTTTCCCGTCTACTTCGGTGTCTAAtttttctctctTTTTCTTGttttttttttAGCTtctctctctcTTTCTCCTCTCCTTTCTTTTtctctctctcGAGGCAGACCGCGAGATACAACATGGATGAAATGCaaaaaTCA	lh00172:248:22FMLCLT4:7:1102:1032:29604	1
lh00172:248:22FMLCLT4:7:1102:1032:29604_1	1	147	40	5	2	AG	TCTCTCTCTCTTTCTCCTCTCCTTTCTTTTTCTCTCTCTC	NA	0	0	6	3	134	AGGAGACAACACGGTTTCCCGTCTACTTCGGTGTCTAAtttttctctctTTTTCTTGttttttttttAGCTtctctctctcTTTCTCCTCTCCTTTCTTTTtctctctctcGAGGCAGACCGCGAGATACAACA	AGGAGACAACACGGTTTCCC	TGTTGTATCTCGCGGTCTGC	51	3	76	20	209	20	59.892	60.458	3.97	4.26	0.565872	G	229	CTCAAACGTAGTTCGTTGACGAGCTTCTTCGTGGATATCCATTGCGAAATACGAGCGCAAAGAAAATAAGACAGAAGGAGACAACACGGTTTCCCGTCTACTTCGGTGTCTAAtttttctctctTTTTCTTGttttttttttAGCTtctctctctcTTTCTCCTCTCCTTTCTTTTtctctctctcGAGGCAGACCGCGAGATACAACATGGATGAAATGCaaaaaTCA	lh00172:248:22FMLCLT4:7:1102:1032:29604	1
lh00172:248:22FMLCLT4:7:1102:1032:29604_1	1	147	40	5	2	AG	TCTCTCTCTCTTTCTCCTCTCCTTTCTTTTTCTCTCTCTC	NA	0	0	6	3	172	TCCATTGCGAAATACGAGCGCAAAGAAAATAAGACAGAAGGAGACAACACGGTTTCCCGTCTACTTCGGTGTCTAAtttttctctctTTTTCTTGttttttttttAGCTtctctctctcTTTCTCCTCTCCTTTCTTTTtctctctctcGAGGCAGACCGCGAGATACAACA	TCCATTGCGAAATACGAGCG	TGTTGTATCTCGCGGTCTGC	89	3	38	20	209	20	59.072	60.458	5.03	4.26	1.38539	G	229	CTCAAACGTAGTTCGTTGACGAGCTTCTTCGTGGATATCCATTGCGAAATACGAGCGCAAAGAAAATAAGACAGAAGGAGACAACACGGTTTCCCGTCTACTTCGGTGTCTAAtttttctctctTTTTCTTGttttttttttAGCTtctctctctcTTTCTCCTCTCCTTTCTTTTtctctctctcGAGGCAGACCGCGAGATACAACATGGATGAAATGCaaaaaTCA	lh00172:248:22FMLCLT4:7:1102:1032:29604	1
lh00172:248:22FMLCLT4:7:1102:1032:29604_1	1	147	40	5	2	AG	TCTCTCTCTCTTTCTCCTCTCCTTTCTTTTTCTCTCTCTC	NA	0	0	7	3	140	GACAGAAGGAGACAACACGGTTTCCCGTCTACTTCGGTGTCTAAtttttctctctTTTTCTTGttttttttttAGCTtctctctctcTTTCTCCTCTCCTTTCTTTTtctctctctcGAGGCAGACCGCGAGATACAACA	GACAGAAGGAGACAACACGGT	TGTTGTATCTCGCGGTCTGC	56	3	70	21	209	20	59.931	60.458	4.83	4.26	1.52659	G	229	CTCAAACGTAGTTCGTTGACGAGCTTCTTCGTGGATATCCATTGCGAAATACGAGCGCAAAGAAAATAAGACAGAAGGAGACAACACGGTTTCCCGTCTACTTCGGTGTCTAAtttttctctctTTTTCTTGttttttttttAGCTtctctctctcTTTCTCCTCTCCTTTCTTTTtctctctctcGAGGCAGACCGCGAGATACAACATGGATGAAATGCaaaaaTCA	lh00172:248:22FMLCLT4:7:1102:1032:29604	1
lh00172:248:22FMLCLT4:7:1102:1032:29604_1	1	147	40	5	2	AG	TCTCTCTCTCTTTCTCCTCTCCTTTCTTTTTCTCTCTCTC	NA	0	0	7	3	190	CGAGCTTCTTCGTGGATATCCATTGCGAAATACGAGCGCAAAGAAAATAAGACAGAAGGAGACAACACGGTTTCCCGTCTACTTCGGTGTCTAAtttttctctctTTTTCTTGttttttttttAGCTtctctctctcTTTCTCCTCTCCTTTCTTTTtctctctctcGAGGCAGACCGCGAGATACAACA	CGAGCTTCTTCGTGGATATCC	TGTTGTATCTCGCGGTCTGC	106	3	20	21	209	20	58.333	60.458	2.59	4.26	3.12499	G	229	CTCAAACGTAGTTCGTTGACGAGCTTCTTCGTGGATATCCATTGCGAAATACGAGCGCAAAGAAAATAAGACAGAAGGAGACAACACGGTTTCCCGTCTACTTCGGTGTCTAAtttttctctctTTTTCTTGttttttttttAGCTtctctctctcTTTCTCCTCTCCTTTCTTTTtctctctctcGAGGCAGACCGCGAGATACAACATGGATGAAATGCaaaaaTCA	lh00172:248:22FMLCLT4:7:1102:1032:29604	1
lh00172:248:22FMLCLT4:7:1102:1032:29604_1	1	147	40	5	2	AG	TCTCTCTCTCTTTCTCCTCTCCTTTCTTTTTCTCTCTCTC	NA	0	0	8	7	194	CGAGCTTCTTCGTGGATATCCATTGCGAAATACGAGCGCAAAGAAAATAAGACAGAAGGAGACAACACGGTTTCCCGTCTACTTCGGTGTCTAAtttttctctctTTTTCTTGttttttttttAGCTtctctctctcTTTCTCCTCTCCTTTCTTTTtctctctctcGAGGCAGACCGCGAGATACAACATGGA	CGAGCTTCTTCGTGGATATCCA	TCCATGTTGTATCTCGCGGT	105	7	20	22	213	20	59.965	59.178	3.41	5.68	2.8562	G	229	CTCAAACGTAGTTCGTTGACGAGCTTCTTCGTGGATATCCATTGCGAAATACGAGCGCAAAGAAAATAAGACAGAAGGAGACAACACGGTTTCCCGTCTACTTCGGTGTCTAAtttttctctctTTTTCTTGttttttttttAGCTtctctctctcTTTCTCCTCTCCTTTCTTTTtctctctctcGAGGCAGACCGCGAGATACAACATGGATGAAATGCaaaaaTCA	lh00172:248:22FMLCLT4:7:1102:1032:29604	1
lh00172:248:22FMLCLT4:7:1102:1032:29604_1	1	147	40	5	2	AG	TCTCTCTCTCTTTCTCCTCTCCTTTCTTTTTCTCTCTCTC	NA	0	0	8	3	190	CGAGCTTCTTCGTGGATATCCATTGCGAAATACGAGCGCAAAGAAAATAAGACAGAAGGAGACAACACGGTTTCCCGTCTACTTCGGTGTCTAAtttttctctctTTTTCTTGttttttttttAGCTtctctctctcTTTCTCCTCTCCTTTCTTTTtctctctctcGAGGCAGACCGCGAGATACAACA	CGAGCTTCTTCGTGGATATCCA	TGTTGTATCTCGCGGTCTGC	105	3	20	22	209	20	59.965	60.458	3.41	4.26	2.49254	G	229	CTCAAACGTAGTTCGTTGACGAGCTTCTTCGTGGATATCCATTGCGAAATACGAGCGCAAAGAAAATAAGACAGAAGGAGACAACACGGTTTCCCGTCTACTTCGGTGTCTAAtttttctctctTTTTCTTGttttttttttAGCTtctctctctcTTTCTCCTCTCCTTTCTTTTtctctctctcGAGGCAGACCGCGAGATACAACATGGATGAAATGCaaaaaTCA	lh00172:248:22FMLCLT4:7:1102:1032:29604	1
lh00172:248:22FMLCLT4:7:1102:11989:11646_1	1	181	12	6	1	CG	CGCGCGCGCGCG	NA	1	1	10	2	99	GGCTGCCTTCGTTAAATCGCATTTCGAACGTCACGATTGGCTGGCTCTTGCAAACAGGATCTGTAATcgcgcgcgcgcgCACGCAGGCACGcacacaAA	GGCTGCCTTCGTTAAATCGC	TTTGTGTGCGTGCCTGCG	47	2	114	20	212	18	60.248	62.249	4.58	5.18	4.49711	F	217	GTCAGCCAACCTATTGGCGAAGAATGCTTCCAACGGAAACGCtttttGAATTTTGCCGTTGCACTTGAACTTGGaaaaaGTTTCGTTCAAAGGCGAGCTGTTTGCCATTGGCTGGCTGCCTTCGTTAAATCGCATTTCGAACGTCACGATTGGCTGGCTCTTGCAAACAGGATCTGTAATcgcgcgcgcgcgCACGCAGGCACGcacacaAAATGAC	lh00172:248:22FMLCLT4:7:1102:11989:11646	1
lh00172:248:22FMLCLT4:7:1102:11989:11646_1	1	181	12	6	1	CG	CGCGCGCGCGCG	NA	0	0	10	2	127	TTCAAAGGCGAGCTGTTTGCCATTGGCTGGCTGCCTTCGTTAAATCGCATTTCGAACGTCACGATTGGCTGGCTCTTGCAAACAGGATCTGTAATcgcgcgcgcgcgCACGCAGGCACGcacacaAA	TTCAAAGGCGAGCTGTTTGC	TTTGTGTGCGTGCCTGCG	75	2	86	20	212	18	59.969	62.249	3.68	5.18	4.27966	F	217	GTCAGCCAACCTATTGGCGAAGAATGCTTCCAACGGAAACGCtttttGAATTTTGCCGTTGCACTTGAACTTGGaaaaaGTTTCGTTCAAAGGCGAGCTGTTTGCCATTGGCTGGCTGCCTTCGTTAAATCGCATTTCGAACGTCACGATTGGCTGGCTCTTGCAAACAGGATCTGTAATcgcgcgcgcgcgCACGCAGGCACGcacacaAAATGAC	lh00172:248:22FMLCLT4:7:1102:11989:11646	1
lh00172:248:22FMLCLT4:7:1102:11989:11646_1	1	181	12	6	1	CG	CGCGCGCGCGCG	NA	0	0	10	2	129	CGTTCAAAGGCGAGCTGTTTGCCATTGGCTGGCTGCCTTCGTTAAATCGCATTTCGAACGTCACGATTGGCTGGCTCTTGCAAACAGGATCTGTAATcgcgcgcgcgcgCACGCAGGCACGcacacaAA	CGTTCAAAGGCGAGCTGTTT	TTTGTGTGCGTGCCTGCG	77	2	84	20	212	18	59.692	62.249	2.83	5.18	4.55678	F	217	GTCAGCCAACCTATTGGCGAAGAATGCTTCCAACGGAAACGCtttttGAATTTTGCCGTTGCACTTGAACTTGGaaaaaGTTTCGTTCAAAGGCGAGCTGTTTGCCATTGGCTGGCTGCCTTCGTTAAATCGCATTTCGAACGTCACGATTGGCTGGCTCTTGCAAACAGGATCTGTAATcgcgcgcgcgcgCACGCAGGCACGcacacaAAATGAC	lh00172:248:22FMLCLT4:7:1102:11989:11646	1
lh00172:248:22FMLCLT4:7:1102:11989:11646_1	1	181	12	6	1	CG	CGCGCGCGCGCG	NA	0	0	10	2	157	CCGTTGCACTTGAACTTGGaaaaaGTTTCGTTCAAAGGCGAGCTGTTTGCCATTGGCTGGCTGCCTTCGTTAAATCGCATTTCGAACGTCACGATTGGCTGGCTCTTGCAAACAGGATCTGTAATcgcgcgcgcgcgCACGCAGGCACGcacacaAA	CCGTTGCACTTGAACTTGGA	TTTGTGTGCGTGCCTGCG	105	2	56	20	212	18	58.979	62.249	3.53	5.18	5.27022	F	217	GTCAGCCAACCTATTGGCGAAGAATGCTTCCAACGGAAACGCtttttGAATTTTGCCGTTGCACTTGAACTTGGaaaaaGTTTCGTTCAAAGGCGAGCTGTTTGCCATTGGCTGGCTGCCTTCGTTAAATCGCATTTCGAACGTCACGATTGGCTGGCTCTTGCAAACAGGATCTGTAATcgcgcgcgcgcgCACGCAGGCACGcacacaAAATGAC	lh00172:248:22FMLCLT4:7:1102:11989:11646	1
lh00172:248:22FMLCLT4:7:1102:11989:11646_1	1	181	12	6	1	CG	CGCGCGCGCGCG	NA	0	0	10	2	158	GCCGTTGCACTTGAACTTGGaaaaaGTTTCGTTCAAAGGCGAGCTGTTTGCCATTGGCTGGCTGCCTTCGTTAAATCGCATTTCGAACGTCACGATTGGCTGGCTCTTGCAAACAGGATCTGTAATcgcgcgcgcgcgCACGCAGGCACGcacacaAA	GCCGTTGCACTTGAACTTGG	TTTGTGTGCGTGCCTGCG	106	2	55	20	212	18	60.595	62.249	3.61	5.18	4.84382	F	217	GTCAGCCAACCTATTGGCGAAGAATGCTTCCAACGGAAACGCtttttGAATTTTGCCGTTGCACTTGAACTTGGaaaaaGTTTCGTTCAAAGGCGAGCTGTTTGCCATTGGCTGGCTGCCTTCGTTAAATCGCATTTCGAACGTCACGATTGGCTGGCTCTTGCAAACAGGATCTGTAATcgcgcgcgcgcgCACGCAGGCACGcacacaAAATGAC	lh00172:248:22FMLCLT4:7:1102:11989:11646	1
lh00172:248:22FMLCLT4:7:1102:11989:11646_1	1	181	12	6	1	CG	CGCGCGCGCGCG	NA	0	0	10	2	159	TGCCGTTGCACTTGAACTTGGaaaaaGTTTCGTTCAAAGGCGAGCTGTTTGCCATTGGCTGGCTGCCTTCGTTAAATCGCATTTCGAACGTCACGATTGGCTGGCTCTTGCAAACAGGATCTGTAATcgcgcgcgcgcgCACGCAGGCACGcacacaAA	TGCCGTTGCACTTGAACTTG	TTTGTGTGCGTGCCTGCG	107	2	54	20	212	18	59.9	62.249	3.16	5.18	4.34934	F	217	GTCAGCCAACCTATTGGCGAAGAATGCTTCCAACGGAAACGCtttttGAATTTTGCCGTTGCACTTGAACTTGGaaaaaGTTTCGTTCAAAGGCGAGCTGTTTGCCATTGGCTGGCTGCCTTCGTTAAATCGCATTTCGAACGTCACGATTGGCTGGCTCTTGCAAACAGGATCTGTAATcgcgcgcgcgcgCACGCAGGCACGcacacaAAATGAC	lh00172:248:22FMLCLT4:7:1102:11989:11646	1
lh00172:248:22FMLCLT4:7:1102:11989:11646_1	1	181	12	6	1	CG	CGCGCGCGCGCG	NA	0	0	10	2	196	GCGAAGAATGCTTCCAACGGAAACGCtttttGAATTTTGCCGTTGCACTTGAACTTGGaaaaaGTTTCGTTCAAAGGCGAGCTGTTTGCCATTGGCTGGCTGCCTTCGTTAAATCGCATTTCGAACGTCACGATTGGCTGGCTCTTGCAAACAGGATCTGTAATcgcgcgcgcgcgCACGCAGGCACGcacacaAA	GCGAAGAATGCTTCCAACGG	TTTGTGTGCGTGCCTGCG	144	2	17	20	212	18	60.179	62.249	4.44	5.18	4.42821	F	217	GTCAGCCAACCTATTGGCGAAGAATGCTTCCAACGGAAACGCtttttGAATTTTGCCGTTGCACTTGAACTTGGaaaaaGTTTCGTTCAAAGGCGAGCTGTTTGCCATTGGCTGGCTGCCTTCGTTAAATCGCATTTCGAACGTCACGATTGGCTGGCTCTTGCAAACAGGATCTGTAATcgcgcgcgcgcgCACGCAGGCACGcacacaAAATGAC	lh00172:248:22FMLCLT4:7:1102:11989:11646	1
lh00172:248:22FMLCLT4:7:1102:11989:11646_1	1	181	12	6	1	CG	CGCGCGCGCGCG	NA	0	0	10	2	197	GGCGAAGAATGCTTCCAACGGAAACGCtttttGAATTTTGCCGTTGCACTTGAACTTGGaaaaaGTTTCGTTCAAAGGCGAGCTGTTTGCCATTGGCTGGCTGCCTTCGTTAAATCGCATTTCGAACGTCACGATTGGCTGGCTCTTGCAAACAGGATCTGTAATcgcgcgcgcgcgCACGCAGGCACGcacacaAA	GGCGAAGAATGCTTCCAACG	TTTGTGTGCGTGCCTGCG	145	2	16	20	212	18	60.179	62.249	4.1	5.18	4.42821	F	217	GTCAGCCAACCTATTGGCGAAGAATGCTTCCAACGGAAACGCtttttGAATTTTGCCGTTGCACTTGAACTTGGaaaaaGTTTCGTTCAAAGGCGAGCTGTTTGCCATTGGCTGGCTGCCTTCGTTAAATCGCATTTCGAACGTCACGATTGGCTGGCTCTTGCAAACAGGATCTGTAATcgcgcgcgcgcgCACGCAGGCACGcacacaAAATGAC	lh00172:248:22FMLCLT4:7:1102:11989:11646	1
lh00172:248:22FMLCLT4:7:1102:11989:11646_1	1	181	12	6	1	CG	CGCGCGCGCGCG	NA	0	0	10	2	198	TGGCGAAGAATGCTTCCAACGGAAACGCtttttGAATTTTGCCGTTGCACTTGAACTTGGaaaaaGTTTCGTTCAAAGGCGAGCTGTTTGCCATTGGCTGGCTGCCTTCGTTAAATCGCATTTCGAACGTCACGATTGGCTGGCTCTTGCAAACAGGATCTGTAATcgcgcgcgcgcgCACGCAGGCACGcacacaAA	TGGCGAAGAATGCTTCCAAC	TTTGTGTGCGTGCCTGCG	146	2	15	20	212	18	59.119	62.249	3.77	5.18	5.13014	F	217	GTCAGCCAACCTATTGGCGAAGAATGCTTCCAACGGAAACGCtttttGAATTTTGCCGTTGCACTTGAACTTGGaaaaaGTTTCGTTCAAAGGCGAGCTGTTTGCCATTGGCTGGCTGCCTTCGTTAAATCGCATTTCGAACGTCACGATTGGCTGGCTCTTGCAAACAGGATCTGTAATcgcgcgcgcgcgCACGCAGGCACGcacacaAAATGAC	lh00172:248:22FMLCLT4:7:1102:11989:11646	1
lh00172:248:22FMLCLT4:7:1102:12014:25528_1	1	53	10	5	1	AC	CACACACACA	NA	1	1	3	5	144	TGACGAGTTCACAGATGGCGGCCGCcacacacacaAAGTACATGCGCACTGAAAGCGCTGCACGAACCACGTGCACGGCCGCACTTCATCGGCTCCGCACACCGatcatcatcACGGCAACGCTGCGCAATTCATATCTCGGCC	TGACGAGTTCACAGATGGCG	GGCCGAGATATGAATTGCGC	5	89	28	20	171	20	60.389	59.833	5.69	6.09	0.555334	B	184	CCGAATTCTGCCAAATCGCGGTCGTGTTGACGAGTTCACAGATGGCGGCCGCcacacacacaAAGTACATGCGCACTGAAAGCGCTGCACGAACCACGTGCACGGCCGCACTTCATCGGCTCCGCACACCGatcatcatcACGGCAACGCTGCGCAATTCATATCTCGGCCCCGCACACCGAAC	lh00172:248:22FMLCLT4:7:1102:12014:25528	1
lh00172:248:22FMLCLT4:7:1102:12014:25528_1	1	53	10	5	1	AC	CACACACACA	NA	0	0	4	5	122	TGACGAGTTCACAGATGGCGGCCGCcacacacacaAAGTACATGCGCACTGAAAGCGCTGCACGAACCACGTGCACGGCCGCACTTCATCGGCTCCGCACACCGatcatcatcACGGCAACG	TGACGAGTTCACAGATGGCG	CGTTGCCGTGATGATGATCG	5	67	28	20	149	20	60.389	59.769	5.69	3.69	0.619035	F	184	CCGAATTCTGCCAAATCGCGGTCGTGTTGACGAGTTCACAGATGGCGGCCGCcacacacacaAAGTACATGCGCACTGAAAGCGCTGCACGAACCACGTGCACGGCCGCACTTCATCGGCTCCGCACACCGatcatcatcACGGCAACGCTGCGCAATTCATATCTCGGCCCCGCACACCGAAC	lh00172:248:22FMLCLT4:7:1102:12014:25528	1
lh00172:248:22FMLCLT4:7:1102:12014:25528_1	1	53	10	5	1	AC	CACACACACA	NA	0	0	4	5	123	TGACGAGTTCACAGATGGCGGCCGCcacacacacaAAGTACATGCGCACTGAAAGCGCTGCACGAACCACGTGCACGGCCGCACTTCATCGGCTCCGCACACCGatcatcatcACGGCAACGC	TGACGAGTTCACAGATGGCG	GCGTTGCCGTGATGATGATC	5	68	28	20	150	20	60.389	60.042	5.69	2.92	0.430358	F	184	CCGAATTCTGCCAAATCGCGGTCGTGTTGACGAGTTCACAGATGGCGGCCGCcacacacacaAAGTACATGCGCACTGAAAGCGCTGCACGAACCACGTGCACGGCCGCACTTCATCGGCTCCGCACACCGatcatcatcACGGCAACGCTGCGCAATTCATATCTCGGCCCCGCACACCGAAC	lh00172:248:22FMLCLT4:7:1102:12014:25528	1
lh00172:248:22FMLCLT4:7:1102:12014:25528_1	1	53	10	5	1	AC	CACACACACA	NA	0	0	5	29	147	AATTCTGCCAAATCGCGGTCGTGTTGACGAGTTCACAGATGGCGGCCGCcacacacacaAAGTACATGCGCACTGAAAGCGCTGCACGAACCACGTGCACGGCCGCACTTCATCGGCTCCGCACACCGatcatcatcACGGCAACGC	AATTCTGCCAAATCGCGGTC	GCGTTGCCGTGATGATGATC	29	68	4	20	150	20	59.548	60.042	4.79	2.92	0.493621	F	184	CCGAATTCTGCCAAATCGCGGTCGTGTTGACGAGTTCACAGATGGCGGCCGCcacacacacaAAGTACATGCGCACTGAAAGCGCTGCACGAACCACGTGCACGGCCGCACTTCATCGGCTCCGCACACCGatcatcatcACGGCAACGCTGCGCAATTCATATCTCGGCCCCGCACACCGAAC	lh00172:248:22FMLCLT4:7:1102:12014:25528	1
lh00172:248:22FMLCLT4:7:1102:12014:25528_1	1	53	10	5	1	AC	CACACACACA	NA	0	0	5	29	168	AATTCTGCCAAATCGCGGTCGTGTTGACGAGTTCACAGATGGCGGCCGCcacacacacaAAGTACATGCGCACTGAAAGCGCTGCACGAACCACGTGCACGGCCGCACTTCATCGGCTCCGCACACCGatcatcatcACGGCAACGCTGCGCAATTCATATCTCGGCC	AATTCTGCCAAATCGCGGTC	GGCCGAGATATGAATTGCGC	29	89	4	20	171	20	59.548	59.833	4.79	6.09	0.618597	B	184	CCGAATTCTGCCAAATCGCGGTCGTGTTGACGAGTTCACAGATGGCGGCCGCcacacacacaAAGTACATGCGCACTGAAAGCGCTGCACGAACCACGTGCACGGCCGCACTTCATCGGCTCCGCACACCGatcatcatcACGGCAACGCTGCGCAATTCATATCTCGGCCCCGCACACCGAAC	lh00172:248:22FMLCLT4:7:1102:12014:25528	1
lh00172:248:22FMLCLT4:7:1102:12014:25528_1	1	53	10	5	1	AC	CACACACACA	NA	0	0	5	13	91	AATTCTGCCAAATCGCGGTCGTGTTGACGAGTTCACAGATGGCGGCCGCcacacacacaAAGTACATGCGCACTGAAAGCGCTGCACGAAC	AATTCTGCCAAATCGCGGTC	GTTCGTGCAGCGCTTTCAG	29	13	4	20	94	19	59.548	60.439	4.79	3.02	1.89115	A	184	CCGAATTCTGCCAAATCGCGGTCGTGTTGACGAGTTCACAGATGGCGGCCGCcacacacacaAAGTACATGCGCACTGAAAGCGCTGCACGAACCACGTGCACGGCCGCACTTCATCGGCTCCGCACACCGatcatcatcACGGCAACGCTGCGCAATTCATATCTCGGCCCCGCACACCGAAC	lh00172:248:22FMLCLT4:7:1102:12014:25528	1
lh00172:248:22FMLCLT4:7:1102:12014:25528_1	1	53	10	5	1	AC	CACACACACA	NA	0	0	5	13	93	CGAATTCTGCCAAATCGCGGTCGTGTTGACGAGTTCACAGATGGCGGCCGCcacacacacaAAGTACATGCGCACTGAAAGCGCTGCACGAAC	CGAATTCTGCCAAATCGCGG	GTTCGTGCAGCGCTTTCAG	31	13	2	20	94	19	60.59	60.439	6.46	3.02	2.02909	A	184	CCGAATTCTGCCAAATCGCGGTCGTGTTGACGAGTTCACAGATGGCGGCCGCcacacacacaAAGTACATGCGCACTGAAAGCGCTGCACGAACCACGTGCACGGCCGCACTTCATCGGCTCCGCACACCGatcatcatcACGGCAACGCTGCGCAATTCATATCTCGGCCCCGCACACCGAAC	lh00172:248:22FMLCLT4:7:1102:12014:25528	1
lh00172:248:22FMLCLT4:7:1102:12014:25528_1	1	53	10	5	1	AC	CACACACACA	NA	0	0	5	5	120	TGACGAGTTCACAGATGGCGGCCGCcacacacacaAAGTACATGCGCACTGAAAGCGCTGCACGAACCACGTGCACGGCCGCACTTCATCGGCTCCGCACACCGatcatcatcACGGCAA	TGACGAGTTCACAGATGGCG	TTGCCGTGATGATGATCGGT	5	65	28	20	147	20	60.389	59.822	5.69	4.69	0.566356	F	184	CCGAATTCTGCCAAATCGCGGTCGTGTTGACGAGTTCACAGATGGCGGCCGCcacacacacaAAGTACATGCGCACTGAAAGCGCTGCACGAACCACGTGCACGGCCGCACTTCATCGGCTCCGCACACCGatcatcatcACGGCAACGCTGCGCAATTCATATCTCGGCCCCGCACACCGAAC	lh00172:248:22FMLCLT4:7:1102:12014:25528	1
lh00172:248:22FMLCLT4:7:1102:12014:25528_1	1	53	10	5	1	AC	CACACACACA	NA	0	0	6	30	148	GAATTCTGCCAAATCGCGGTCGTGTTGACGAGTTCACAGATGGCGGCCGCcacacacacaAAGTACATGCGCACTGAAAGCGCTGCACGAACCACGTGCACGGCCGCACTTCATCGGCTCCGCACACCGatcatcatcACGGCAACGC	GAATTCTGCCAAATCGCGGT	GCGTTGCCGTGATGATGATC	30	68	3	20	150	20	59.548	60.042	5.68	2.92	0.493621	F	184	CCGAATTCTGCCAAATCGCGGTCGTGTTGACGAGTTCACAGATGGCGGCCGCcacacacacaAAGTACATGCGCACTGAAAGCGCTGCACGAACCACGTGCACGGCCGCACTTCATCGGCTCCGCACACCGatcatcatcACGGCAACGCTGCGCAATTCATATCTCGGCCCCGCACACCGAAC	lh00172:248:22FMLCLT4:7:1102:12014:25528	1
lh00172:248:22FMLCLT4:7:1102:12014:25528_1	1	53	10	5	1	AC	CACACACACA	NA	0	0	6	30	169	GAATTCTGCCAAATCGCGGTCGTGTTGACGAGTTCACAGATGGCGGCCGCcacacacacaAAGTACATGCGCACTGAAAGCGCTGCACGAACCACGTGCACGGCCGCACTTCATCGGCTCCGCACACCGatcatcatcACGGCAACGCTGCGCAATTCATATCTCGGCC	GAATTCTGCCAAATCGCGGT	GGCCGAGATATGAATTGCGC	30	89	3	20	171	20	59.548	59.833	5.68	6.09	0.618597	B	184	CCGAATTCTGCCAAATCGCGGTCGTGTTGACGAGTTCACAGATGGCGGCCGCcacacacacaAAGTACATGCGCACTGAAAGCGCTGCACGAACCACGTGCACGGCCGCACTTCATCGGCTCCGCACACCGatcatcatcACGGCAACGCTGCGCAATTCATATCTCGGCCCCGCACACCGAAC	lh00172:248:22FMLCLT4:7:1102:12014:25528	1
lh00172:248:22FMLCLT4:7:1102:12014:25528_1	1	53	10	5	1	AC	CACACACACA	NA	0	0	6	13	92	GAATTCTGCCAAATCGCGGTCGTGTTGACGAGTTCACAGATGGCGGCCGCcacacacacaAAGTACATGCGCACTGAAAGCGCTGCACGAAC	GAATTCTGCCAAATCGCGGT	GTTCGTGCAGCGCTTTCAG	30	13	3	20	94	19	59.548	60.439	5.68	3.02	1.89115	A	184	CCGAATTCTGCCAAATCGCGGTCGTGTTGACGAGTTCACAGATGGCGGCCGCcacacacacaAAGTACATGCGCACTGAAAGCGCTGCACGAACCACGTGCACGGCCGCACTTCATCGGCTCCGCACACCGatcatcatcACGGCAACGCTGCGCAATTCATATCTCGGCCCCGCACACCGAAC	lh00172:248:22FMLCLT4:7:1102:12014:25528	1
lh00172:248:22FMLCLT4:7:1102:12459:24141_1	1	87	18	6	1	AAG	AAGAAGAAGAAGAAGAAG	NA	1	1	2	62	190	CGGAGCTTGTAGTAAGTGGAGATGGCGCCACTGCACTCCAGCCTGGCAGACAGAGCGAGACTCCGTCTaaaaaaaaaaaaaaGAaagaagaagaagaagaagAATCTCTGAATTCGCCTATAACCTCTAAGACCCCTCCTTCAAGATATCCTGTCTTTTGGGGCTCAACCAATGTATGCCTTTCATGTAT	CGGAGCTTGTAGTAAGTGGAGA	ATACATGAAAGGCATACATTGGTTGA	62	62	3	22	192	26	59.247	59.393	3.71	3.18	9.36025	F	192	GGCGGAGCTTGTAGTAAGTGGAGATGGCGCCACTGCACTCCAGCCTGGCAGACAGAGCGAGACTCCGTCTaaaaaaaaaaaaaaGAaagaagaagaagaagaagAATCTCTGAATTCGCCTATAACCTCTAAGACCCCTCCTTCAAGATATCCTGTCTTTTGGGGCTCAACCAATGTATGCCTTTCATGTAT	lh00172:248:22FMLCLT4:7:1102:12459:24141	1
lh00172:248:22FMLCLT4:7:1102:12459:24141_1	1	87	18	6	1	AAG	AAGAAGAAGAAGAAGAAG	NA	0	0	2	62	190	CGGAGCTTGTAGTAAGTGGAGATGGCGCCACTGCACTCCAGCCTGGCAGACAGAGCGAGACTCCGTCTaaaaaaaaaaaaaaGAaagaagaagaagaagaagAATCTCTGAATTCGCCTATAACCTCTAAGACCCCTCCTTCAAGATATCCTGTCTTTTGGGGCTCAACCAATGTATGCCTTTCATGTAT	CGGAGCTTGTAGTAAGTGGAGA	ATACATGAAAGGCATACATTGGTTG	62	63	3	22	192	25	59.247	58.191	3.71	3.77	9.56228	F	192	GGCGGAGCTTGTAGTAAGTGGAGATGGCGCCACTGCACTCCAGCCTGGCAGACAGAGCGAGACTCCGTCTaaaaaaaaaaaaaaGAaagaagaagaagaagaagAATCTCTGAATTCGCCTATAACCTCTAAGACCCCTCCTTCAAGATATCCTGTCTTTTGGGGCTCAACCAATGTATGCCTTTCATGTAT	lh00172:248:22FMLCLT4:7:1102:12459:24141	1
lh00172:248:22FMLCLT4:7:1102:12459:24141_1	1	87	18	6	1	AAG	AAGAAGAAGAAGAAGAAG	NA	0	0	3	62	190	CGGAGCTTGTAGTAAGTGGAGATGGCGCCACTGCACTCCAGCCTGGCAGACAGAGCGAGACTCCGTCTaaaaaaaaaaaaaaGAaagaagaagaagaagaagAATCTCTGAATTCGCCTATAACCTCTAAGACCCCTCCTTCAAGATATCCTGTCTTTTGGGGCTCAACCAATGTATGCCTTTCATGTAT	CGGAGCTTGTAGTAAGTGGAG	ATACATGAAAGGCATACATTGGTTGA	63	62	3	21	192	26	57.848	59.393	3.86	3.18	9.75906	F	192	GGCGGAGCTTGTAGTAAGTGGAGATGGCGCCACTGCACTCCAGCCTGGCAGACAGAGCGAGACTCCGTCTaaaaaaaaaaaaaaGAaagaagaagaagaagaagAATCTCTGAATTCGCCTATAACCTCTAAGACCCCTCCTTCAAGATATCCTGTCTTTTGGGGCTCAACCAATGTATGCCTTTCATGTAT	lh00172:248:22FMLCLT4:7:1102:12459:24141	1
lh00172:248:22FMLCLT4:7:1102:12459:24141_1	1	87	18	6	1	AAG	AAGAAGAAGAAGAAGAAG	NA	0	0	4	56	173	TGTAGTAAGTGGAGATGGCGCCACTGCACTCCAGCCTGGCAGACAGAGCGAGACTCCGTCTaaaaaaaaaaaaaaGAaagaagaagaagaagaagAATCTCTGAATTCGCCTATAACCTCTAAGACCCCTCCTTCAAGATATCCTGTCTTTTGGGGCTCAACCAATGTATGCC	TGTAGTAAGTGGAGATGGCGC	GGCATACATTGGTTGAGCCC	56	58	10	21	182	20	59.864	59.253	6.53	5.19	1.88296	F	192	GGCGGAGCTTGTAGTAAGTGGAGATGGCGCCACTGCACTCCAGCCTGGCAGACAGAGCGAGACTCCGTCTaaaaaaaaaaaaaaGAaagaagaagaagaagaagAATCTCTGAATTCGCCTATAACCTCTAAGACCCCTCCTTCAAGATATCCTGTCTTTTGGGGCTCAACCAATGTATGCCTTTCATGTAT	lh00172:248:22FMLCLT4:7:1102:12459:24141	1
lh00172:248:22FMLCLT4:7:1102:12459:24141_1	1	87	18	6	1	AAG	AAGAAGAAGAAGAAGAAG	NA	0	0	4	55	171	TAGTAAGTGGAGATGGCGCCACTGCACTCCAGCCTGGCAGACAGAGCGAGACTCCGTCTaaaaaaaaaaaaaaGAaagaagaagaagaagaagAATCTCTGAATTCGCCTATAACCTCTAAGACCCCTCCTTCAAGATATCCTGTCTTTTGGGGCTCAACCAATGTATGCC	TAGTAAGTGGAGATGGCGCC	GGCATACATTGGTTGAGCCC	55	58	12	20	182	20	59.249	59.253	6.53	5.19	1.49751	F	192	GGCGGAGCTTGTAGTAAGTGGAGATGGCGCCACTGCACTCCAGCCTGGCAGACAGAGCGAGACTCCGTCTaaaaaaaaaaaaaaGAaagaagaagaagaagaagAATCTCTGAATTCGCCTATAACCTCTAAGACCCCTCCTTCAAGATATCCTGTCTTTTGGGGCTCAACCAATGTATGCCTTTCATGTAT	lh00172:248:22FMLCLT4:7:1102:12459:24141	1
lh00172:248:22FMLCLT4:7:1102:12459:24141_1	1	87	18	6	1	AAG	AAGAAGAAGAAGAAGAAG	NA	0	0	4	54	169	GTAAGTGGAGATGGCGCCACTGCACTCCAGCCTGGCAGACAGAGCGAGACTCCGTCTaaaaaaaaaaaaaaGAaagaagaagaagaagaagAATCTCTGAATTCGCCTATAACCTCTAAGACCCCTCCTTCAAGATATCCTGTCTTTTGGGGCTCAACCAATGTATGCC	GTAAGTGGAGATGGCGCCA	GGCATACATTGGTTGAGCCC	54	58	14	19	182	20	59.779	59.253	5.69	5.19	1.96741	F	192	GGCGGAGCTTGTAGTAAGTGGAGATGGCGCCACTGCACTCCAGCCTGGCAGACAGAGCGAGACTCCGTCTaaaaaaaaaaaaaaGAaagaagaagaagaagaagAATCTCTGAATTCGCCTATAACCTCTAAGACCCCTCCTTCAAGATATCCTGTCTTTTGGGGCTCAACCAATGTATGCCTTTCATGTAT	lh00172:248:22FMLCLT4:7:1102:12459:24141	1
lh00172:248:22FMLCLT4:7:1102:12459:24141_1	1	87	18	6	1	AAG	AAGAAGAAGAAGAAGAAG	NA	0	0	4	21	136	GGCAGACAGAGCGAGACTCCGTCTaaaaaaaaaaaaaaGAaagaagaagaagaagaagAATCTCTGAATTCGCCTATAACCTCTAAGACCCCTCCTTCAAGATATCCTGTCTTTTGGGGCTCAACCAATGTATGCC	GGCAGACAGAGCGAGACTC	GGCATACATTGGTTGAGCCC	21	58	47	19	182	20	59.861	59.253	3.36	5.19	1.88533	F	192	GGCGGAGCTTGTAGTAAGTGGAGATGGCGCCACTGCACTCCAGCCTGGCAGACAGAGCGAGACTCCGTCTaaaaaaaaaaaaaaGAaagaagaagaagaagaagAATCTCTGAATTCGCCTATAACCTCTAAGACCCCTCCTTCAAGATATCCTGTCTTTTGGGGCTCAACCAATGTATGCCTTTCATGTAT	lh00172:248:22FMLCLT4:7:1102:12459:24141	1
lh00172:248:22FMLCLT4:7:1102:12459:24141_1	1	87	18	6	1	AAG	AAGAAGAAGAAGAAGAAG	NA	0	0	4	21	137	TGGCAGACAGAGCGAGACTCCGTCTaaaaaaaaaaaaaaGAaagaagaagaagaagaagAATCTCTGAATTCGCCTATAACCTCTAAGACCCCTCCTTCAAGATATCCTGTCTTTTGGGGCTCAACCAATGTATGCC	TGGCAGACAGAGCGAGACTC	GGCATACATTGGTTGAGCCC	21	58	46	20	182	20	61.591	59.253	3.36	5.19	2.33727	F	192	GGCGGAGCTTGTAGTAAGTGGAGATGGCGCCACTGCACTCCAGCCTGGCAGACAGAGCGAGACTCCGTCTaaaaaaaaaaaaaaGAaagaagaagaagaagaagAATCTCTGAATTCGCCTATAACCTCTAAGACCCCTCCTTCAAGATATCCTGTCTTTTGGGGCTCAACCAATGTATGCCTTTCATGTAT	lh00172:248:22FMLCLT4:7:1102:12459:24141	1
lh00172:248:22FMLCLT4:7:1102:12459:24141_1	1	87	18	6	1	AAG	AAGAAGAAGAAGAAGAAG	NA	0	0	6	16	132	GACAGAGCGAGACTCCGTCTaaaaaaaaaaaaaaGAaagaagaagaagaagaagAATCTCTGAATTCGCCTATAACCTCTAAGACCCCTCCTTCAAGATATCCTGTCTTTTGGGGCTCAACCAATGTATGCC	GACAGAGCGAGACTCCGTCT	GGCATACATTGGTTGAGCCC	16	58	51	20	182	20	61.022	59.253	4.18	5.19	1.76911	F	192	GGCGGAGCTTGTAGTAAGTGGAGATGGCGCCACTGCACTCCAGCCTGGCAGACAGAGCGAGACTCCGTCTaaaaaaaaaaaaaaGAaagaagaagaagaagaagAATCTCTGAATTCGCCTATAACCTCTAAGACCCCTCCTTCAAGATATCCTGTCTTTTGGGGCTCAACCAATGTATGCCTTTCATGTAT	lh00172:248:22FMLCLT4:7:1102:12459:24141	1
lh00172:248:22FMLCLT4:7:1102:13057:20583_1	1	117	24	6	1.5	AG	CTCTCTCTCTCTCACGCACGCACG	NA	1	1	2	13	141	ACAAGCGCTTCAGCCGTATATCCGccccccACActctctctctctcacgcacgcacgCACACGCACCAATGATAGCCGGAACGGGATCATGCTATACGCTAGGGTTGCAGGGTTCTATGAAAAGAAGCACTTGGATGGCCT	ACAAGCGCTTCAGCCGTATA	AGGCCATCCAAGTGCTTCTT	13	64	84	20	224	20	59.825	59.593	1.47	2.52	0.581984	F	280	GCTTAAGATCCAGGTAGTTCCTTCATTTCGTTTAACTCTACAGGGTTAAAATTTCTATGACAGCATGTCCGCCCGTACTGCGAACAAGCGCTTCAGCCGTATATCCGccccccACActctctctctctcacgcacgcacgCACACGCACCAATGATAGCCGGAACGGGATCATGCTATACGCTAGGGTTGCAGGGTTCTATGAAAAGAAGCACTTGGATGGCCTCGCCTTATATTTACATATGTCCTTATTAACATTGCTCTAAGTAGAGTTCCCGAAAC	lh00172:248:22FMLCLT4:7:1102:13057:20583	1
lh00172:248:22FMLCLT4:7:1102:13057:20583_1	1	117	24	6	1.5	AG	CTCTCTCTCTCTCACGCACGCACG	NA	0	0	2	13	142	ACAAGCGCTTCAGCCGTATATCCGccccccACActctctctctctcacgcacgcacgCACACGCACCAATGATAGCCGGAACGGGATCATGCTATACGCTAGGGTTGCAGGGTTCTATGAAAAGAAGCACTTGGATGGCCTC	ACAAGCGCTTCAGCCGTATA	GAGGCCATCCAAGTGCTTCT	13	65	84	20	225	20	59.825	60.035	1.47	2.85	0.209515	F	280	GCTTAAGATCCAGGTAGTTCCTTCATTTCGTTTAACTCTACAGGGTTAAAATTTCTATGACAGCATGTCCGCCCGTACTGCGAACAAGCGCTTCAGCCGTATATCCGccccccACActctctctctctcacgcacgcacgCACACGCACCAATGATAGCCGGAACGGGATCATGCTATACGCTAGGGTTGCAGGGTTCTATGAAAAGAAGCACTTGGATGGCCTCGCCTTATATTTACATATGTCCTTATTAACATTGCTCTAAGTAGAGTTCCCGAAAC	lh00172:248:22FMLCLT4:7:1102:13057:20583	1
lh00172:248:22FMLCLT4:7:1102:13057:20583_1	1	117	24	6	1.5	AG	CTCTCTCTCTCTCACGCACGCACG	NA	0	0	3	14	143	AACAAGCGCTTCAGCCGTATATCCGccccccACActctctctctctcacgcacgcacgCACACGCACCAATGATAGCCGGAACGGGATCATGCTATACGCTAGGGTTGCAGGGTTCTATGAAAAGAAGCACTTGGATGGCCTC	AACAAGCGCTTCAGCCGTAT	GAGGCCATCCAAGTGCTTCT	14	65	83	20	225	20	60.674	60.035	3.06	2.85	0.708315	F	280	GCTTAAGATCCAGGTAGTTCCTTCATTTCGTTTAACTCTACAGGGTTAAAATTTCTATGACAGCATGTCCGCCCGTACTGCGAACAAGCGCTTCAGCCGTATATCCGccccccACActctctctctctcacgcacgcacgCACACGCACCAATGATAGCCGGAACGGGATCATGCTATACGCTAGGGTTGCAGGGTTCTATGAAAAGAAGCACTTGGATGGCCTCGCCTTATATTTACATATGTCCTTATTAACATTGCTCTAAGTAGAGTTCCCGAAAC	lh00172:248:22FMLCLT4:7:1102:13057:20583	1
lh00172:248:22FMLCLT4:7:1102:13057:20583_1	1	117	24	6	1.5	AG	CTCTCTCTCTCTCACGCACGCACG	NA	0	0	3	10	138	AGCGCTTCAGCCGTATATCCGccccccACActctctctctctcacgcacgcacgCACACGCACCAATGATAGCCGGAACGGGATCATGCTATACGCTAGGGTTGCAGGGTTCTATGAAAAGAAGCACTTGGATGGCCT	AGCGCTTCAGCCGTATATCC	AGGCCATCCAAGTGCTTCTT	10	64	87	20	224	20	60.038	59.593	2.59	2.52	0.445298	F	280	GCTTAAGATCCAGGTAGTTCCTTCATTTCGTTTAACTCTACAGGGTTAAAATTTCTATGACAGCATGTCCGCCCGTACTGCGAACAAGCGCTTCAGCCGTATATCCGccccccACActctctctctctcacgcacgcacgCACACGCACCAATGATAGCCGGAACGGGATCATGCTATACGCTAGGGTTGCAGGGTTCTATGAAAAGAAGCACTTGGATGGCCTCGCCTTATATTTACATATGTCCTTATTAACATTGCTCTAAGTAGAGTTCCCGAAAC	lh00172:248:22FMLCLT4:7:1102:13057:20583	1
lh00172:248:22FMLCLT4:7:1102:13057:20583_1	1	117	24	6	1.5	AG	CTCTCTCTCTCTCACGCACGCACG	NA	0	0	3	10	139	AGCGCTTCAGCCGTATATCCGccccccACActctctctctctcacgcacgcacgCACACGCACCAATGATAGCCGGAACGGGATCATGCTATACGCTAGGGTTGCAGGGTTCTATGAAAAGAAGCACTTGGATGGCCTC	AGCGCTTCAGCCGTATATCC	GAGGCCATCCAAGTGCTTCT	10	65	87	20	225	20	60.038	60.035	2.59	2.85	0.07283	F	280	GCTTAAGATCCAGGTAGTTCCTTCATTTCGTTTAACTCTACAGGGTTAAAATTTCTATGACAGCATGTCCGCCCGTACTGCGAACAAGCGCTTCAGCCGTATATCCGccccccACActctctctctctcacgcacgcacgCACACGCACCAATGATAGCCGGAACGGGATCATGCTATACGCTAGGGTTGCAGGGTTCTATGAAAAGAAGCACTTGGATGGCCTCGCCTTATATTTACATATGTCCTTATTAACATTGCTCTAAGTAGAGTTCCCGAAAC	lh00172:248:22FMLCLT4:7:1102:13057:20583	1
lh00172:248:22FMLCLT4:7:1102:13057:20583_1	1	117	24	6	1.5	AG	CTCTCTCTCTCTCACGCACGCACG	NA	0	0	4	80	240	GATCCAGGTAGTTCCTTCATTTCGTTTAACTCTACAGGGTTAAAATTTCTATGACAGCATGTCCGCCCGTACTGCGAACAAGCGCTTCAGCCGTATATCCGccccccACActctctctctctcacgcacgcacgCACACGCACCAATGATAGCCGGAACGGGATCATGCTATACGCTAGGGTTGCAGGGTTCTATGAAAAGAAGCACTTGGATGGCCTCGCCTTATATTTACATATGTCC	GATCCAGGTAGTTCCTTCATTTCG	GGACATATGTAAATATAAGGCGAGGC	86	80	7	24	246	26	59.188	59.742	3.46	4.7	11.0696	F	280	GCTTAAGATCCAGGTAGTTCCTTCATTTCGTTTAACTCTACAGGGTTAAAATTTCTATGACAGCATGTCCGCCCGTACTGCGAACAAGCGCTTCAGCCGTATATCCGccccccACActctctctctctcacgcacgcacgCACACGCACCAATGATAGCCGGAACGGGATCATGCTATACGCTAGGGTTGCAGGGTTCTATGAAAAGAAGCACTTGGATGGCCTCGCCTTATATTTACATATGTCCTTATTAACATTGCTCTAAGTAGAGTTCCCGAAAC	lh00172:248:22FMLCLT4:7:1102:13057:20583	1
lh00172:248:22FMLCLT4:7:1102:13057:20583_1	1	117	24	6	1.5	AG	CTCTCTCTCTCTCACGCACGCACG	NA	0	0	4	80	246	GCTTAAGATCCAGGTAGTTCCTTCATTTCGTTTAACTCTACAGGGTTAAAATTTCTATGACAGCATGTCCGCCCGTACTGCGAACAAGCGCTTCAGCCGTATATCCGccccccACActctctctctctcacgcacgcacgCACACGCACCAATGATAGCCGGAACGGGATCATGCTATACGCTAGGGTTGCAGGGTTCTATGAAAAGAAGCACTTGGATGGCCTCGCCTTATATTTACATATGTCC	GCTTAAGATCCAGGTAGTTCCTTCA	GGACATATGTAAATATAAGGCGAGGC	91	80	1	25	246	26	60.105	59.742	3.02	4.7	11.363	F	280	GCTTAAGATCCAGGTAGTTCCTTCATTTCGTTTAACTCTACAGGGTTAAAATTTCTATGACAGCATGTCCGCCCGTACTGCGAACAAGCGCTTCAGCCGTATATCCGccccccACActctctctctctcacgcacgcacgCACACGCACCAATGATAGCCGGAACGGGATCATGCTATACGCTAGGGTTGCAGGGTTCTATGAAAAGAAGCACTTGGATGGCCTCGCCTTATATTTACATATGTCCTTATTAACATTGCTCTAAGTAGAGTTCCCGAAAC	lh00172:248:22FMLCLT4:7:1102:13057:20583	1
lh00172:248:22FMLCLT4:7:1102:13057:20583_1	1	117	24	6	1.5	AG	CTCTCTCTCTCTCACGCACGCACG	NA	0	0	5	80	246	GCTTAAGATCCAGGTAGTTCCTTCATTTCGTTTAACTCTACAGGGTTAAAATTTCTATGACAGCATGTCCGCCCGTACTGCGAACAAGCGCTTCAGCCGTATATCCGccccccACActctctctctctcacgcacgcacgCACACGCACCAATGATAGCCGGAACGGGATCATGCTATACGCTAGGGTTGCAGGGTTCTATGAAAAGAAGCACTTGGATGGCCTCGCCTTATATTTACATATGTCC	GCTTAAGATCCAGGTAGTTCCTT	GGACATATGTAAATATAAGGCGAGGC	93	80	1	23	246	26	57.639	59.742	3.36	4.7	11.6187	F	280	GCTTAAGATCCAGGTAGTTCCTTCATTTCGTTTAACTCTACAGGGTTAAAATTTCTATGACAGCATGTCCGCCCGTACTGCGAACAAGCGCTTCAGCCGTATATCCGccccccACActctctctctctcacgcacgcacgCACACGCACCAATGATAGCCGGAACGGGATCATGCTATACGCTAGGGTTGCAGGGTTCTATGAAAAGAAGCACTTGGATGGCCTCGCCTTATATTTACATATGTCCTTATTAACATTGCTCTAAGTAGAGTTCCCGAAAC	lh00172:248:22FMLCLT4:7:1102:13057:20583	1
lh00172:248:22FMLCLT4:7:1102:13057:20583_1	1	117	24	6	1.5	AG	CTCTCTCTCTCTCACGCACGCACG	NA	0	0	5	65	217	TCCAGGTAGTTCCTTCATTTCGTTTAACTCTACAGGGTTAAAATTTCTATGACAGCATGTCCGCCCGTACTGCGAACAAGCGCTTCAGCCGTATATCCGccccccACActctctctctctcacgcacgcacgCACACGCACCAATGATAGCCGGAACGGGATCATGCTATACGCTAGGGTTGCAGGGTTCTATGAAAAGAAGCACTTGGATGGCCTC	TCCAGGTAGTTCCTTCATTTCGT	GAGGCCATCCAAGTGCTTCT	85	65	9	23	225	20	59.419	60.035	3.85	2.85	3.616	F	280	GCTTAAGATCCAGGTAGTTCCTTCATTTCGTTTAACTCTACAGGGTTAAAATTTCTATGACAGCATGTCCGCCCGTACTGCGAACAAGCGCTTCAGCCGTATATCCGccccccACActctctctctctcacgcacgcacgCACACGCACCAATGATAGCCGGAACGGGATCATGCTATACGCTAGGGTTGCAGGGTTCTATGAAAAGAAGCACTTGGATGGCCTCGCCTTATATTTACATATGTCCTTATTAACATTGCTCTAAGTAGAGTTCCCGAAAC	lh00172:248:22FMLCLT4:7:1102:13057:20583	1
lh00172:248:22FMLCLT4:7:1102:13057:20583_1	1	117	24	6	1.5	AG	CTCTCTCTCTCTCACGCACGCACG	NA	0	0	5	64	216	TCCAGGTAGTTCCTTCATTTCGTTTAACTCTACAGGGTTAAAATTTCTATGACAGCATGTCCGCCCGTACTGCGAACAAGCGCTTCAGCCGTATATCCGccccccACActctctctctctcacgcacgcacgCACACGCACCAATGATAGCCGGAACGGGATCATGCTATACGCTAGGGTTGCAGGGTTCTATGAAAAGAAGCACTTGGATGGCCT	TCCAGGTAGTTCCTTCATTTCGT	AGGCCATCCAAGTGCTTCTT	85	64	9	23	224	20	59.419	59.593	3.85	2.52	3.98847	F	280	GCTTAAGATCCAGGTAGTTCCTTCATTTCGTTTAACTCTACAGGGTTAAAATTTCTATGACAGCATGTCCGCCCGTACTGCGAACAAGCGCTTCAGCCGTATATCCGccccccACActctctctctctcacgcacgcacgCACACGCACCAATGATAGCCGGAACGGGATCATGCTATACGCTAGGGTTGCAGGGTTCTATGAAAAGAAGCACTTGGATGGCCTCGCCTTATATTTACATATGTCCTTATTAACATTGCTCTAAGTAGAGTTCCCGAAAC	lh00172:248:22FMLCLT4:7:1102:13057:20583	1
lh00172:248:22FMLCLT4:7:1102:13057:20583_1	1	117	24	6	1.5	AG	CTCTCTCTCTCTCACGCACGCACG	NA	0	0	6	65	216	CCAGGTAGTTCCTTCATTTCGTTTAACTCTACAGGGTTAAAATTTCTATGACAGCATGTCCGCCCGTACTGCGAACAAGCGCTTCAGCCGTATATCCGccccccACActctctctctctcacgcacgcacgCACACGCACCAATGATAGCCGGAACGGGATCATGCTATACGCTAGGGTTGCAGGGTTCTATGAAAAGAAGCACTTGGATGGCCTC	CCAGGTAGTTCCTTCATTTCGT	GAGGCCATCCAAGTGCTTCT	85	65	10	22	225	20	58.061	60.035	3.85	2.85	3.97374	F	280	GCTTAAGATCCAGGTAGTTCCTTCATTTCGTTTAACTCTACAGGGTTAAAATTTCTATGACAGCATGTCCGCCCGTACTGCGAACAAGCGCTTCAGCCGTATATCCGccccccACActctctctctctcacgcacgcacgCACACGCACCAATGATAGCCGGAACGGGATCATGCTATACGCTAGGGTTGCAGGGTTCTATGAAAAGAAGCACTTGGATGGCCTCGCCTTATATTTACATATGTCCTTATTAACATTGCTCTAAGTAGAGTTCCCGAAAC	lh00172:248:22FMLCLT4:7:1102:13057:20583	1
lh00172:248:22FMLCLT4:7:1102:13057:20583_1	1	117	24	6	1.5	AG	CTCTCTCTCTCTCACGCACGCACG	NA	0	0	6	6	135	CTTCAGCCGTATATCCGccccccACActctctctctctcacgcacgcacgCACACGCACCAATGATAGCCGGAACGGGATCATGCTATACGCTAGGGTTGCAGGGTTCTATGAAAAGAAGCACTTGGATGGCCTC	CTTCAGCCGTATATCCGCCC	GAGGCCATCCAAGTGCTTCT	6	65	91	20	225	20	60.39	60.035	6.13	2.85	0.424618	F	280	GCTTAAGATCCAGGTAGTTCCTTCATTTCGTTTAACTCTACAGGGTTAAAATTTCTATGACAGCATGTCCGCCCGTACTGCGAACAAGCGCTTCAGCCGTATATCCGccccccACActctctctctctcacgcacgcacgCACACGCACCAATGATAGCCGGAACGGGATCATGCTATACGCTAGGGTTGCAGGGTTCTATGAAAAGAAGCACTTGGATGGCCTCGCCTTATATTTACATATGTCCTTATTAACATTGCTCTAAGTAGAGTTCCCGAAAC	lh00172:248:22FMLCLT4:7:1102:13057:20583	1
lh00172:248:22FMLCLT4:7:1102:14174:2345_1	1	89	22	11	1	AT	ATATATATATATATATATATAT	NA	1	1	4	64	241	ATGCACAGTAACAAATACAAGCAAAATAGGCTCAGCTGAACAGAGGATACGAATAGAAGCGCGTGTGGACGCTtgtgtgAGCGATGGatatatatatatatatatatatGCGTATCGTTATATGTGTACGTTTAATATGTTCGGTTGtatataTGTACGATGTTCTTCAACATACGGCCACACGGTGACGGTACCGGCATATCTTGATGCAAGTAGATGTCACGTAGAGGTTTGCATGCGA	ATGCACAGTAACAAATACAAGCA	TCGCATGCAAACCTCTACGT	64	112	2	23	242	20	57.296	60.038	3.91	3.57	5.74168	B	258	GATGCACAGTAACAAATACAAGCAAAATAGGCTCAGCTGAACAGAGGATACGAATAGAAGCGCGTGTGGACGCTtgtgtgAGCGATGGatatatatatatatatatatatGCGTATCGTTATATGTGTACGTTTAATATGTTCGGTTGtatataTGTACGATGTTCTTCAACATACGGCCACACGGTGACGGTACCGGCATATCTTGATGCAAGTAGATGTCACGTAGAGGTTTGCATGCGAGCGAAAATAATCGAGG	lh00172:248:22FMLCLT4:7:1102:14174:2345	1
lh00172:248:22FMLCLT4:7:1102:14174:2345_1	1	89	22	11	1	AT	ATATATATATATATATATATAT	NA	0	0	4	64	242	GATGCACAGTAACAAATACAAGCAAAATAGGCTCAGCTGAACAGAGGATACGAATAGAAGCGCGTGTGGACGCTtgtgtgAGCGATGGatatatatatatatatatatatGCGTATCGTTATATGTGTACGTTTAATATGTTCGGTTGtatataTGTACGATGTTCTTCAACATACGGCCACACGGTGACGGTACCGGCATATCTTGATGCAAGTAGATGTCACGTAGAGGTTTGCATGCGA	GATGCACAGTAACAAATACAAGCA	TCGCATGCAAACCTCTACGT	64	112	1	24	242	20	58.301	60.038	3.91	3.57	5.73653	B	258	GATGCACAGTAACAAATACAAGCAAAATAGGCTCAGCTGAACAGAGGATACGAATAGAAGCGCGTGTGGACGCTtgtgtgAGCGATGGatatatatatatatatatatatGCGTATCGTTATATGTGTACGTTTAATATGTTCGGTTGtatataTGTACGATGTTCTTCAACATACGGCCACACGGTGACGGTACCGGCATATCTTGATGCAAGTAGATGTCACGTAGAGGTTTGCATGCGAGCGAAAATAATCGAGG	lh00172:248:22FMLCLT4:7:1102:14174:2345	1
lh00172:248:22FMLCLT4:7:1102:14174:2345_1	1	89	22	11	1	AT	ATATATATATATATATATATAT	NA	0	0	4	63	240	TGCACAGTAACAAATACAAGCAAAATAGGCTCAGCTGAACAGAGGATACGAATAGAAGCGCGTGTGGACGCTtgtgtgAGCGATGGatatatatatatatatatatatGCGTATCGTTATATGTGTACGTTTAATATGTTCGGTTGtatataTGTACGATGTTCTTCAACATACGGCCACACGGTGACGGTACCGGCATATCTTGATGCAAGTAGATGTCACGTAGAGGTTTGCATGCGA	TGCACAGTAACAAATACAAGCAA	TCGCATGCAAACCTCTACGT	63	112	3	23	242	20	57.493	60.038	3.91	3.57	5.54438	B	258	GATGCACAGTAACAAATACAAGCAAAATAGGCTCAGCTGAACAGAGGATACGAATAGAAGCGCGTGTGGACGCTtgtgtgAGCGATGGatatatatatatatatatatatGCGTATCGTTATATGTGTACGTTTAATATGTTCGGTTGtatataTGTACGATGTTCTTCAACATACGGCCACACGGTGACGGTACCGGCATATCTTGATGCAAGTAGATGTCACGTAGAGGTTTGCATGCGAGCGAAAATAATCGAGG	lh00172:248:22FMLCLT4:7:1102:14174:2345	1
lh00172:248:22FMLCLT4:7:1102:14174:2345_1	1	89	22	11	1	AT	ATATATATATATATATATATAT	NA	0	0	4	40	176	AGGCTCAGCTGAACAGAGGATACGAATAGAAGCGCGTGTGGACGCTtgtgtgAGCGATGGatatatatatatatatatatatGCGTATCGTTATATGTGTACGTTTAATATGTTCGGTTGtatataTGTACGATGTTCTTCAACATACGGCCACACGGTGACGGTACCGGCATATC	AGGCTCAGCTGAACAGAGGA	GATATGCCGGTACCGTCACC	40	74	29	20	204	20	60.544	60.319	3.71	4.02	0.863179	B	258	GATGCACAGTAACAAATACAAGCAAAATAGGCTCAGCTGAACAGAGGATACGAATAGAAGCGCGTGTGGACGCTtgtgtgAGCGATGGatatatatatatatatatatatGCGTATCGTTATATGTGTACGTTTAATATGTTCGGTTGtatataTGTACGATGTTCTTCAACATACGGCCACACGGTGACGGTACCGGCATATCTTGATGCAAGTAGATGTCACGTAGAGGTTTGCATGCGAGCGAAAATAATCGAGG	lh00172:248:22FMLCLT4:7:1102:14174:2345	1
lh00172:248:22FMLCLT4:7:1102:14174:2345_1	1	89	22	11	1	AT	ATATATATATATATATATATAT	NA	0	0	4	40	214	AGGCTCAGCTGAACAGAGGATACGAATAGAAGCGCGTGTGGACGCTtgtgtgAGCGATGGatatatatatatatatatatatGCGTATCGTTATATGTGTACGTTTAATATGTTCGGTTGtatataTGTACGATGTTCTTCAACATACGGCCACACGGTGACGGTACCGGCATATCTTGATGCAAGTAGATGTCACGTAGAGGTTTGCATGCGA	AGGCTCAGCTGAACAGAGGA	TCGCATGCAAACCTCTACGT	40	112	29	20	242	20	60.544	60.038	3.71	3.57	0.58158	B	258	GATGCACAGTAACAAATACAAGCAAAATAGGCTCAGCTGAACAGAGGATACGAATAGAAGCGCGTGTGGACGCTtgtgtgAGCGATGGatatatatatatatatatatatGCGTATCGTTATATGTGTACGTTTAATATGTTCGGTTGtatataTGTACGATGTTCTTCAACATACGGCCACACGGTGACGGTACCGGCATATCTTGATGCAAGTAGATGTCACGTAGAGGTTTGCATGCGAGCGAAAATAATCGAGG	lh00172:248:22FMLCLT4:7:1102:14174:2345	1
lh00172:248:22FMLCLT4:7:1102:14174:2345_1	1	89	22	11	1	AT	ATATATATATATATATATATAT	NA	0	0	4	39	175	GGCTCAGCTGAACAGAGGATACGAATAGAAGCGCGTGTGGACGCTtgtgtgAGCGATGGatatatatatatatatatatatGCGTATCGTTATATGTGTACGTTTAATATGTTCGGTTGtatataTGTACGATGTTCTTCAACATACGGCCACACGGTGACGGTACCGGCATATC	GGCTCAGCTGAACAGAGGAT	GATATGCCGGTACCGTCACC	39	74	30	20	204	20	59.459	60.319	3.24	4.02	0.86022	B	258	GATGCACAGTAACAAATACAAGCAAAATAGGCTCAGCTGAACAGAGGATACGAATAGAAGCGCGTGTGGACGCTtgtgtgAGCGATGGatatatatatatatatatatatGCGTATCGTTATATGTGTACGTTTAATATGTTCGGTTGtatataTGTACGATGTTCTTCAACATACGGCCACACGGTGACGGTACCGGCATATCTTGATGCAAGTAGATGTCACGTAGAGGTTTGCATGCGAGCGAAAATAATCGAGG	lh00172:248:22FMLCLT4:7:1102:14174:2345	1
lh00172:248:22FMLCLT4:7:1102:14174:2345_1	1	89	22	11	1	AT	ATATATATATATATATATATAT	NA	0	0	4	39	212	GGCTCAGCTGAACAGAGGATACGAATAGAAGCGCGTGTGGACGCTtgtgtgAGCGATGGatatatatatatatatatatatGCGTATCGTTATATGTGTACGTTTAATATGTTCGGTTGtatataTGTACGATGTTCTTCAACATACGGCCACACGGTGACGGTACCGGCATATCTTGATGCAAGTAGATGTCACGTAGAGGTTTGCATGCG	GGCTCAGCTGAACAGAGGAT	CGCATGCAAACCTCTACGTG	39	111	30	20	241	20	59.459	59.905	3.24	4.49	0.636168	B	258	GATGCACAGTAACAAATACAAGCAAAATAGGCTCAGCTGAACAGAGGATACGAATAGAAGCGCGTGTGGACGCTtgtgtgAGCGATGGatatatatatatatatatatatGCGTATCGTTATATGTGTACGTTTAATATGTTCGGTTGtatataTGTACGATGTTCTTCAACATACGGCCACACGGTGACGGTACCGGCATATCTTGATGCAAGTAGATGTCACGTAGAGGTTTGCATGCGAGCGAAAATAATCGAGG	lh00172:248:22FMLCLT4:7:1102:14174:2345	1
lh00172:248:22FMLCLT4:7:1102:14174:2345_1	1	89	22	11	1	AT	ATATATATATATATATATATAT	NA	0	0	4	39	213	GGCTCAGCTGAACAGAGGATACGAATAGAAGCGCGTGTGGACGCTtgtgtgAGCGATGGatatatatatatatatatatatGCGTATCGTTATATGTGTACGTTTAATATGTTCGGTTGtatataTGTACGATGTTCTTCAACATACGGCCACACGGTGACGGTACCGGCATATCTTGATGCAAGTAGATGTCACGTAGAGGTTTGCATGCGA	GGCTCAGCTGAACAGAGGAT	TCGCATGCAAACCTCTACGT	39	112	30	20	242	20	59.459	60.038	3.24	3.57	0.57862	B	258	GATGCACAGTAACAAATACAAGCAAAATAGGCTCAGCTGAACAGAGGATACGAATAGAAGCGCGTGTGGACGCTtgtgtgAGCGATGGatatatatatatatatatatatGCGTATCGTTATATGTGTACGTTTAATATGTTCGGTTGtatataTGTACGATGTTCTTCAACATACGGCCACACGGTGACGGTACCGGCATATCTTGATGCAAGTAGATGTCACGTAGAGGTTTGCATGCGAGCGAAAATAATCGAGG	lh00172:248:22FMLCLT4:7:1102:14174:2345	1
lh00172:248:22FMLCLT4:7:1102:14174:2345_1	1	89	22	11	1	AT	ATATATATATATATATATATAT	NA	0	0	4	17	153	GAATAGAAGCGCGTGTGGACGCTtgtgtgAGCGATGGatatatatatatatatatatatGCGTATCGTTATATGTGTACGTTTAATATGTTCGGTTGtatataTGTACGATGTTCTTCAACATACGGCCACACGGTGACGGTACCGGCATATC	GAATAGAAGCGCGTGTGGAC	GATATGCCGGTACCGTCACC	17	74	52	20	204	20	59.354	60.319	4.02	4.02	0.965164	B	258	GATGCACAGTAACAAATACAAGCAAAATAGGCTCAGCTGAACAGAGGATACGAATAGAAGCGCGTGTGGACGCTtgtgtgAGCGATGGatatatatatatatatatatatGCGTATCGTTATATGTGTACGTTTAATATGTTCGGTTGtatataTGTACGATGTTCTTCAACATACGGCCACACGGTGACGGTACCGGCATATCTTGATGCAAGTAGATGTCACGTAGAGGTTTGCATGCGAGCGAAAATAATCGAGG	lh00172:248:22FMLCLT4:7:1102:14174:2345	1
lh00172:248:22FMLCLT4:7:1102:14174:2345_1	1	89	22	11	1	AT	ATATATATATATATATATATAT	NA	0	0	8	19	136	ACGAATAGAAGCGCGTGTGGACGCTtgtgtgAGCGATGGatatatatatatatatatatatGCGTATCGTTATATGTGTACGTTTAATATGTTCGGTTGtatataTGTACGATGTTCTTCAACATACGGCCACACG	ACGAATAGAAGCGCGTGTGG	CGTGTGGCCGTATGTTGAAG	19	55	50	20	185	20	61.077	59.558	4.17	3.02	1.51884	B	258	GATGCACAGTAACAAATACAAGCAAAATAGGCTCAGCTGAACAGAGGATACGAATAGAAGCGCGTGTGGACGCTtgtgtgAGCGATGGatatatatatatatatatatatGCGTATCGTTATATGTGTACGTTTAATATGTTCGGTTGtatataTGTACGATGTTCTTCAACATACGGCCACACGGTGACGGTACCGGCATATCTTGATGCAAGTAGATGTCACGTAGAGGTTTGCATGCGAGCGAAAATAATCGAGG	lh00172:248:22FMLCLT4:7:1102:14174:2345	1
lh00172:248:22FMLCLT4:7:1102:14174:2345_1	1	89	22	11	1	AT	ATATATATATATATATATATAT	NA	0	0	8	18	135	CGAATAGAAGCGCGTGTGGACGCTtgtgtgAGCGATGGatatatatatatatatatatatGCGTATCGTTATATGTGTACGTTTAATATGTTCGGTTGtatataTGTACGATGTTCTTCAACATACGGCCACACG	CGAATAGAAGCGCGTGTGGA	CGTGTGGCCGTATGTTGAAG	18	55	51	20	185	20	60.801	59.558	4.02	3.02	1.24299	B	258	GATGCACAGTAACAAATACAAGCAAAATAGGCTCAGCTGAACAGAGGATACGAATAGAAGCGCGTGTGGACGCTtgtgtgAGCGATGGatatatatatatatatatatatGCGTATCGTTATATGTGTACGTTTAATATGTTCGGTTGtatataTGTACGATGTTCTTCAACATACGGCCACACGGTGACGGTACCGGCATATCTTGATGCAAGTAGATGTCACGTAGAGGTTTGCATGCGAGCGAAAATAATCGAGG	lh00172:248:22FMLCLT4:7:1102:14174:2345	1
lh00172:248:22FMLCLT4:7:1102:14174:2345_1	1	89	22	11	1	AT	ATATATATATATATATATATAT	NA	0	0	8	17	134	GAATAGAAGCGCGTGTGGACGCTtgtgtgAGCGATGGatatatatatatatatatatatGCGTATCGTTATATGTGTACGTTTAATATGTTCGGTTGtatataTGTACGATGTTCTTCAACATACGGCCACACG	GAATAGAAGCGCGTGTGGAC	CGTGTGGCCGTATGTTGAAG	17	55	52	20	185	20	59.354	59.558	4.02	3.02	1.08818	B	258	GATGCACAGTAACAAATACAAGCAAAATAGGCTCAGCTGAACAGAGGATACGAATAGAAGCGCGTGTGGACGCTtgtgtgAGCGATGGatatatatatatatatatatatGCGTATCGTTATATGTGTACGTTTAATATGTTCGGTTGtatataTGTACGATGTTCTTCAACATACGGCCACACGGTGACGGTACCGGCATATCTTGATGCAAGTAGATGTCACGTAGAGGTTTGCATGCGAGCGAAAATAATCGAGG	lh00172:248:22FMLCLT4:7:1102:14174:2345	1
lh00172:248:22FMLCLT4:7:1102:14554:5749_1	1	170	15	5	1	ATC	TGATGATGATGATGA	NA	1	1	9	0	90	CTTTgcgcgcACAGGTTCAAGAGAAGTTTTGCCCTGCAGTGGGCGTAGAAGGGCtgatgatgatgatgaCGAAGCCGATGACTatgatga	CTTTGCGCGCACAGGTTC	TCATCATAGTCATCGGCTTCG	36	0	116	18	205	21	60.427	57.711	3.62	3.79	5.71622	F	209	GTTGTGATCGGTGCAGTCACGTACATTTGTCCAGAGTACAGTTCACAGCTGTCGTTGTCTTTACTAATGTCAGCAAGGCGGTCGGCCTCTGCCAAAATGCAGCGCTGGCCGCAGACTTTgcgcgcACAGGTTCAAGAGAAGTTTTGCCCTGCAGTGGGCGTAGAAGGGCtgatgatgatgatgaCGAAGCCGATGACTatgatgatgAT	lh00172:248:22FMLCLT4:7:1102:14554:5749	1
lh00172:248:22FMLCLT4:7:1102:14554:5749_1	1	170	15	5	1	ATC	TGATGATGATGATGA	NA	0	0	9	0	94	CAGACTTTgcgcgcACAGGTTCAAGAGAAGTTTTGCCCTGCAGTGGGCGTAGAAGGGCtgatgatgatgatgaCGAAGCCGATGACTatgatga	CAGACTTTGCGCGCACAG	TCATCATAGTCATCGGCTTCG	40	0	112	18	205	21	60.127	57.711	3.66	3.79	5.41631	F	209	GTTGTGATCGGTGCAGTCACGTACATTTGTCCAGAGTACAGTTCACAGCTGTCGTTGTCTTTACTAATGTCAGCAAGGCGGTCGGCCTCTGCCAAAATGCAGCGCTGGCCGCAGACTTTgcgcgcACAGGTTCAAGAGAAGTTTTGCCCTGCAGTGGGCGTAGAAGGGCtgatgatgatgatgaCGAAGCCGATGACTatgatgatgAT	lh00172:248:22FMLCLT4:7:1102:14554:5749	1
lh00172:248:22FMLCLT4:7:1102:14554:5749_1	1	170	15	5	1	ATC	TGATGATGATGATGA	NA	0	0	9	0	139	ATGTCAGCAAGGCGGTCGGCCTCTGCCAAAATGCAGCGCTGGCCGCAGACTTTgcgcgcACAGGTTCAAGAGAAGTTTTGCCCTGCAGTGGGCGTAGAAGGGCtgatgatgatgatgaCGAAGCCGATGACTatgatga	ATGTCAGCAAGGCGGTCG	TCATCATAGTCATCGGCTTCG	85	0	67	18	205	21	60.435	57.711	4.79	3.79	5.72369	F	209	GTTGTGATCGGTGCAGTCACGTACATTTGTCCAGAGTACAGTTCACAGCTGTCGTTGTCTTTACTAATGTCAGCAAGGCGGTCGGCCTCTGCCAAAATGCAGCGCTGGCCGCAGACTTTgcgcgcACAGGTTCAAGAGAAGTTTTGCCCTGCAGTGGGCGTAGAAGGGCtgatgatgatgatgaCGAAGCCGATGACTatgatgatgAT	lh00172:248:22FMLCLT4:7:1102:14554:5749	1
lh00172:248:22FMLCLT4:7:1102:14554:5749_1	1	170	15	5	1	ATC	TGATGATGATGATGA	NA	0	0	9	0	141	TAATGTCAGCAAGGCGGTCGGCCTCTGCCAAAATGCAGCGCTGGCCGCAGACTTTgcgcgcACAGGTTCAAGAGAAGTTTTGCCCTGCAGTGGGCGTAGAAGGGCtgatgatgatgatgaCGAAGCCGATGACTatgatga	TAATGTCAGCAAGGCGGTCG	TCATCATAGTCATCGGCTTCG	85	0	65	20	205	21	60.739	57.711	4.79	3.79	4.02827	F	209	GTTGTGATCGGTGCAGTCACGTACATTTGTCCAGAGTACAGTTCACAGCTGTCGTTGTCTTTACTAATGTCAGCAAGGCGGTCGGCCTCTGCCAAAATGCAGCGCTGGCCGCAGACTTTgcgcgcACAGGTTCAAGAGAAGTTTTGCCCTGCAGTGGGCGTAGAAGGGCtgatgatgatgatgaCGAAGCCGATGACTatgatgatgAT	lh00172:248:22FMLCLT4:7:1102:14554:5749	1
lh00172:248:22FMLCLT4:7:1102:14554:5749_1	1	170	15	5	1	ATC	TGATGATGATGATGA	NA	0	0	9	0	143	ACTAATGTCAGCAAGGCGGTCGGCCTCTGCCAAAATGCAGCGCTGGCCGCAGACTTTgcgcgcACAGGTTCAAGAGAAGTTTTGCCCTGCAGTGGGCGTAGAAGGGCtgatgatgatgatgaCGAAGCCGATGACTatgatga	ACTAATGTCAGCAAGGCGGT	TCATCATAGTCATCGGCTTCG	87	0	63	20	205	21	59.675	57.711	5.68	3.79	3.61375	F	209	GTTGTGATCGGTGCAGTCACGTACATTTGTCCAGAGTACAGTTCACAGCTGTCGTTGTCTTTACTAATGTCAGCAAGGCGGTCGGCCTCTGCCAAAATGCAGCGCTGGCCGCAGACTTTgcgcgcACAGGTTCAAGAGAAGTTTTGCCCTGCAGTGGGCGTAGAAGGGCtgatgatgatgatgaCGAAGCCGATGACTatgatgatgAT	lh00172:248:22FMLCLT4:7:1102:14554:5749	1
lh00172:248:22FMLCLT4:7:1102:14554:5749_1	1	170	15	5	1	ATC	TGATGATGATGATGA	NA	0	0	9	0	145	ACTAATGTCAGCAAGGCGGTCGGCCTCTGCCAAAATGCAGCGCTGGCCGCAGACTTTgcgcgcACAGGTTCAAGAGAAGTTTTGCCCTGCAGTGGGCGTAGAAGGGCtgatgatgatgatgaCGAAGCCGATGACTatgatgatg	ACTAATGTCAGCAAGGCGGT	CATCATCATAGTCATCGGCTTCG	87	0	63	20	207	23	59.675	59.388	5.68	3.79	3.93649	F	209	GTTGTGATCGGTGCAGTCACGTACATTTGTCCAGAGTACAGTTCACAGCTGTCGTTGTCTTTACTAATGTCAGCAAGGCGGTCGGCCTCTGCCAAAATGCAGCGCTGGCCGCAGACTTTgcgcgcACAGGTTCAAGAGAAGTTTTGCCCTGCAGTGGGCGTAGAAGGGCtgatgatgatgatgaCGAAGCCGATGACTatgatgatgAT	lh00172:248:22FMLCLT4:7:1102:14554:5749	1
lh00172:248:22FMLCLT4:7:1102:14554:5749_1	1	170	15	5	1	ATC	TGATGATGATGATGA	NA	0	0	9	0	200	GATCGGTGCAGTCACGTACATTTGTCCAGAGTACAGTTCACAGCTGTCGTTGTCTTTACTAATGTCAGCAAGGCGGTCGGCCTCTGCCAAAATGCAGCGCTGGCCGCAGACTTTgcgcgcACAGGTTCAAGAGAAGTTTTGCCCTGCAGTGGGCGTAGAAGGGCtgatgatgatgatgaCGAAGCCGATGACTatgatga	GATCGGTGCAGTCACGTACA	TCATCATAGTCATCGGCTTCG	144	0	6	20	205	21	60.109	57.711	2.9	3.79	3.39827	F	209	GTTGTGATCGGTGCAGTCACGTACATTTGTCCAGAGTACAGTTCACAGCTGTCGTTGTCTTTACTAATGTCAGCAAGGCGGTCGGCCTCTGCCAAAATGCAGCGCTGGCCGCAGACTTTgcgcgcACAGGTTCAAGAGAAGTTTTGCCCTGCAGTGGGCGTAGAAGGGCtgatgatgatgatgaCGAAGCCGATGACTatgatgatgAT	lh00172:248:22FMLCLT4:7:1102:14554:5749	1
lh00172:248:22FMLCLT4:7:1102:14554:5749_1	1	170	15	5	1	ATC	TGATGATGATGATGA	NA	0	0	9	0	201	TGATCGGTGCAGTCACGTACATTTGTCCAGAGTACAGTTCACAGCTGTCGTTGTCTTTACTAATGTCAGCAAGGCGGTCGGCCTCTGCCAAAATGCAGCGCTGGCCGCAGACTTTgcgcgcACAGGTTCAAGAGAAGTTTTGCCCTGCAGTGGGCGTAGAAGGGCtgatgatgatgatgaCGAAGCCGATGACTatgatga	TGATCGGTGCAGTCACGTAC	TCATCATAGTCATCGGCTTCG	145	0	5	20	205	21	60.109	57.711	3.67	3.79	3.39827	F	209	GTTGTGATCGGTGCAGTCACGTACATTTGTCCAGAGTACAGTTCACAGCTGTCGTTGTCTTTACTAATGTCAGCAAGGCGGTCGGCCTCTGCCAAAATGCAGCGCTGGCCGCAGACTTTgcgcgcACAGGTTCAAGAGAAGTTTTGCCCTGCAGTGGGCGTAGAAGGGCtgatgatgatgatgaCGAAGCCGATGACTatgatgatgAT	lh00172:248:22FMLCLT4:7:1102:14554:5749	1
lh00172:248:22FMLCLT4:7:1102:14554:5749_1	1	170	15	5	1	ATC	TGATGATGATGATGA	NA	0	0	9	0	202	GTGATCGGTGCAGTCACGTACATTTGTCCAGAGTACAGTTCACAGCTGTCGTTGTCTTTACTAATGTCAGCAAGGCGGTCGGCCTCTGCCAAAATGCAGCGCTGGCCGCAGACTTTgcgcgcACAGGTTCAAGAGAAGTTTTGCCCTGCAGTGGGCGTAGAAGGGCtgatgatgatgatgaCGAAGCCGATGACTatgatga	GTGATCGGTGCAGTCACGTA	TCATCATAGTCATCGGCTTCG	146	0	4	20	205	21	60.109	57.711	3.57	3.79	3.39827	F	209	GTTGTGATCGGTGCAGTCACGTACATTTGTCCAGAGTACAGTTCACAGCTGTCGTTGTCTTTACTAATGTCAGCAAGGCGGTCGGCCTCTGCCAAAATGCAGCGCTGGCCGCAGACTTTgcgcgcACAGGTTCAAGAGAAGTTTTGCCCTGCAGTGGGCGTAGAAGGGCtgatgatgatgatgaCGAAGCCGATGACTatgatgatgAT	lh00172:248:22FMLCLT4:7:1102:14554:5749	1
lh00172:248:22FMLCLT4:7:1102:15016:9629_1	1	105	12	6	1	AG	TCTCTCTCTCTC	NA	1	1	2	11	160	TGTCAGTGTCCTGCGATTCCCAGCAGGCCTGtctctctctctcttttttttttGCTTTTCGCGCTATGTAAACGCAGCCGCGACTCGGGGATCGAACCCTTAGCTTAGAGGTGAACCTTTTCTCCAGTTTATCGCATATTAACCTCCGCACAGTGTAGGA	TGTCAGTGTCCTGCGATTCC	TCCTACACTGTGCGGAGGTT	11	97	74	20	233	20	60.037	60.83	3.01	3.5	0.86777	F	234	AGTTGCCCTAGTTTGCACTAGTTTCCACAACGTTTACAGTGGCCTCTAAGAAGGTCGCTCCTCCAGCTTACGCTGTCAGTGTCCTGCGATTCCCAGCAGGCCTGtctctctctctcttttttttttGCTTTTCGCGCTATGTAAACGCAGCCGCGACTCGGGGATCGAACCCTTAGCTTAGAGGTGAACCTTTTCTCCAGTTTATCGCATATTAACCTCCGCACAGTGTAGGAG	lh00172:248:22FMLCLT4:7:1102:15016:9629	1
lh00172:248:22FMLCLT4:7:1102:15016:9629_1	1	105	12	6	1	AG	TCTCTCTCTCTC	NA	0	0	3	44	193	GGCCTCTAAGAAGGTCGCTCCTCCAGCTTACGCTGTCAGTGTCCTGCGATTCCCAGCAGGCCTGtctctctctctcttttttttttGCTTTTCGCGCTATGTAAACGCAGCCGCGACTCGGGGATCGAACCCTTAGCTTAGAGGTGAACCTTTTCTCCAGTTTATCGCATATTAACCTCCGCACAGTGTAGGA	GGCCTCTAAGAAGGTCGCTC	TCCTACACTGTGCGGAGGTT	44	97	41	20	233	20	59.897	60.83	5.03	3.5	0.933834	F	234	AGTTGCCCTAGTTTGCACTAGTTTCCACAACGTTTACAGTGGCCTCTAAGAAGGTCGCTCCTCCAGCTTACGCTGTCAGTGTCCTGCGATTCCCAGCAGGCCTGtctctctctctcttttttttttGCTTTTCGCGCTATGTAAACGCAGCCGCGACTCGGGGATCGAACCCTTAGCTTAGAGGTGAACCTTTTCTCCAGTTTATCGCATATTAACCTCCGCACAGTGTAGGAG	lh00172:248:22FMLCLT4:7:1102:15016:9629	1
lh00172:248:22FMLCLT4:7:1102:15016:9629_1	1	105	12	6	1	AG	TCTCTCTCTCTC	NA	0	0	3	20	169	AGCTTACGCTGTCAGTGTCCTGCGATTCCCAGCAGGCCTGtctctctctctcttttttttttGCTTTTCGCGCTATGTAAACGCAGCCGCGACTCGGGGATCGAACCCTTAGCTTAGAGGTGAACCTTTTCTCCAGTTTATCGCATATTAACCTCCGCACAGTGTAGGA	AGCTTACGCTGTCAGTGTCC	TCCTACACTGTGCGGAGGTT	20	97	65	20	233	20	60.038	60.83	4.02	3.5	0.868603	F	234	AGTTGCCCTAGTTTGCACTAGTTTCCACAACGTTTACAGTGGCCTCTAAGAAGGTCGCTCCTCCAGCTTACGCTGTCAGTGTCCTGCGATTCCCAGCAGGCCTGtctctctctctcttttttttttGCTTTTCGCGCTATGTAAACGCAGCCGCGACTCGGGGATCGAACCCTTAGCTTAGAGGTGAACCTTTTCTCCAGTTTATCGCATATTAACCTCCGCACAGTGTAGGAG	lh00172:248:22FMLCLT4:7:1102:15016:9629	1
lh00172:248:22FMLCLT4:7:1102:15016:9629_1	1	105	12	6	1	AG	TCTCTCTCTCTC	NA	0	0	3	19	90	AGCTTACGCTGTCAGTGTCCTGCGATTCCCAGCAGGCCTGtctctctctctcttttttttttGCTTTTCGCGCTATGTAAACGCAGCCGC	AGCTTACGCTGTCAGTGTCC	GCGGCTGCGTTTACATAGC	20	19	65	20	154	19	60.038	60.011	4.02	2.97	1.04929	F	234	AGTTGCCCTAGTTTGCACTAGTTTCCACAACGTTTACAGTGGCCTCTAAGAAGGTCGCTCCTCCAGCTTACGCTGTCAGTGTCCTGCGATTCCCAGCAGGCCTGtctctctctctcttttttttttGCTTTTCGCGCTATGTAAACGCAGCCGCGACTCGGGGATCGAACCCTTAGCTTAGAGGTGAACCTTTTCTCCAGTTTATCGCATATTAACCTCCGCACAGTGTAGGAG	lh00172:248:22FMLCLT4:7:1102:15016:9629	1
lh00172:248:22FMLCLT4:7:1102:15016:9629_1	1	105	12	6	1	AG	TCTCTCTCTCTC	NA	0	0	3	19	114	GGCCTCTAAGAAGGTCGCTCCTCCAGCTTACGCTGTCAGTGTCCTGCGATTCCCAGCAGGCCTGtctctctctctcttttttttttGCTTTTCGCGCTATGTAAACGCAGCCGC	GGCCTCTAAGAAGGTCGCTC	GCGGCTGCGTTTACATAGC	44	19	41	20	154	19	59.897	60.011	5.03	2.97	1.11452	F	234	AGTTGCCCTAGTTTGCACTAGTTTCCACAACGTTTACAGTGGCCTCTAAGAAGGTCGCTCCTCCAGCTTACGCTGTCAGTGTCCTGCGATTCCCAGCAGGCCTGtctctctctctcttttttttttGCTTTTCGCGCTATGTAAACGCAGCCGCGACTCGGGGATCGAACCCTTAGCTTAGAGGTGAACCTTTTCTCCAGTTTATCGCATATTAACCTCCGCACAGTGTAGGAG	lh00172:248:22FMLCLT4:7:1102:15016:9629	1
lh00172:248:22FMLCLT4:7:1102:15016:9629_1	1	105	12	6	1	AG	TCTCTCTCTCTC	NA	0	0	4	43	191	GCCTCTAAGAAGGTCGCTCCTCCAGCTTACGCTGTCAGTGTCCTGCGATTCCCAGCAGGCCTGtctctctctctcttttttttttGCTTTTCGCGCTATGTAAACGCAGCCGCGACTCGGGGATCGAACCCTTAGCTTAGAGGTGAACCTTTTCTCCAGTTTATCGCATATTAACCTCCGCACAGTGTAGG	GCCTCTAAGAAGGTCGCTCC	CCTACACTGTGCGGAGGTTA	43	96	42	20	232	20	59.897	59.107	4.7	2.85	0.996145	F	234	AGTTGCCCTAGTTTGCACTAGTTTCCACAACGTTTACAGTGGCCTCTAAGAAGGTCGCTCCTCCAGCTTACGCTGTCAGTGTCCTGCGATTCCCAGCAGGCCTGtctctctctctcttttttttttGCTTTTCGCGCTATGTAAACGCAGCCGCGACTCGGGGATCGAACCCTTAGCTTAGAGGTGAACCTTTTCTCCAGTTTATCGCATATTAACCTCCGCACAGTGTAGGAG	lh00172:248:22FMLCLT4:7:1102:15016:9629	1
lh00172:248:22FMLCLT4:7:1102:15016:9629_1	1	105	12	6	1	AG	TCTCTCTCTCTC	NA	0	0	4	43	192	GCCTCTAAGAAGGTCGCTCCTCCAGCTTACGCTGTCAGTGTCCTGCGATTCCCAGCAGGCCTGtctctctctctcttttttttttGCTTTTCGCGCTATGTAAACGCAGCCGCGACTCGGGGATCGAACCCTTAGCTTAGAGGTGAACCTTTTCTCCAGTTTATCGCATATTAACCTCCGCACAGTGTAGGA	GCCTCTAAGAAGGTCGCTCC	TCCTACACTGTGCGGAGGTT	43	97	42	20	233	20	59.897	60.83	4.7	3.5	0.933834	F	234	AGTTGCCCTAGTTTGCACTAGTTTCCACAACGTTTACAGTGGCCTCTAAGAAGGTCGCTCCTCCAGCTTACGCTGTCAGTGTCCTGCGATTCCCAGCAGGCCTGtctctctctctcttttttttttGCTTTTCGCGCTATGTAAACGCAGCCGCGACTCGGGGATCGAACCCTTAGCTTAGAGGTGAACCTTTTCTCCAGTTTATCGCATATTAACCTCCGCACAGTGTAGGAG	lh00172:248:22FMLCLT4:7:1102:15016:9629	1
lh00172:248:22FMLCLT4:7:1102:15016:9629_1	1	105	12	6	1	AG	TCTCTCTCTCTC	NA	0	0	4	19	113	GCCTCTAAGAAGGTCGCTCCTCCAGCTTACGCTGTCAGTGTCCTGCGATTCCCAGCAGGCCTGtctctctctctcttttttttttGCTTTTCGCGCTATGTAAACGCAGCCGC	GCCTCTAAGAAGGTCGCTCC	GCGGCTGCGTTTACATAGC	43	19	42	20	154	19	59.897	60.011	4.7	2.97	1.11452	F	234	AGTTGCCCTAGTTTGCACTAGTTTCCACAACGTTTACAGTGGCCTCTAAGAAGGTCGCTCCTCCAGCTTACGCTGTCAGTGTCCTGCGATTCCCAGCAGGCCTGtctctctctctcttttttttttGCTTTTCGCGCTATGTAAACGCAGCCGCGACTCGGGGATCGAACCCTTAGCTTAGAGGTGAACCTTTTCTCCAGTTTATCGCATATTAACCTCCGCACAGTGTAGGAG	lh00172:248:22FMLCLT4:7:1102:15016:9629	1
lh00172:248:22FMLCLT4:7:1102:15016:9629_1	1	105	12	6	1	AG	TCTCTCTCTCTC	NA	0	0	4	19	168	GCTTACGCTGTCAGTGTCCTGCGATTCCCAGCAGGCCTGtctctctctctcttttttttttGCTTTTCGCGCTATGTAAACGCAGCCGCGACTCGGGGATCGAACCCTTAGCTTAGAGGTGAACCTTTTCTCCAGTTTATCGCATATTAACCTCCGCACAGTGTAGGA	GCTTACGCTGTCAGTGTCCT	TCCTACACTGTGCGGAGGTT	19	97	66	20	233	20	60.038	60.83	3.85	3.5	0.868603	F	234	AGTTGCCCTAGTTTGCACTAGTTTCCACAACGTTTACAGTGGCCTCTAAGAAGGTCGCTCCTCCAGCTTACGCTGTCAGTGTCCTGCGATTCCCAGCAGGCCTGtctctctctctcttttttttttGCTTTTCGCGCTATGTAAACGCAGCCGCGACTCGGGGATCGAACCCTTAGCTTAGAGGTGAACCTTTTCTCCAGTTTATCGCATATTAACCTCCGCACAGTGTAGGAG	lh00172:248:22FMLCLT4:7:1102:15016:9629	1
lh00172:248:22FMLCLT4:7:1102:16019:21507_1	1	158	28	7	1	AATC	TGATTGATTGATTGATTGATTGATTGAT	NA	1	1	3	25	135	GCTTGTCACTAAAGTCCCGGaaaaaaGATCTAGGGACTTTACTTTGATCGTACCACCTTTGAtgattgattgattgattgattgattgatTGACTGATTAattgattgattgTCGTTCGGTTAGGAAAGGACGCT	GCTTGTCACTAAAGTCCCGGA	AGCGTCCTTTCCTAACCGAA	41	25	96	21	230	20	59.998	59.029	5.14	4.3	1.97302	F	240	TCTTCCTTTCCTTCTTCACCTTTACGTCAGCCCTCCTCACCCAGGCTTCACTTTTCCACCCCTATACTATGCTCGCGTATGTTACGCCAAGAGCTGCTTGTCACTAAAGTCCCGGaaaaaaGATCTAGGGACTTTACTTTGATCGTACCACCTTTGAtgattgattgattgattgattgattgatTGACTGATTAattgattgattgTCGTTCGGTTAGGAAAGGACGCTAATTTCTGCA	lh00172:248:22FMLCLT4:7:1102:16019:21507	1
lh00172:248:22FMLCLT4:7:1102:16019:21507_1	1	158	28	7	1	AATC	TGATTGATTGATTGATTGATTGATTGAT	NA	0	0	3	25	152	ATGTTACGCCAAGAGCTGCTTGTCACTAAAGTCCCGGaaaaaaGATCTAGGGACTTTACTTTGATCGTACCACCTTTGAtgattgattgattgattgattgattgatTGACTGATTAattgattgattgTCGTTCGGTTAGGAAAGGACGCT	ATGTTACGCCAAGAGCTGCT	AGCGTCCTTTCCTAACCGAA	59	25	79	20	230	20	60.036	59.029	4.24	4.3	1.0074	F	240	TCTTCCTTTCCTTCTTCACCTTTACGTCAGCCCTCCTCACCCAGGCTTCACTTTTCCACCCCTATACTATGCTCGCGTATGTTACGCCAAGAGCTGCTTGTCACTAAAGTCCCGGaaaaaaGATCTAGGGACTTTACTTTGATCGTACCACCTTTGAtgattgattgattgattgattgattgatTGACTGATTAattgattgattgTCGTTCGGTTAGGAAAGGACGCTAATTTCTGCA	lh00172:248:22FMLCLT4:7:1102:16019:21507	1
lh00172:248:22FMLCLT4:7:1102:16019:21507_1	1	158	28	7	1	AATC	TGATTGATTGATTGATTGATTGATTGAT	NA	0	0	3	25	196	CCTCACCCAGGCTTCACTTTTCCACCCCTATACTATGCTCGCGTATGTTACGCCAAGAGCTGCTTGTCACTAAAGTCCCGGaaaaaaGATCTAGGGACTTTACTTTGATCGTACCACCTTTGAtgattgattgattgattgattgattgatTGACTGATTAattgattgattgTCGTTCGGTTAGGAAAGGACGCT	CCTCACCCAGGCTTCACTTT	AGCGTCCTTTCCTAACCGAA	103	25	35	20	230	20	59.889	59.029	2.66	4.3	1.08264	F	240	TCTTCCTTTCCTTCTTCACCTTTACGTCAGCCCTCCTCACCCAGGCTTCACTTTTCCACCCCTATACTATGCTCGCGTATGTTACGCCAAGAGCTGCTTGTCACTAAAGTCCCGGaaaaaaGATCTAGGGACTTTACTTTGATCGTACCACCTTTGAtgattgattgattgattgattgattgatTGACTGATTAattgattgattgTCGTTCGGTTAGGAAAGGACGCTAATTTCTGCA	lh00172:248:22FMLCLT4:7:1102:16019:21507	1
lh00172:248:22FMLCLT4:7:1102:16019:21507_1	1	158	28	7	1	AATC	TGATTGATTGATTGATTGATTGATTGAT	NA	0	0	3	25	212	CCTTTACGTCAGCCCTCCTCACCCAGGCTTCACTTTTCCACCCCTATACTATGCTCGCGTATGTTACGCCAAGAGCTGCTTGTCACTAAAGTCCCGGaaaaaaGATCTAGGGACTTTACTTTGATCGTACCACCTTTGAtgattgattgattgattgattgattgatTGACTGATTAattgattgattgTCGTTCGGTTAGGAAAGGACGCT	CCTTTACGTCAGCCCTCCTC	AGCGTCCTTTCCTAACCGAA	119	25	19	20	230	20	59.824	59.029	3.71	4.3	1.14738	F	240	TCTTCCTTTCCTTCTTCACCTTTACGTCAGCCCTCCTCACCCAGGCTTCACTTTTCCACCCCTATACTATGCTCGCGTATGTTACGCCAAGAGCTGCTTGTCACTAAAGTCCCGGaaaaaaGATCTAGGGACTTTACTTTGATCGTACCACCTTTGAtgattgattgattgattgattgattgatTGACTGATTAattgattgattgTCGTTCGGTTAGGAAAGGACGCTAATTTCTGCA	lh00172:248:22FMLCLT4:7:1102:16019:21507	1
lh00172:248:22FMLCLT4:7:1102:16019:21507_1	1	158	28	7	1	AATC	TGATTGATTGATTGATTGATTGATTGAT	NA	0	0	3	22	133	GCTTGTCACTAAAGTCCCGGaaaaaaGATCTAGGGACTTTACTTTGATCGTACCACCTTTGAtgattgattgattgattgattgattgatTGACTGATTAattgattgattgTCGTTCGGTTAGGAAAGGACG	GCTTGTCACTAAAGTCCCGGA	CGTCCTTTCCTAACCGAACGA	41	22	96	21	228	21	59.998	60.068	5.14	3.85	2.06997	F	240	TCTTCCTTTCCTTCTTCACCTTTACGTCAGCCCTCCTCACCCAGGCTTCACTTTTCCACCCCTATACTATGCTCGCGTATGTTACGCCAAGAGCTGCTTGTCACTAAAGTCCCGGaaaaaaGATCTAGGGACTTTACTTTGATCGTACCACCTTTGAtgattgattgattgattgattgattgatTGACTGATTAattgattgattgTCGTTCGGTTAGGAAAGGACGCTAATTTCTGCA	lh00172:248:22FMLCLT4:7:1102:16019:21507	1
lh00172:248:22FMLCLT4:7:1102:16019:21507_1	1	158	28	7	1	AATC	TGATTGATTGATTGATTGATTGATTGAT	NA	0	0	3	22	150	ATGTTACGCCAAGAGCTGCTTGTCACTAAAGTCCCGGaaaaaaGATCTAGGGACTTTACTTTGATCGTACCACCTTTGAtgattgattgattgattgattgattgatTGACTGATTAattgattgattgTCGTTCGGTTAGGAAAGGACG	ATGTTACGCCAAGAGCTGCT	CGTCCTTTCCTAACCGAACGA	59	22	79	20	228	21	60.036	60.068	4.24	3.85	1.10434	F	240	TCTTCCTTTCCTTCTTCACCTTTACGTCAGCCCTCCTCACCCAGGCTTCACTTTTCCACCCCTATACTATGCTCGCGTATGTTACGCCAAGAGCTGCTTGTCACTAAAGTCCCGGaaaaaaGATCTAGGGACTTTACTTTGATCGTACCACCTTTGAtgattgattgattgattgattgattgatTGACTGATTAattgattgattgTCGTTCGGTTAGGAAAGGACGCTAATTTCTGCA	lh00172:248:22FMLCLT4:7:1102:16019:21507	1
lh00172:248:22FMLCLT4:7:1102:16019:21507_1	1	158	28	7	1	AATC	TGATTGATTGATTGATTGATTGATTGAT	NA	0	0	3	22	194	CCTCACCCAGGCTTCACTTTTCCACCCCTATACTATGCTCGCGTATGTTACGCCAAGAGCTGCTTGTCACTAAAGTCCCGGaaaaaaGATCTAGGGACTTTACTTTGATCGTACCACCTTTGAtgattgattgattgattgattgattgatTGACTGATTAattgattgattgTCGTTCGGTTAGGAAAGGACG	CCTCACCCAGGCTTCACTTT	CGTCCTTTCCTAACCGAACGA	103	22	35	20	228	21	59.889	60.068	2.66	3.85	1.17959	F	240	TCTTCCTTTCCTTCTTCACCTTTACGTCAGCCCTCCTCACCCAGGCTTCACTTTTCCACCCCTATACTATGCTCGCGTATGTTACGCCAAGAGCTGCTTGTCACTAAAGTCCCGGaaaaaaGATCTAGGGACTTTACTTTGATCGTACCACCTTTGAtgattgattgattgattgattgattgatTGACTGATTAattgattgattgTCGTTCGGTTAGGAAAGGACGCTAATTTCTGCA	lh00172:248:22FMLCLT4:7:1102:16019:21507	1
lh00172:248:22FMLCLT4:7:1102:16019:21507_1	1	158	28	7	1	AATC	TGATTGATTGATTGATTGATTGATTGAT	NA	0	0	3	0	93	ACTTTGATCGTACCACCTTTGAtgattgattgattgattgattgattgatTGACTGATTAattgattgattgTCGTTCGGTTAGGAAAGGACG	ACTTTGATCGTACCACCTTTGA	CGTCCTTTCCTAACCGAACGA	0	22	136	22	228	21	57.654	60.068	2.69	3.85	5.41419	B	240	TCTTCCTTTCCTTCTTCACCTTTACGTCAGCCCTCCTCACCCAGGCTTCACTTTTCCACCCCTATACTATGCTCGCGTATGTTACGCCAAGAGCTGCTTGTCACTAAAGTCCCGGaaaaaaGATCTAGGGACTTTACTTTGATCGTACCACCTTTGAtgattgattgattgattgattgattgatTGACTGATTAattgattgattgTCGTTCGGTTAGGAAAGGACGCTAATTTCTGCA	lh00172:248:22FMLCLT4:7:1102:16019:21507	1
lh00172:248:22FMLCLT4:7:1102:16019:21507_1	1	158	28	7	1	AATC	TGATTGATTGATTGATTGATTGATTGAT	NA	0	0	3	0	95	ACTTTGATCGTACCACCTTTGAtgattgattgattgattgattgattgatTGACTGATTAattgattgattgTCGTTCGGTTAGGAAAGGACGCT	ACTTTGATCGTACCACCTTTGA	AGCGTCCTTTCCTAACCGAA	0	25	136	22	230	20	57.654	59.029	2.69	4.3	5.31724	B	240	TCTTCCTTTCCTTCTTCACCTTTACGTCAGCCCTCCTCACCCAGGCTTCACTTTTCCACCCCTATACTATGCTCGCGTATGTTACGCCAAGAGCTGCTTGTCACTAAAGTCCCGGaaaaaaGATCTAGGGACTTTACTTTGATCGTACCACCTTTGAtgattgattgattgattgattgattgatTGACTGATTAattgattgattgTCGTTCGGTTAGGAAAGGACGCTAATTTCTGCA	lh00172:248:22FMLCLT4:7:1102:16019:21507	1
lh00172:248:22FMLCLT4:7:1102:16019:21507_1	1	158	28	7	1	AATC	TGATTGATTGATTGATTGATTGATTGAT	NA	0	0	4	24	134	GCTTGTCACTAAAGTCCCGGaaaaaaGATCTAGGGACTTTACTTTGATCGTACCACCTTTGAtgattgattgattgattgattgattgatTGACTGATTAattgattgattgTCGTTCGGTTAGGAAAGGACGC	GCTTGTCACTAAAGTCCCGGA	GCGTCCTTTCCTAACCGAAC	41	24	96	21	229	20	59.998	58.926	5.14	3.95	2.0756	F	240	TCTTCCTTTCCTTCTTCACCTTTACGTCAGCCCTCCTCACCCAGGCTTCACTTTTCCACCCCTATACTATGCTCGCGTATGTTACGCCAAGAGCTGCTTGTCACTAAAGTCCCGGaaaaaaGATCTAGGGACTTTACTTTGATCGTACCACCTTTGAtgattgattgattgattgattgattgatTGACTGATTAattgattgattgTCGTTCGGTTAGGAAAGGACGCTAATTTCTGCA	lh00172:248:22FMLCLT4:7:1102:16019:21507	1
lh00172:248:22FMLCLT4:7:1102:16019:21507_1	1	158	28	7	1	AATC	TGATTGATTGATTGATTGATTGATTGAT	NA	0	0	4	24	151	ATGTTACGCCAAGAGCTGCTTGTCACTAAAGTCCCGGaaaaaaGATCTAGGGACTTTACTTTGATCGTACCACCTTTGAtgattgattgattgattgattgattgatTGACTGATTAattgattgattgTCGTTCGGTTAGGAAAGGACGC	ATGTTACGCCAAGAGCTGCT	GCGTCCTTTCCTAACCGAAC	59	24	79	20	229	20	60.036	58.926	4.24	3.95	1.10997	F	240	TCTTCCTTTCCTTCTTCACCTTTACGTCAGCCCTCCTCACCCAGGCTTCACTTTTCCACCCCTATACTATGCTCGCGTATGTTACGCCAAGAGCTGCTTGTCACTAAAGTCCCGGaaaaaaGATCTAGGGACTTTACTTTGATCGTACCACCTTTGAtgattgattgattgattgattgattgatTGACTGATTAattgattgattgTCGTTCGGTTAGGAAAGGACGCTAATTTCTGCA	lh00172:248:22FMLCLT4:7:1102:16019:21507	1
lh00172:248:22FMLCLT4:7:1102:16019:21507_1	1	158	28	7	1	AATC	TGATTGATTGATTGATTGATTGATTGAT	NA	0	0	4	0	94	ACTTTGATCGTACCACCTTTGAtgattgattgattgattgattgattgatTGACTGATTAattgattgattgTCGTTCGGTTAGGAAAGGACGC	ACTTTGATCGTACCACCTTTGA	GCGTCCTTTCCTAACCGAAC	0	24	136	22	229	20	57.654	58.926	2.69	3.95	5.41982	B	240	TCTTCCTTTCCTTCTTCACCTTTACGTCAGCCCTCCTCACCCAGGCTTCACTTTTCCACCCCTATACTATGCTCGCGTATGTTACGCCAAGAGCTGCTTGTCACTAAAGTCCCGGaaaaaaGATCTAGGGACTTTACTTTGATCGTACCACCTTTGAtgattgattgattgattgattgattgatTGACTGATTAattgattgattgTCGTTCGGTTAGGAAAGGACGCTAATTTCTGCA	lh00172:248:22FMLCLT4:7:1102:16019:21507	1
lh00172:248:22FMLCLT4:7:1102:16019:21507_1	1	158	28	7	1	AATC	TGATTGATTGATTGATTGATTGATTGAT	NA	0	0	7	33	240	TCTTCCTTTCCTTCTTCACCTTTACGTCAGCCCTCCTCACCCAGGCTTCACTTTTCCACCCCTATACTATGCTCGCGTATGTTACGCCAAGAGCTGCTTGTCACTAAAGTCCCGGaaaaaaGATCTAGGGACTTTACTTTGATCGTACCACCTTTGAtgattgattgattgattgattgattgatTGACTGATTAattgattgattgTCGTTCGGTTAGGAAAGGACGCTAATTTCTGCA	TCTTCCTTTCCTTCTTCACCTTT	TGCAGAAATTAGCGTCCTTTCC	134	33	1	23	240	22	57.611	59.253	3.11	3.13	8.13604	F	240	TCTTCCTTTCCTTCTTCACCTTTACGTCAGCCCTCCTCACCCAGGCTTCACTTTTCCACCCCTATACTATGCTCGCGTATGTTACGCCAAGAGCTGCTTGTCACTAAAGTCCCGGaaaaaaGATCTAGGGACTTTACTTTGATCGTACCACCTTTGAtgattgattgattgattgattgattgatTGACTGATTAattgattgattgTCGTTCGGTTAGGAAAGGACGCTAATTTCTGCA	lh00172:248:22FMLCLT4:7:1102:16019:21507	1
lh00172:248:22FMLCLT4:7:1102:16019:21507_1	1	158	28	7	1	AATC	TGATTGATTGATTGATTGATTGATTGAT	NA	0	0	7	33	240	TCTTCCTTTCCTTCTTCACCTTTACGTCAGCCCTCCTCACCCAGGCTTCACTTTTCCACCCCTATACTATGCTCGCGTATGTTACGCCAAGAGCTGCTTGTCACTAAAGTCCCGGaaaaaaGATCTAGGGACTTTACTTTGATCGTACCACCTTTGAtgattgattgattgattgattgattgatTGACTGATTAattgattgattgTCGTTCGGTTAGGAAAGGACGCTAATTTCTGCA	TCTTCCTTTCCTTCTTCACCTTTAC	TGCAGAAATTAGCGTCCTTTCC	132	33	1	25	240	22	58.703	59.253	2.01	3.13	9.04425	F	240	TCTTCCTTTCCTTCTTCACCTTTACGTCAGCCCTCCTCACCCAGGCTTCACTTTTCCACCCCTATACTATGCTCGCGTATGTTACGCCAAGAGCTGCTTGTCACTAAAGTCCCGGaaaaaaGATCTAGGGACTTTACTTTGATCGTACCACCTTTGAtgattgattgattgattgattgattgatTGACTGATTAattgattgattgTCGTTCGGTTAGGAAAGGACGCTAATTTCTGCA	lh00172:248:22FMLCLT4:7:1102:16019:21507	1
lh00172:248:22FMLCLT4:7:1102:16019:21507_1	1	158	28	7	1	AATC	TGATTGATTGATTGATTGATTGATTGAT	NA	0	0	8	32	240	TCTTCCTTTCCTTCTTCACCTTTACGTCAGCCCTCCTCACCCAGGCTTCACTTTTCCACCCCTATACTATGCTCGCGTATGTTACGCCAAGAGCTGCTTGTCACTAAAGTCCCGGaaaaaaGATCTAGGGACTTTACTTTGATCGTACCACCTTTGAtgattgattgattgattgattgattgatTGACTGATTAattgattgattgTCGTTCGGTTAGGAAAGGACGCTAATTTCTGCA	TCTTCCTTTCCTTCTTCACCTTT	TGCAGAAATTAGCGTCCTTTCCT	134	32	1	23	240	23	57.611	60.559	3.11	3.36	8.94777	F	240	TCTTCCTTTCCTTCTTCACCTTTACGTCAGCCCTCCTCACCCAGGCTTCACTTTTCCACCCCTATACTATGCTCGCGTATGTTACGCCAAGAGCTGCTTGTCACTAAAGTCCCGGaaaaaaGATCTAGGGACTTTACTTTGATCGTACCACCTTTGAtgattgattgattgattgattgattgatTGACTGATTAattgattgattgTCGTTCGGTTAGGAAAGGACGCTAATTTCTGCA	lh00172:248:22FMLCLT4:7:1102:16019:21507	1
lh00172:248:22FMLCLT4:7:1102:16788:12276_1	1	105	12	6	1	AG	GAGAGAGAGAGA	NA	1	1	3	64	195	GTCCCGGGAAAGGAAGCAACGTCGGCTCTGGCGGCGCCCAGTCAAGCCGCTATGCCGACAGGGGAACCTGTgagagagaGGGGgagagagagagaGCAGAATGCGTATCTGCACAACTAAATCTGCGTGAGTTAACCAATTTGACTGTTTATTGAAGAGATTGCAGATTTGTTTAATTAAAGCCTACAGATCGCT	GTCCCGGGAAAGGAAGCAA	AGCGATCTGTAGGCTTTAATTAAACA	64	74	22	19	216	26	59.926	59.178	3.91	2.83	7.89591	B	230	GcccccGCCCACCTCCACGCAGTCCCGGGAAAGGAAGCAACGTCGGCTCTGGCGGCGCCCAGTCAAGCCGCTATGCCGACAGGGGAACCTGTgagagagaGGGGgagagagagagaGCAGAATGCGTATCTGCACAACTAAATCTGCGTGAGTTAACCAATTTGACTGTTTATTGAAGAGATTGCAGATTTGTTTAATTAAAGCCTACAGATCGCTTTTGTGGTAGTGGC	lh00172:248:22FMLCLT4:7:1102:16788:12276	1
lh00172:248:22FMLCLT4:7:1102:16788:12276_1	1	105	12	6	1	AG	GAGAGAGAGAGA	NA	0	0	3	63	194	TCCCGGGAAAGGAAGCAACGTCGGCTCTGGCGGCGCCCAGTCAAGCCGCTATGCCGACAGGGGAACCTGTgagagagaGGGGgagagagagagaGCAGAATGCGTATCTGCACAACTAAATCTGCGTGAGTTAACCAATTTGACTGTTTATTGAAGAGATTGCAGATTTGTTTAATTAAAGCCTACAGATCGCT	TCCCGGGAAAGGAAGCAAC	AGCGATCTGTAGGCTTTAATTAAACA	63	74	23	19	216	26	59.926	59.178	4.17	2.83	7.89591	B	230	GcccccGCCCACCTCCACGCAGTCCCGGGAAAGGAAGCAACGTCGGCTCTGGCGGCGCCCAGTCAAGCCGCTATGCCGACAGGGGAACCTGTgagagagaGGGGgagagagagagaGCAGAATGCGTATCTGCACAACTAAATCTGCGTGAGTTAACCAATTTGACTGTTTATTGAAGAGATTGCAGATTTGTTTAATTAAAGCCTACAGATCGCTTTTGTGGTAGTGGC	lh00172:248:22FMLCLT4:7:1102:16788:12276	1
lh00172:248:22FMLCLT4:7:1102:16788:12276_1	1	105	12	6	1	AG	GAGAGAGAGAGA	NA	0	0	3	63	195	GTCCCGGGAAAGGAAGCAACGTCGGCTCTGGCGGCGCCCAGTCAAGCCGCTATGCCGACAGGGGAACCTGTgagagagaGGGGgagagagagagaGCAGAATGCGTATCTGCACAACTAAATCTGCGTGAGTTAACCAATTTGACTGTTTATTGAAGAGATTGCAGATTTGTTTAATTAAAGCCTACAGATCGCT	GTCCCGGGAAAGGAAGCAAC	AGCGATCTGTAGGCTTTAATTAAACA	63	74	22	20	216	26	61.242	59.178	4.17	2.83	8.06366	B	230	GcccccGCCCACCTCCACGCAGTCCCGGGAAAGGAAGCAACGTCGGCTCTGGCGGCGCCCAGTCAAGCCGCTATGCCGACAGGGGAACCTGTgagagagaGGGGgagagagagagaGCAGAATGCGTATCTGCACAACTAAATCTGCGTGAGTTAACCAATTTGACTGTTTATTGAAGAGATTGCAGATTTGTTTAATTAAAGCCTACAGATCGCTTTTGTGGTAGTGGC	lh00172:248:22FMLCLT4:7:1102:16788:12276	1
lh00172:248:22FMLCLT4:7:1102:16788:12276_1	1	105	12	6	1	AG	GAGAGAGAGAGA	NA	0	0	3	28	145	TCCCGGGAAAGGAAGCAACGTCGGCTCTGGCGGCGCCCAGTCAAGCCGCTATGCCGACAGGGGAACCTGTgagagagaGGGGgagagagagagaGCAGAATGCGTATCTGCACAACTAAATCTGCGTGAGTTAACCAATTTGACT	TCCCGGGAAAGGAAGCAAC	AGTCAAATTGGTTAACTCACGCA	63	28	23	19	167	23	59.926	59.12	4.17	5.24	4.95474	B	230	GcccccGCCCACCTCCACGCAGTCCCGGGAAAGGAAGCAACGTCGGCTCTGGCGGCGCCCAGTCAAGCCGCTATGCCGACAGGGGAACCTGTgagagagaGGGGgagagagagagaGCAGAATGCGTATCTGCACAACTAAATCTGCGTGAGTTAACCAATTTGACTGTTTATTGAAGAGATTGCAGATTTGTTTAATTAAAGCCTACAGATCGCTTTTGTGGTAGTGGC	lh00172:248:22FMLCLT4:7:1102:16788:12276	1
lh00172:248:22FMLCLT4:7:1102:16788:12276_1	1	105	12	6	1	AG	GAGAGAGAGAGA	NA	0	0	3	28	146	GTCCCGGGAAAGGAAGCAACGTCGGCTCTGGCGGCGCCCAGTCAAGCCGCTATGCCGACAGGGGAACCTGTgagagagaGGGGgagagagagagaGCAGAATGCGTATCTGCACAACTAAATCTGCGTGAGTTAACCAATTTGACT	GTCCCGGGAAAGGAAGCAA	AGTCAAATTGGTTAACTCACGCA	64	28	22	19	167	23	59.926	59.12	3.91	5.24	4.95474	B	230	GcccccGCCCACCTCCACGCAGTCCCGGGAAAGGAAGCAACGTCGGCTCTGGCGGCGCCCAGTCAAGCCGCTATGCCGACAGGGGAACCTGTgagagagaGGGGgagagagagagaGCAGAATGCGTATCTGCACAACTAAATCTGCGTGAGTTAACCAATTTGACTGTTTATTGAAGAGATTGCAGATTTGTTTAATTAAAGCCTACAGATCGCTTTTGTGGTAGTGGC	lh00172:248:22FMLCLT4:7:1102:16788:12276	1
lh00172:248:22FMLCLT4:7:1102:16788:12276_1	1	105	12	6	1	AG	GAGAGAGAGAGA	NA	0	0	3	27	145	TCCCGGGAAAGGAAGCAACGTCGGCTCTGGCGGCGCCCAGTCAAGCCGCTATGCCGACAGGGGAACCTGTgagagagaGGGGgagagagagagaGCAGAATGCGTATCTGCACAACTAAATCTGCGTGAGTTAACCAATTTGACT	TCCCGGGAAAGGAAGCAAC	AGTCAAATTGGTTAACTCACGCAG	63	27	23	19	167	24	59.926	60.024	4.17	5.18	5.0983	B	230	GcccccGCCCACCTCCACGCAGTCCCGGGAAAGGAAGCAACGTCGGCTCTGGCGGCGCCCAGTCAAGCCGCTATGCCGACAGGGGAACCTGTgagagagaGGGGgagagagagagaGCAGAATGCGTATCTGCACAACTAAATCTGCGTGAGTTAACCAATTTGACTGTTTATTGAAGAGATTGCAGATTTGTTTAATTAAAGCCTACAGATCGCTTTTGTGGTAGTGGC	lh00172:248:22FMLCLT4:7:1102:16788:12276	1
lh00172:248:22FMLCLT4:7:1102:16788:12276_1	1	105	12	6	1	AG	GAGAGAGAGAGA	NA	0	0	3	14	130	TCCCGGGAAAGGAAGCAACGTCGGCTCTGGCGGCGCCCAGTCAAGCCGCTATGCCGACAGGGGAACCTGTgagagagaGGGGgagagagagagaGCAGAATGCGTATCTGCACAACTAAATCTGCGTGAG	TCCCGGGAAAGGAAGCAAC	CTCACGCAGATTTAGTTGTGCA	63	14	23	19	152	22	59.926	59.52	4.17	4.57	3.55429	B	230	GcccccGCCCACCTCCACGCAGTCCCGGGAAAGGAAGCAACGTCGGCTCTGGCGGCGCCCAGTCAAGCCGCTATGCCGACAGGGGAACCTGTgagagagaGGGGgagagagagagaGCAGAATGCGTATCTGCACAACTAAATCTGCGTGAGTTAACCAATTTGACTGTTTATTGAAGAGATTGCAGATTTGTTTAATTAAAGCCTACAGATCGCTTTTGTGGTAGTGGC	lh00172:248:22FMLCLT4:7:1102:16788:12276	1
lh00172:248:22FMLCLT4:7:1102:16788:12276_1	1	105	12	6	1	AG	GAGAGAGAGAGA	NA	0	0	3	13	129	TCCCGGGAAAGGAAGCAACGTCGGCTCTGGCGGCGCCCAGTCAAGCCGCTATGCCGACAGGGGAACCTGTgagagagaGGGGgagagagagagaGCAGAATGCGTATCTGCACAACTAAATCTGCGTGA	TCCCGGGAAAGGAAGCAAC	TCACGCAGATTTAGTTGTGCAG	63	13	23	19	151	22	59.926	59.52	4.17	4.41	3.55429	B	230	GcccccGCCCACCTCCACGCAGTCCCGGGAAAGGAAGCAACGTCGGCTCTGGCGGCGCCCAGTCAAGCCGCTATGCCGACAGGGGAACCTGTgagagagaGGGGgagagagagagaGCAGAATGCGTATCTGCACAACTAAATCTGCGTGAGTTAACCAATTTGACTGTTTATTGAAGAGATTGCAGATTTGTTTAATTAAAGCCTACAGATCGCTTTTGTGGTAGTGGC	lh00172:248:22FMLCLT4:7:1102:16788:12276	1
lh00172:248:22FMLCLT4:7:1102:16788:12276_1	1	105	12	6	1	AG	GAGAGAGAGAGA	NA	0	0	3	12	128	TCCCGGGAAAGGAAGCAACGTCGGCTCTGGCGGCGCCCAGTCAAGCCGCTATGCCGACAGGGGAACCTGTgagagagaGGGGgagagagagagaGCAGAATGCGTATCTGCACAACTAAATCTGCGTG	TCCCGGGAAAGGAAGCAAC	CACGCAGATTTAGTTGTGCAGA	63	12	23	19	150	22	59.926	59.52	4.17	4.26	3.55429	B	230	GcccccGCCCACCTCCACGCAGTCCCGGGAAAGGAAGCAACGTCGGCTCTGGCGGCGCCCAGTCAAGCCGCTATGCCGACAGGGGAACCTGTgagagagaGGGGgagagagagagaGCAGAATGCGTATCTGCACAACTAAATCTGCGTGAGTTAACCAATTTGACTGTTTATTGAAGAGATTGCAGATTTGTTTAATTAAAGCCTACAGATCGCTTTTGTGGTAGTGGC	lh00172:248:22FMLCLT4:7:1102:16788:12276	1
lh00172:248:22FMLCLT4:7:1102:18261:1686_1	1	45	16	5	1.5	AC	GTGTGTTGTGTGTGTG	NA	1	1	14	0	91	ATGTGgtgtgtGCATGTGGAgtgtgttgtgtgtgtgGTGTGgtgtgtgtATGTATGAGGTGTGGAGTGTCTGTGTATGTGCgtgtgtgtGC	ATGTGGTGTGTGCATGTGGA	GCACACACACGCACATACAC	0	35	25	20	115	20	60.179	60.384	4.02	2.9	0.563225	F	244	GTAtgtgtgGTGTAgtgtgtgtgtATGTGgtgtgtGCATGTGGAgtgtgttgtgtgtgtgGTGTGgtgtgtgtATGTATGAGGTGTGGAGTGTCTGTGTATGTGCgtgtgtgtGCAtgtgtgtgGTATGTGgtgtgtGCATATGAtgtgtgtgTAtgtgtggtgtgtgtGGTGTATGTATGATGTGTTTACTGAGTTTTACCTTTACCATTTTCCTCtttttttttCTCTGTTGTATTTCGTTG	lh00172:248:22FMLCLT4:7:1102:18261:1686	1
lh00172:248:22FMLCLT4:7:1102:18261:1686_1	1	45	16	5	1.5	AC	GTGTGTTGTGTGTGTG	NA	0	0	14	0	93	ATGTGgtgtgtGCATGTGGAgtgtgttgtgtgtgtgGTGTGgtgtgtgtATGTATGAGGTGTGGAGTGTCTGTGTATGTGCgtgtgtgtGCAt	ATGTGGTGTGTGCATGTGGA	ATGCACACACACGCACATAC	0	37	25	20	117	20	60.179	59.483	4.02	2.39	0.695872	F	244	GTAtgtgtgGTGTAgtgtgtgtgtATGTGgtgtgtGCATGTGGAgtgtgttgtgtgtgtgGTGTGgtgtgtgtATGTATGAGGTGTGGAGTGTCTGTGTATGTGCgtgtgtgtGCAtgtgtgtgGTATGTGgtgtgtGCATATGAtgtgtgtgTAtgtgtggtgtgtgtGGTGTATGTATGATGTGTTTACTGAGTTTTACCTTTACCATTTTCCTCtttttttttCTCTGTTGTATTTCGTTG	lh00172:248:22FMLCLT4:7:1102:18261:1686	1
lh00172:248:22FMLCLT4:7:1102:18261:1686_1	1	45	16	5	1.5	AC	GTGTGTTGTGTGTGTG	NA	0	0	14	0	94	ATGTGgtgtgtGCATGTGGAgtgtgttgtgtgtgtgGTGTGgtgtgtgtATGTATGAGGTGTGGAGTGTCTGTGTATGTGCgtgtgtgtGCAtg	ATGTGGTGTGTGCATGTGGA	CATGCACACACACGCACATA	0	38	25	20	118	20	60.179	59.484	4.02	2.29	0.695434	F	244	GTAtgtgtgGTGTAgtgtgtgtgtATGTGgtgtgtGCATGTGGAgtgtgttgtgtgtgtgGTGTGgtgtgtgtATGTATGAGGTGTGGAGTGTCTGTGTATGTGCgtgtgtgtGCAtgtgtgtgGTATGTGgtgtgtGCATATGAtgtgtgtgTAtgtgtggtgtgtgtGGTGTATGTATGATGTGTTTACTGAGTTTTACCTTTACCATTTTCCTCtttttttttCTCTGTTGTATTTCGTTG	lh00172:248:22FMLCLT4:7:1102:18261:1686	1
lh00172:248:22FMLCLT4:7:1102:18261:1686_1	1	45	16	5	1.5	AC	GTGTGTTGTGTGTGTG	NA	0	0	16	0	149	TGTGgtgtgtGCATGTGGAgtgtgttgtgtgtgtgGTGTGgtgtgtgtATGTATGAGGTGTGGAGTGTCTGTGTATGTGCgtgtgtgtGCAtgtgtgtgGTATGTGgtgtgtGCATATGAtgtgtgtgTAtgtgtggtgtgtgtGGTGT	TGTGGTGTGTGCATGTGGA	ACACCACACACACCACACAT	0	94	26	19	174	20	59.774	60.035	4.02	3.21	1.26028	F	244	GTAtgtgtgGTGTAgtgtgtgtgtATGTGgtgtgtGCATGTGGAgtgtgttgtgtgtgtgGTGTGgtgtgtgtATGTATGAGGTGTGGAGTGTCTGTGTATGTGCgtgtgtgtGCAtgtgtgtgGTATGTGgtgtgtGCATATGAtgtgtgtgTAtgtgtggtgtgtgtGGTGTATGTATGATGTGTTTACTGAGTTTTACCTTTACCATTTTCCTCtttttttttCTCTGTTGTATTTCGTTG	lh00172:248:22FMLCLT4:7:1102:18261:1686	1
lh00172:248:22FMLCLT4:7:1102:18261:1686_1	1	45	16	5	1.5	AC	GTGTGTTGTGTGTGTG	NA	0	0	16	0	150	ATGTGgtgtgtGCATGTGGAgtgtgttgtgtgtgtgGTGTGgtgtgtgtATGTATGAGGTGTGGAGTGTCTGTGTATGTGCgtgtgtgtGCAtgtgtgtgGTATGTGgtgtgtGCATATGAtgtgtgtgTAtgtgtggtgtgtgtGGTGT	ATGTGGTGTGTGCATGTGGA	ACACCACACACACCACACAT	0	94	25	20	174	20	60.179	60.035	4.02	3.21	0.213569	F	244	GTAtgtgtgGTGTAgtgtgtgtgtATGTGgtgtgtGCATGTGGAgtgtgttgtgtgtgtgGTGTGgtgtgtgtATGTATGAGGTGTGGAGTGTCTGTGTATGTGCgtgtgtgtGCAtgtgtgtgGTATGTGgtgtgtGCATATGAtgtgtgtgTAtgtgtggtgtgtgtGGTGTATGTATGATGTGTTTACTGAGTTTTACCTTTACCATTTTCCTCtttttttttCTCTGTTGTATTTCGTTG	lh00172:248:22FMLCLT4:7:1102:18261:1686	1
lh00172:248:22FMLCLT4:7:1102:18261:1686_1	1	45	16	5	1.5	AC	GTGTGTTGTGTGTGTG	NA	0	0	16	0	151	ATGTGgtgtgtGCATGTGGAgtgtgttgtgtgtgtgGTGTGgtgtgtgtATGTATGAGGTGTGGAGTGTCTGTGTATGTGCgtgtgtgtGCAtgtgtgtgGTATGTGgtgtgtGCATATGAtgtgtgtgTAtgtgtggtgtgtgtGGTGTA	ATGTGGTGTGTGCATGTGGA	TACACCACACACACCACACA	0	95	25	20	175	20	60.179	59.386	4.02	3.72	0.792772	F	244	GTAtgtgtgGTGTAgtgtgtgtgtATGTGgtgtgtGCATGTGGAgtgtgttgtgtgtgtgGTGTGgtgtgtgtATGTATGAGGTGTGGAGTGTCTGTGTATGTGCgtgtgtgtGCAtgtgtgtgGTATGTGgtgtgtGCATATGAtgtgtgtgTAtgtgtggtgtgtgtGGTGTATGTATGATGTGTTTACTGAGTTTTACCTTTACCATTTTCCTCtttttttttCTCTGTTGTATTTCGTTG	lh00172:248:22FMLCLT4:7:1102:18261:1686	1
lh00172:248:22FMLCLT4:7:1102:1874:13327_1	1	173	20	10	1	AC	GTGTGTGTGTGTGTGTGTGT	NA	1	1	12	5	190	TACGTACTTTGCGCATGTGAATGCCCATGTTGTAACAACCCTCTTGCAGCAAGGTATGCAAATGTTCTCCATATCACCTCGAGCTGGGTCTTCTGCATCGTCTCAATGTCATTCCTCAGCGTTGACACCTTCttttttCTCAGGTTAgtgtgtgtgtgtgtgtgtgtGCGCGTGCTtgtgtgtgCGTGCT	TACGTACTTTGCGCATGTGA	AGCACGCACACACAAGCA	127	5	26	20	215	18	57.933	60.824	3.58	3.91	4.89101	F	257	GTATCCTGTATGATTGTGCTCATTTTACGTACTTTGCGCATGTGAATGCCCATGTTGTAACAACCCTCTTGCAGCAAGGTATGCAAATGTTCTCCATATCACCTCGAGCTGGGTCTTCTGCATCGTCTCAATGTCATTCCTCAGCGTTGACACCTTCttttttCTCAGGTTAgtgtgtgtgtgtgtgtgtgtGCGCGTGCTtgtgtgtgCGTGCTtgtgtgtgtgtgtgtgtgtgtgGACAAGACTTTTCTGGCTAC	lh00172:248:22FMLCLT4:7:1102:1874:13327	1
lh00172:248:22FMLCLT4:7:1102:1874:13327_1	1	173	20	10	1	AC	GTGTGTGTGTGTGTGTGTGT	NA	0	0	14	4	178	CGCATGTGAATGCCCATGTTGTAACAACCCTCTTGCAGCAAGGTATGCAAATGTTCTCCATATCACCTCGAGCTGGGTCTTCTGCATCGTCTCAATGTCATTCCTCAGCGTTGACACCTTCttttttCTCAGGTTAgtgtgtgtgtgtgtgtgtgtGCGCGTGCTtgtgtgtgCGTGC	CGCATGTGAATGCCCATGTT	GCACGCACACACAAGCAC	116	4	37	20	214	18	59.826	60.652	2.71	4.4	2.8258	F	257	GTATCCTGTATGATTGTGCTCATTTTACGTACTTTGCGCATGTGAATGCCCATGTTGTAACAACCCTCTTGCAGCAAGGTATGCAAATGTTCTCCATATCACCTCGAGCTGGGTCTTCTGCATCGTCTCAATGTCATTCCTCAGCGTTGACACCTTCttttttCTCAGGTTAgtgtgtgtgtgtgtgtgtgtGCGCGTGCTtgtgtgtgCGTGCTtgtgtgtgtgtgtgtgtgtgtgGACAAGACTTTTCTGGCTAC	lh00172:248:22FMLCLT4:7:1102:1874:13327	1
lh00172:248:22FMLCLT4:7:1102:1874:13327_1	1	173	20	10	1	AC	GTGTGTGTGTGTGTGTGTGT	NA	0	0	14	4	190	TTACGTACTTTGCGCATGTGAATGCCCATGTTGTAACAACCCTCTTGCAGCAAGGTATGCAAATGTTCTCCATATCACCTCGAGCTGGGTCTTCTGCATCGTCTCAATGTCATTCCTCAGCGTTGACACCTTCttttttCTCAGGTTAgtgtgtgtgtgtgtgtgtgtGCGCGTGCTtgtgtgtgCGTGC	TTACGTACTTTGCGCATGTGA	GCACGCACACACAAGCAC	127	4	25	21	214	18	58.595	60.652	3.58	4.4	5.05703	F	257	GTATCCTGTATGATTGTGCTCATTTTACGTACTTTGCGCATGTGAATGCCCATGTTGTAACAACCCTCTTGCAGCAAGGTATGCAAATGTTCTCCATATCACCTCGAGCTGGGTCTTCTGCATCGTCTCAATGTCATTCCTCAGCGTTGACACCTTCttttttCTCAGGTTAgtgtgtgtgtgtgtgtgtgtGCGCGTGCTtgtgtgtgCGTGCTtgtgtgtgtgtgtgtgtgtgtgGACAAGACTTTTCTGGCTAC	lh00172:248:22FMLCLT4:7:1102:1874:13327	1
lh00172:248:22FMLCLT4:7:1102:1874:13327_1	1	173	20	10	1	AC	GTGTGTGTGTGTGTGTGTGT	NA	0	0	16	3	103	GGGTCTTCTGCATCGTCTCAATGTCATTCCTCAGCGTTGACACCTTCttttttCTCAGGTTAgtgtgtgtgtgtgtgtgtgtGCGCGTGCTtgtgtgtgCGTG	GGGTCTTCTGCATCGTCTCA	CACGCACACACAAGCACG	42	3	111	20	213	18	59.467	60.351	3.27	5.34	2.88367	F	257	GTATCCTGTATGATTGTGCTCATTTTACGTACTTTGCGCATGTGAATGCCCATGTTGTAACAACCCTCTTGCAGCAAGGTATGCAAATGTTCTCCATATCACCTCGAGCTGGGTCTTCTGCATCGTCTCAATGTCATTCCTCAGCGTTGACACCTTCttttttCTCAGGTTAgtgtgtgtgtgtgtgtgtgtGCGCGTGCTtgtgtgtgCGTGCTtgtgtgtgtgtgtgtgtgtgtgGACAAGACTTTTCTGGCTAC	lh00172:248:22FMLCLT4:7:1102:1874:13327	1
lh00172:248:22FMLCLT4:7:1102:1874:13327_1	1	173	20	10	1	AC	GTGTGTGTGTGTGTGTGTGT	NA	0	0	16	3	117	TATCACCTCGAGCTGGGTCTTCTGCATCGTCTCAATGTCATTCCTCAGCGTTGACACCTTCttttttCTCAGGTTAgtgtgtgtgtgtgtgtgtgtGCGCGTGCTtgtgtgtgCGTG	TATCACCTCGAGCTGGGTCT	CACGCACACACAAGCACG	56	3	97	20	213	18	59.741	60.351	3.85	5.34	2.61016	F	257	GTATCCTGTATGATTGTGCTCATTTTACGTACTTTGCGCATGTGAATGCCCATGTTGTAACAACCCTCTTGCAGCAAGGTATGCAAATGTTCTCCATATCACCTCGAGCTGGGTCTTCTGCATCGTCTCAATGTCATTCCTCAGCGTTGACACCTTCttttttCTCAGGTTAgtgtgtgtgtgtgtgtgtgtGCGCGTGCTtgtgtgtgCGTGCTtgtgtgtgtgtgtgtgtgtgtgGACAAGACTTTTCTGGCTAC	lh00172:248:22FMLCLT4:7:1102:1874:13327	1
lh00172:248:22FMLCLT4:7:1102:1874:13327_1	1	173	20	10	1	AC	GTGTGTGTGTGTGTGTGTGT	NA	0	0	16	3	120	CCATATCACCTCGAGCTGGGTCTTCTGCATCGTCTCAATGTCATTCCTCAGCGTTGACACCTTCttttttCTCAGGTTAgtgtgtgtgtgtgtgtgtgtGCGCGTGCTtgtgtgtgCGTG	CCATATCACCTCGAGCTGGG	CACGCACACACAAGCACG	59	3	94	20	213	18	59.68	60.351	4.45	5.34	2.67082	F	257	GTATCCTGTATGATTGTGCTCATTTTACGTACTTTGCGCATGTGAATGCCCATGTTGTAACAACCCTCTTGCAGCAAGGTATGCAAATGTTCTCCATATCACCTCGAGCTGGGTCTTCTGCATCGTCTCAATGTCATTCCTCAGCGTTGACACCTTCttttttCTCAGGTTAgtgtgtgtgtgtgtgtgtgtGCGCGTGCTtgtgtgtgCGTGCTtgtgtgtgtgtgtgtgtgtgtgGACAAGACTTTTCTGGCTAC	lh00172:248:22FMLCLT4:7:1102:1874:13327	1
lh00172:248:22FMLCLT4:7:1102:1874:13327_1	1	173	20	10	1	AC	GTGTGTGTGTGTGTGTGTGT	NA	0	0	16	3	177	CGCATGTGAATGCCCATGTTGTAACAACCCTCTTGCAGCAAGGTATGCAAATGTTCTCCATATCACCTCGAGCTGGGTCTTCTGCATCGTCTCAATGTCATTCCTCAGCGTTGACACCTTCttttttCTCAGGTTAgtgtgtgtgtgtgtgtgtgtGCGCGTGCTtgtgtgtgCGTG	CGCATGTGAATGCCCATGTT	CACGCACACACAAGCACG	116	3	37	20	213	18	59.826	60.351	2.71	5.34	2.52503	F	257	GTATCCTGTATGATTGTGCTCATTTTACGTACTTTGCGCATGTGAATGCCCATGTTGTAACAACCCTCTTGCAGCAAGGTATGCAAATGTTCTCCATATCACCTCGAGCTGGGTCTTCTGCATCGTCTCAATGTCATTCCTCAGCGTTGACACCTTCttttttCTCAGGTTAgtgtgtgtgtgtgtgtgtgtGCGCGTGCTtgtgtgtgCGTGCTtgtgtgtgtgtgtgtgtgtgtgGACAAGACTTTTCTGGCTAC	lh00172:248:22FMLCLT4:7:1102:1874:13327	1
lh00172:248:22FMLCLT4:7:1102:1874:13327_1	1	173	20	10	1	AC	GTGTGTGTGTGTGTGTGTGT	NA	0	0	16	3	183	ACTTTGCGCATGTGAATGCCCATGTTGTAACAACCCTCTTGCAGCAAGGTATGCAAATGTTCTCCATATCACCTCGAGCTGGGTCTTCTGCATCGTCTCAATGTCATTCCTCAGCGTTGACACCTTCttttttCTCAGGTTAgtgtgtgtgtgtgtgtgtgtGCGCGTGCTtgtgtgtgCGTG	ACTTTGCGCATGTGAATGCC	CACGCACACACAAGCACG	122	3	31	20	213	18	60.389	60.351	4.4	5.34	2.74	F	257	GTATCCTGTATGATTGTGCTCATTTTACGTACTTTGCGCATGTGAATGCCCATGTTGTAACAACCCTCTTGCAGCAAGGTATGCAAATGTTCTCCATATCACCTCGAGCTGGGTCTTCTGCATCGTCTCAATGTCATTCCTCAGCGTTGACACCTTCttttttCTCAGGTTAgtgtgtgtgtgtgtgtgtgtGCGCGTGCTtgtgtgtgCGTGCTtgtgtgtgtgtgtgtgtgtgtgGACAAGACTTTTCTGGCTAC	lh00172:248:22FMLCLT4:7:1102:1874:13327	1
lh00172:248:22FMLCLT4:7:1102:1874:13327_1	1	173	20	10	1	AC	GTGTGTGTGTGTGTGTGTGT	NA	0	0	16	3	190	TTTACGTACTTTGCGCATGTGAATGCCCATGTTGTAACAACCCTCTTGCAGCAAGGTATGCAAATGTTCTCCATATCACCTCGAGCTGGGTCTTCTGCATCGTCTCAATGTCATTCCTCAGCGTTGACACCTTCttttttCTCAGGTTAgtgtgtgtgtgtgtgtgtgtGCGCGTGCTtgtgtgtgCGTG	TTTACGTACTTTGCGCATGTGA	CACGCACACACAAGCACG	127	3	24	22	213	18	59.199	60.351	3.58	5.34	5.15221	F	257	GTATCCTGTATGATTGTGCTCATTTTACGTACTTTGCGCATGTGAATGCCCATGTTGTAACAACCCTCTTGCAGCAAGGTATGCAAATGTTCTCCATATCACCTCGAGCTGGGTCTTCTGCATCGTCTCAATGTCATTCCTCAGCGTTGACACCTTCttttttCTCAGGTTAgtgtgtgtgtgtgtgtgtgtGCGCGTGCTtgtgtgtgCGTGCTtgtgtgtgtgtgtgtgtgtgtgGACAAGACTTTTCTGGCTAC	lh00172:248:22FMLCLT4:7:1102:1874:13327	1
lh00172:248:22FMLCLT4:7:1102:19814:12556_1	1	132	15	5	1	AAC	TTGTTGTTGTTGTTG	NA	1	1	8	2	105	GTTACCACGACGAGTACGCCCCAATGGGAACTGAATTGACATTGTAGAAGATGCGTAGGCGTTTGCTAttgttgttgttgttgCTGCtgttgttgtCGGGTTTGT	GTTACCACGACGAGTACGCC	ACAAACCCGACAACAACAGC	48	2	64	20	168	20	60.795	59.546	5.68	4.4	1.2488	F	203	CCCCTCAGCGCTACAAAGAATCGAACCCGCGTCCTCCCCGCTACGCAAAATCCCACCACTTAGGTTACCACGACGAGTACGCCCCAATGGGAACTGAATTGACATTGTAGAAGATGCGTAGGCGTTTGCTAttgttgttgttgttgCTGCtgttgttgtCGGGTTTGTCCCTAGAAAATTATGAGATATGGACATATGAAGAG	lh00172:248:22FMLCLT4:7:1102:19814:12556	1
lh00172:248:22FMLCLT4:7:1102:19814:12556_1	1	132	15	5	1	AAC	TTGTTGTTGTTGTTG	NA	0	0	8	2	155	CAAAGAATCGAACCCGCGTCCTCCCCGCTACGCAAAATCCCACCACTTAGGTTACCACGACGAGTACGCCCCAATGGGAACTGAATTGACATTGTAGAAGATGCGTAGGCGTTTGCTAttgttgttgttgttgCTGCtgttgttgtCGGGTTTGT	CAAAGAATCGAACCCGCGTC	ACAAACCCGACAACAACAGC	98	2	14	20	168	20	59.905	59.546	5.19	4.4	0.548926	F	203	CCCCTCAGCGCTACAAAGAATCGAACCCGCGTCCTCCCCGCTACGCAAAATCCCACCACTTAGGTTACCACGACGAGTACGCCCCAATGGGAACTGAATTGACATTGTAGAAGATGCGTAGGCGTTTGCTAttgttgttgttgttgCTGCtgttgttgtCGGGTTTGTCCCTAGAAAATTATGAGATATGGACATATGAAGAG	lh00172:248:22FMLCLT4:7:1102:19814:12556	1
lh00172:248:22FMLCLT4:7:1102:19814:12556_1	1	132	15	5	1	AAC	TTGTTGTTGTTGTTG	NA	0	0	8	0	153	CAAAGAATCGAACCCGCGTCCTCCCCGCTACGCAAAATCCCACCACTTAGGTTACCACGACGAGTACGCCCCAATGGGAACTGAATTGACATTGTAGAAGATGCGTAGGCGTTTGCTAttgttgttgttgttgCTGCtgttgttgtCGGGTTT	CAAAGAATCGAACCCGCGTC	AAACCCGACAACAACAGCAG	98	0	14	20	166	20	59.905	59.262	5.19	4.24	0.833119	F	203	CCCCTCAGCGCTACAAAGAATCGAACCCGCGTCCTCCCCGCTACGCAAAATCCCACCACTTAGGTTACCACGACGAGTACGCCCCAATGGGAACTGAATTGACATTGTAGAAGATGCGTAGGCGTTTGCTAttgttgttgttgttgCTGCtgttgttgtCGGGTTTGTCCCTAGAAAATTATGAGATATGGACATATGAAGAG	lh00172:248:22FMLCLT4:7:1102:19814:12556	1
lh00172:248:22FMLCLT4:7:1102:19814:12556_1	1	132	15	5	1	AAC	TTGTTGTTGTTGTTG	NA	0	0	10	1	104	GTTACCACGACGAGTACGCCCCAATGGGAACTGAATTGACATTGTAGAAGATGCGTAGGCGTTTGCTAttgttgttgttgttgCTGCtgttgttgtCGGGTTTG	GTTACCACGACGAGTACGCC	CAAACCCGACAACAACAGCA	48	1	64	20	167	20	60.795	59.546	5.68	4.41	1.2484	F	203	CCCCTCAGCGCTACAAAGAATCGAACCCGCGTCCTCCCCGCTACGCAAAATCCCACCACTTAGGTTACCACGACGAGTACGCCCCAATGGGAACTGAATTGACATTGTAGAAGATGCGTAGGCGTTTGCTAttgttgttgttgttgCTGCtgttgttgtCGGGTTTGTCCCTAGAAAATTATGAGATATGGACATATGAAGAG	lh00172:248:22FMLCLT4:7:1102:19814:12556	1
lh00172:248:22FMLCLT4:7:1102:19814:12556_1	1	132	15	5	1	AAC	TTGTTGTTGTTGTTG	NA	0	0	10	1	105	GGTTACCACGACGAGTACGCCCCAATGGGAACTGAATTGACATTGTAGAAGATGCGTAGGCGTTTGCTAttgttgttgttgttgCTGCtgttgttgtCGGGTTTG	GGTTACCACGACGAGTACGC	CAAACCCGACAACAACAGCA	49	1	63	20	167	20	60.795	59.546	4.42	4.41	1.2484	F	203	CCCCTCAGCGCTACAAAGAATCGAACCCGCGTCCTCCCCGCTACGCAAAATCCCACCACTTAGGTTACCACGACGAGTACGCCCCAATGGGAACTGAATTGACATTGTAGAAGATGCGTAGGCGTTTGCTAttgttgttgttgttgCTGCtgttgttgtCGGGTTTGTCCCTAGAAAATTATGAGATATGGACATATGAAGAG	lh00172:248:22FMLCLT4:7:1102:19814:12556	1
lh00172:248:22FMLCLT4:7:1102:19814:12556_1	1	132	15	5	1	AAC	TTGTTGTTGTTGTTG	NA	0	0	10	1	154	CAAAGAATCGAACCCGCGTCCTCCCCGCTACGCAAAATCCCACCACTTAGGTTACCACGACGAGTACGCCCCAATGGGAACTGAATTGACATTGTAGAAGATGCGTAGGCGTTTGCTAttgttgttgttgttgCTGCtgttgttgtCGGGTTTG	CAAAGAATCGAACCCGCGTC	CAAACCCGACAACAACAGCA	98	1	14	20	167	20	59.905	59.546	5.19	4.41	0.548523	F	203	CCCCTCAGCGCTACAAAGAATCGAACCCGCGTCCTCCCCGCTACGCAAAATCCCACCACTTAGGTTACCACGACGAGTACGCCCCAATGGGAACTGAATTGACATTGTAGAAGATGCGTAGGCGTTTGCTAttgttgttgttgttgCTGCtgttgttgtCGGGTTTGTCCCTAGAAAATTATGAGATATGGACATATGAAGAG	lh00172:248:22FMLCLT4:7:1102:19814:12556	1
lh00172:248:22FMLCLT4:7:1102:25115:26214_1	1	196	44	11	1	AGAT	AGATAGATAGATAGATAGATAGATAGATAGATAGATAGATAGAT	NA	1	1	5	1	138	GGGCTTCTGCAATAGGGATGAATTAGCAGAACACCATTTCTTCCGATGCAATCGGTTCTCACGaaaaaGagatagatagatagatagatagatagatagatagatagatagatAAGAAACTTTATTGTGGTCCAGAAG	GGGCTTCTGCAATAGGGATGA	CTTCTGGACCACAATAAAGTTTCT	48	1	127	21	264	24	59.856	57.116	2.92	2.52	8.02797	F	264	TTGCGTAACCGAGTGCTCACATTAACCATTGCCGCGGCGCATAAATTTCTGCACTGCTCaaaaaGAGGAAATACATACTAGTCACTAAATCACGCTATCGTATTCCTAAATATTAAACACGTGCGCGGGCTTCTGCAATAGGGATGAATTAGCAGAACACCATTTCTTCCGATGCAATCGGTTCTCACGaaaaaGagatagatagatagatagatagatagatagatagatagatagatAAGAAACTTTATTGTGGTCCAGAAG	lh00172:248:22FMLCLT4:7:1102:25115:26214	1
lh00172:248:22FMLCLT4:7:1102:25115:26214_1	1	196	44	11	1	AGAT	AGATAGATAGATAGATAGATAGATAGATAGATAGATAGATAGAT	NA	0	0	5	1	139	CGGGCTTCTGCAATAGGGATGAATTAGCAGAACACCATTTCTTCCGATGCAATCGGTTCTCACGaaaaaGagatagatagatagatagatagatagatagatagatagatagatAAGAAACTTTATTGTGGTCCAGAAG	CGGGCTTCTGCAATAGGGAT	CTTCTGGACCACAATAAAGTTTCT	50	1	126	20	264	24	59.891	57.116	3.85	2.52	6.99362	F	264	TTGCGTAACCGAGTGCTCACATTAACCATTGCCGCGGCGCATAAATTTCTGCACTGCTCaaaaaGAGGAAATACATACTAGTCACTAAATCACGCTATCGTATTCCTAAATATTAAACACGTGCGCGGGCTTCTGCAATAGGGATGAATTAGCAGAACACCATTTCTTCCGATGCAATCGGTTCTCACGaaaaaGagatagatagatagatagatagatagatagatagatagatagatAAGAAACTTTATTGTGGTCCAGAAG	lh00172:248:22FMLCLT4:7:1102:25115:26214	1
lh00172:248:22FMLCLT4:7:1102:25115:26214_1	1	196	44	11	1	AGAT	AGATAGATAGATAGATAGATAGATAGATAGATAGATAGATAGAT	NA	0	0	5	1	140	GCGGGCTTCTGCAATAGGGATGAATTAGCAGAACACCATTTCTTCCGATGCAATCGGTTCTCACGaaaaaGagatagatagatagatagatagatagatagatagatagatagatAAGAAACTTTATTGTGGTCCAGAAG	GCGGGCTTCTGCAATAGGG	CTTCTGGACCACAATAAAGTTTCT	52	1	125	19	264	24	61.189	57.116	3.53	2.52	9.07378	F	264	TTGCGTAACCGAGTGCTCACATTAACCATTGCCGCGGCGCATAAATTTCTGCACTGCTCaaaaaGAGGAAATACATACTAGTCACTAAATCACGCTATCGTATTCCTAAATATTAAACACGTGCGCGGGCTTCTGCAATAGGGATGAATTAGCAGAACACCATTTCTTCCGATGCAATCGGTTCTCACGaaaaaGagatagatagatagatagatagatagatagatagatagatagatAAGAAACTTTATTGTGGTCCAGAAG	lh00172:248:22FMLCLT4:7:1102:25115:26214	1
lh00172:248:22FMLCLT4:7:1102:25115:26214_1	1	196	44	11	1	AGAT	AGATAGATAGATAGATAGATAGATAGATAGATAGATAGATAGAT	NA	0	0	5	1	141	CGCGGGCTTCTGCAATAGGGATGAATTAGCAGAACACCATTTCTTCCGATGCAATCGGTTCTCACGaaaaaGagatagatagatagatagatagatagatagatagatagatagatAAGAAACTTTATTGTGGTCCAGAAG	CGCGGGCTTCTGCAATAGG	CTTCTGGACCACAATAAAGTTTCT	53	1	124	19	264	24	61.538	57.116	2.57	2.52	9.42184	F	264	TTGCGTAACCGAGTGCTCACATTAACCATTGCCGCGGCGCATAAATTTCTGCACTGCTCaaaaaGAGGAAATACATACTAGTCACTAAATCACGCTATCGTATTCCTAAATATTAAACACGTGCGCGGGCTTCTGCAATAGGGATGAATTAGCAGAACACCATTTCTTCCGATGCAATCGGTTCTCACGaaaaaGagatagatagatagatagatagatagatagatagatagatagatAAGAAACTTTATTGTGGTCCAGAAG	lh00172:248:22FMLCLT4:7:1102:25115:26214	1
lh00172:248:22FMLCLT4:7:1102:25115:26214_1	1	196	44	11	1	AGAT	AGATAGATAGATAGATAGATAGATAGATAGATAGATAGATAGAT	NA	0	0	5	1	248	TCACATTAACCATTGCCGCGGCGCATAAATTTCTGCACTGCTCaaaaaGAGGAAATACATACTAGTCACTAAATCACGCTATCGTATTCCTAAATATTAAACACGTGCGCGGGCTTCTGCAATAGGGATGAATTAGCAGAACACCATTTCTTCCGATGCAATCGGTTCTCACGaaaaaGagatagatagatagatagatagatagatagatagatagatagatAAGAAACTTTATTGTGGTCCAGAAG	TCACATTAACCATTGCCGCG	CTTCTGGACCACAATAAAGTTTCT	159	1	17	20	264	24	59.55	57.116	6.46	2.52	7.33407	F	264	TTGCGTAACCGAGTGCTCACATTAACCATTGCCGCGGCGCATAAATTTCTGCACTGCTCaaaaaGAGGAAATACATACTAGTCACTAAATCACGCTATCGTATTCCTAAATATTAAACACGTGCGCGGGCTTCTGCAATAGGGATGAATTAGCAGAACACCATTTCTTCCGATGCAATCGGTTCTCACGaaaaaGagatagatagatagatagatagatagatagatagatagatagatAAGAAACTTTATTGTGGTCCAGAAG	lh00172:248:22FMLCLT4:7:1102:25115:26214	1
lh00172:248:22FMLCLT4:7:1102:25115:26214_1	1	196	44	11	1	AGAT	AGATAGATAGATAGATAGATAGATAGATAGATAGATAGATAGAT	NA	0	0	5	1	262	GCGTAACCGAGTGCTCACATTAACCATTGCCGCGGCGCATAAATTTCTGCACTGCTCaaaaaGAGGAAATACATACTAGTCACTAAATCACGCTATCGTATTCCTAAATATTAAACACGTGCGCGGGCTTCTGCAATAGGGATGAATTAGCAGAACACCATTTCTTCCGATGCAATCGGTTCTCACGaaaaaGagatagatagatagatagatagatagatagatagatagatagatAAGAAACTTTATTGTGGTCCAGAAG	GCGTAACCGAGTGCTCACAT	CTTCTGGACCACAATAAAGTTTCT	173	1	3	20	264	24	60.736	57.116	3.21	2.52	7.62061	F	264	TTGCGTAACCGAGTGCTCACATTAACCATTGCCGCGGCGCATAAATTTCTGCACTGCTCaaaaaGAGGAAATACATACTAGTCACTAAATCACGCTATCGTATTCCTAAATATTAAACACGTGCGCGGGCTTCTGCAATAGGGATGAATTAGCAGAACACCATTTCTTCCGATGCAATCGGTTCTCACGaaaaaGagatagatagatagatagatagatagatagatagatagatagatAAGAAACTTTATTGTGGTCCAGAAG	lh00172:248:22FMLCLT4:7:1102:25115:26214	1
lh00172:248:22FMLCLT4:7:1102:25115:26214_1	1	196	44	11	1	AGAT	AGATAGATAGATAGATAGATAGATAGATAGATAGATAGATAGAT	NA	0	0	5	0	139	CGGGCTTCTGCAATAGGGATGAATTAGCAGAACACCATTTCTTCCGATGCAATCGGTTCTCACGaaaaaGagatagatagatagatagatagatagatagatagatagatagatAAGAAACTTTATTGTGGTCCAGAAG	CGGGCTTCTGCAATAGGGAT	CTTCTGGACCACAATAAAGTTTCTT	50	0	126	20	264	25	59.891	57.723	3.85	2.52	7.38652	F	264	TTGCGTAACCGAGTGCTCACATTAACCATTGCCGCGGCGCATAAATTTCTGCACTGCTCaaaaaGAGGAAATACATACTAGTCACTAAATCACGCTATCGTATTCCTAAATATTAAACACGTGCGCGGGCTTCTGCAATAGGGATGAATTAGCAGAACACCATTTCTTCCGATGCAATCGGTTCTCACGaaaaaGagatagatagatagatagatagatagatagatagatagatagatAAGAAACTTTATTGTGGTCCAGAAG	lh00172:248:22FMLCLT4:7:1102:25115:26214	1
lh00172:248:22FMLCLT4:7:1102:25115:26214_1	1	196	44	11	1	AGAT	AGATAGATAGATAGATAGATAGATAGATAGATAGATAGATAGAT	NA	0	0	6	1	156	AATATTAAACACGTGCGCGGGCTTCTGCAATAGGGATGAATTAGCAGAACACCATTTCTTCCGATGCAATCGGTTCTCACGaaaaaGagatagatagatagatagatagatagatagatagatagatagatAAGAAACTTTATTGTGGTCCAGAAG	AATATTAAACACGTGCGCGG	CTTCTGGACCACAATAAAGTTTCT	67	1	109	20	264	24	57.555	57.116	6.46	2.52	9.32973	F	264	TTGCGTAACCGAGTGCTCACATTAACCATTGCCGCGGCGCATAAATTTCTGCACTGCTCaaaaaGAGGAAATACATACTAGTCACTAAATCACGCTATCGTATTCCTAAATATTAAACACGTGCGCGGGCTTCTGCAATAGGGATGAATTAGCAGAACACCATTTCTTCCGATGCAATCGGTTCTCACGaaaaaGagatagatagatagatagatagatagatagatagatagatagatAAGAAACTTTATTGTGGTCCAGAAG	lh00172:248:22FMLCLT4:7:1102:25115:26214	1
lh00172:248:22FMLCLT4:7:1102:25115:26214_1	1	196	44	11	1	AGAT	AGATAGATAGATAGATAGATAGATAGATAGATAGATAGATAGAT	NA	0	0	6	1	247	CACATTAACCATTGCCGCGGCGCATAAATTTCTGCACTGCTCaaaaaGAGGAAATACATACTAGTCACTAAATCACGCTATCGTATTCCTAAATATTAAACACGTGCGCGGGCTTCTGCAATAGGGATGAATTAGCAGAACACCATTTCTTCCGATGCAATCGGTTCTCACGaaaaaGagatagatagatagatagatagatagatagatagatagatagatAAGAAACTTTATTGTGGTCCAGAAG	CACATTAACCATTGCCGCGG	CTTCTGGACCACAATAAAGTTTCT	158	1	18	20	264	24	60.525	57.116	6.46	2.52	7.40952	F	264	TTGCGTAACCGAGTGCTCACATTAACCATTGCCGCGGCGCATAAATTTCTGCACTGCTCaaaaaGAGGAAATACATACTAGTCACTAAATCACGCTATCGTATTCCTAAATATTAAACACGTGCGCGGGCTTCTGCAATAGGGATGAATTAGCAGAACACCATTTCTTCCGATGCAATCGGTTCTCACGaaaaaGagatagatagatagatagatagatagatagatagatagatagatAAGAAACTTTATTGTGGTCCAGAAG	lh00172:248:22FMLCLT4:7:1102:25115:26214	1
lh00172:248:22FMLCLT4:7:1102:25115:26214_1	1	196	44	11	1	AGAT	AGATAGATAGATAGATAGATAGATAGATAGATAGATAGATAGAT	NA	0	0	8	1	233	CCGCGGCGCATAAATTTCTGCACTGCTCaaaaaGAGGAAATACATACTAGTCACTAAATCACGCTATCGTATTCCTAAATATTAAACACGTGCGCGGGCTTCTGCAATAGGGATGAATTAGCAGAACACCATTTCTTCCGATGCAATCGGTTCTCACGaaaaaGagatagatagatagatagatagatagatagatagatagatagatAAGAAACTTTATTGTGGTCCAGAAG	CCGCGGCGCATAAATTTCTG	CTTCTGGACCACAATAAAGTTTCT	144	1	32	20	264	24	60.93	57.116	3.02	2.52	7.8141	F	264	TTGCGTAACCGAGTGCTCACATTAACCATTGCCGCGGCGCATAAATTTCTGCACTGCTCaaaaaGAGGAAATACATACTAGTCACTAAATCACGCTATCGTATTCCTAAATATTAAACACGTGCGCGGGCTTCTGCAATAGGGATGAATTAGCAGAACACCATTTCTTCCGATGCAATCGGTTCTCACGaaaaaGagatagatagatagatagatagatagatagatagatagatagatAAGAAACTTTATTGTGGTCCAGAAG	lh00172:248:22FMLCLT4:7:1102:25115:26214	1
lh00172:248:22FMLCLT4:7:1102:25115:26214_1	1	196	44	11	1	AGAT	AGATAGATAGATAGATAGATAGATAGATAGATAGATAGATAGAT	NA	0	0	10	1	231	GCGGCGCATAAATTTCTGCACTGCTCaaaaaGAGGAAATACATACTAGTCACTAAATCACGCTATCGTATTCCTAAATATTAAACACGTGCGCGGGCTTCTGCAATAGGGATGAATTAGCAGAACACCATTTCTTCCGATGCAATCGGTTCTCACGaaaaaGagatagatagatagatagatagatagatagatagatagatagatAAGAAACTTTATTGTGGTCCAGAAG	GCGGCGCATAAATTTCTGCA	CTTCTGGACCACAATAAAGTTTCT	142	1	34	20	264	24	60.525	57.116	4.41	2.52	7.40952	F	264	TTGCGTAACCGAGTGCTCACATTAACCATTGCCGCGGCGCATAAATTTCTGCACTGCTCaaaaaGAGGAAATACATACTAGTCACTAAATCACGCTATCGTATTCCTAAATATTAAACACGTGCGCGGGCTTCTGCAATAGGGATGAATTAGCAGAACACCATTTCTTCCGATGCAATCGGTTCTCACGaaaaaGagatagatagatagatagatagatagatagatagatagatagatAAGAAACTTTATTGTGGTCCAGAAG	lh00172:248:22FMLCLT4:7:1102:25115:26214	1
lh00172:248:22FMLCLT4:7:1102:25115:26214_1	1	196	44	11	1	AGAT	AGATAGATAGATAGATAGATAGATAGATAGATAGATAGATAGAT	NA	0	0	10	0	231	GCGGCGCATAAATTTCTGCACTGCTCaaaaaGAGGAAATACATACTAGTCACTAAATCACGCTATCGTATTCCTAAATATTAAACACGTGCGCGGGCTTCTGCAATAGGGATGAATTAGCAGAACACCATTTCTTCCGATGCAATCGGTTCTCACGaaaaaGagatagatagatagatagatagatagatagatagatagatagatAAGAAACTTTATTGTGGTCCAGAAG	GCGGCGCATAAATTTCTGCA	CTTCTGGACCACAATAAAGTTTCTT	142	0	34	20	264	25	60.525	57.723	4.41	2.52	7.80241	F	264	TTGCGTAACCGAGTGCTCACATTAACCATTGCCGCGGCGCATAAATTTCTGCACTGCTCaaaaaGAGGAAATACATACTAGTCACTAAATCACGCTATCGTATTCCTAAATATTAAACACGTGCGCGGGCTTCTGCAATAGGGATGAATTAGCAGAACACCATTTCTTCCGATGCAATCGGTTCTCACGaaaaaGagatagatagatagatagatagatagatagatagatagatagatAAGAAACTTTATTGTGGTCCAGAAG	lh00172:248:22FMLCLT4:7:1102:25115:26214	1
lh00172:248:22FMLCLT4:7:1102:25317:4096_1	1	49	60	20	1	AAT	ATTATTATTATTATTATTATTATTATTATTATTATTATTATTATTATTATTATTATTATT	NA	1	1	4	22	172	CGTTTGCCGAGCCAAGAATATTTAGGGATCACGACAGAGACGattattattattattattattattattattattattattattattattattattattattAACGTACCGtctctcGGTTGGAACGATGCCTCGAGGTTAATTAATGCTACACTTGTAGGTCATCTGTCGA	CGTTTGCCGAGCCAAGAATA	TCGACAGATGACCTACAAGTGT	22	48	7	20	178	22	58.917	58.845	1.75	3.55	4.2382	B	229	GGTCAACGTTTGCCGAGCCAAGAATATTTAGGGATCACGACAGAGACGattattattattattattattattattattattattattattattattattattattattAACGTACCGtctctcGGTTGGAACGATGCCTCGAGGTTAATTAATGCTACACTTGTAGGTCATCTGTCGATATTTACTATATGCACTAAAACTGTACAATGTACATCTGTACAACCGCAGG	lh00172:248:22FMLCLT4:7:1102:25317:4096	1
lh00172:248:22FMLCLT4:7:1102:25317:4096_1	1	49	60	20	1	AAT	ATTATTATTATTATTATTATTATTATTATTATTATTATTATTATTATTATTATTATTATT	NA	0	0	4	22	223	CGTTTGCCGAGCCAAGAATATTTAGGGATCACGACAGAGACGattattattattattattattattattattattattattattattattattattattattAACGTACCGtctctcGGTTGGAACGATGCCTCGAGGTTAATTAATGCTACACTTGTAGGTCATCTGTCGATATTTACTATATGCACTAAAACTGTACAATGTACATCTGTACAACCGCAGG	CGTTTGCCGAGCCAAGAATA	CCTGCGGTTGTACAGATGTA	22	101	7	20	229	20	58.917	57.334	1.75	2.29	3.74914	B	229	GGTCAACGTTTGCCGAGCCAAGAATATTTAGGGATCACGACAGAGACGattattattattattattattattattattattattattattattattattattattattAACGTACCGtctctcGGTTGGAACGATGCCTCGAGGTTAATTAATGCTACACTTGTAGGTCATCTGTCGATATTTACTATATGCACTAAAACTGTACAATGTACATCTGTACAACCGCAGG	lh00172:248:22FMLCLT4:7:1102:25317:4096	1
lh00172:248:22FMLCLT4:7:1102:25317:4096_1	1	49	60	20	1	AAT	ATTATTATTATTATTATTATTATTATTATTATTATTATTATTATTATTATTATTATTATT	NA	0	0	4	15	135	CGTTTGCCGAGCCAAGAATATTTAGGGATCACGACAGAGACGattattattattattattattattattattattattattattattattattattattattAACGTACCGtctctcGGTTGGAACGATGCCTCG	CGTTTGCCGAGCCAAGAATA	CGAGGCATCGTTCCAACC	22	15	7	20	141	18	58.917	58.514	1.75	3.77	4.56975	B	229	GGTCAACGTTTGCCGAGCCAAGAATATTTAGGGATCACGACAGAGACGattattattattattattattattattattattattattattattattattattattattAACGTACCGtctctcGGTTGGAACGATGCCTCGAGGTTAATTAATGCTACACTTGTAGGTCATCTGTCGATATTTACTATATGCACTAAAACTGTACAATGTACATCTGTACAACCGCAGG	lh00172:248:22FMLCLT4:7:1102:25317:4096	1
lh00172:248:22FMLCLT4:7:1102:25317:4096_1	1	49	60	20	1	AAT	ATTATTATTATTATTATTATTATTATTATTATTATTATTATTATTATTATTATTATTATT	NA	0	0	5	23	173	ACGTTTGCCGAGCCAAGAATATTTAGGGATCACGACAGAGACGattattattattattattattattattattattattattattattattattattattattAACGTACCGtctctcGGTTGGAACGATGCCTCGAGGTTAATTAATGCTACACTTGTAGGTCATCTGTCGA	ACGTTTGCCGAGCCAAGAAT	TCGACAGATGACCTACAAGTGT	23	48	6	20	178	22	60.889	58.845	2.4	3.55	4.0439	B	229	GGTCAACGTTTGCCGAGCCAAGAATATTTAGGGATCACGACAGAGACGattattattattattattattattattattattattattattattattattattattattAACGTACCGtctctcGGTTGGAACGATGCCTCGAGGTTAATTAATGCTACACTTGTAGGTCATCTGTCGATATTTACTATATGCACTAAAACTGTACAATGTACATCTGTACAACCGCAGG	lh00172:248:22FMLCLT4:7:1102:25317:4096	1
lh00172:248:22FMLCLT4:7:1102:25317:4096_1	1	49	60	20	1	AAT	ATTATTATTATTATTATTATTATTATTATTATTATTATTATTATTATTATTATTATTATT	NA	0	0	5	23	224	ACGTTTGCCGAGCCAAGAATATTTAGGGATCACGACAGAGACGattattattattattattattattattattattattattattattattattattattattAACGTACCGtctctcGGTTGGAACGATGCCTCGAGGTTAATTAATGCTACACTTGTAGGTCATCTGTCGATATTTACTATATGCACTAAAACTGTACAATGTACATCTGTACAACCGCAGG	ACGTTTGCCGAGCCAAGAAT	CCTGCGGTTGTACAGATGTA	23	101	6	20	229	20	60.889	57.334	2.4	2.29	3.55484	B	229	GGTCAACGTTTGCCGAGCCAAGAATATTTAGGGATCACGACAGAGACGattattattattattattattattattattattattattattattattattattattattAACGTACCGtctctcGGTTGGAACGATGCCTCGAGGTTAATTAATGCTACACTTGTAGGTCATCTGTCGATATTTACTATATGCACTAAAACTGTACAATGTACATCTGTACAACCGCAGG	lh00172:248:22FMLCLT4:7:1102:25317:4096	1
lh00172:248:22FMLCLT4:7:1102:25317:4096_1	1	49	60	20	1	AAT	ATTATTATTATTATTATTATTATTATTATTATTATTATTATTATTATTATTATTATTATT	NA	0	0	5	15	136	ACGTTTGCCGAGCCAAGAATATTTAGGGATCACGACAGAGACGattattattattattattattattattattattattattattattattattattattattAACGTACCGtctctcGGTTGGAACGATGCCTCG	ACGTTTGCCGAGCCAAGAAT	CGAGGCATCGTTCCAACC	23	15	6	20	141	18	60.889	58.514	2.4	3.77	4.37545	B	229	GGTCAACGTTTGCCGAGCCAAGAATATTTAGGGATCACGACAGAGACGattattattattattattattattattattattattattattattattattattattattAACGTACCGtctctcGGTTGGAACGATGCCTCGAGGTTAATTAATGCTACACTTGTAGGTCATCTGTCGATATTTACTATATGCACTAAAACTGTACAATGTACATCTGTACAACCGCAGG	lh00172:248:22FMLCLT4:7:1102:25317:4096	1
lh00172:248:22FMLCLT4:7:1102:25317:4096_1	1	49	60	20	1	AAT	ATTATTATTATTATTATTATTATTATTATTATTATTATTATTATTATTATTATTATTATT	NA	0	0	5	9	131	CGTTTGCCGAGCCAAGAATATTTAGGGATCACGACAGAGACGattattattattattattattattattattattattattattattattattattattattAACGTACCGtctctcGGTTGGAACGATGC	CGTTTGCCGAGCCAAGAATA	GCATCGTTCCAACCGAGAGA	22	9	7	20	137	20	58.917	60.109	1.75	3.1	1.19229	F	229	GGTCAACGTTTGCCGAGCCAAGAATATTTAGGGATCACGACAGAGACGattattattattattattattattattattattattattattattattattattattattAACGTACCGtctctcGGTTGGAACGATGCCTCGAGGTTAATTAATGCTACACTTGTAGGTCATCTGTCGATATTTACTATATGCACTAAAACTGTACAATGTACATCTGTACAACCGCAGG	lh00172:248:22FMLCLT4:7:1102:25317:4096	1
lh00172:248:22FMLCLT4:7:1102:25317:4096_1	1	49	60	20	1	AAT	ATTATTATTATTATTATTATTATTATTATTATTATTATTATTATTATTATTATTATTATT	NA	0	0	5	9	132	ACGTTTGCCGAGCCAAGAATATTTAGGGATCACGACAGAGACGattattattattattattattattattattattattattattattattattattattattAACGTACCGtctctcGGTTGGAACGATGC	ACGTTTGCCGAGCCAAGAAT	GCATCGTTCCAACCGAGAGA	23	9	6	20	137	20	60.889	60.109	2.4	3.1	0.99799	F	229	GGTCAACGTTTGCCGAGCCAAGAATATTTAGGGATCACGACAGAGACGattattattattattattattattattattattattattattattattattattattattAACGTACCGtctctcGGTTGGAACGATGCCTCGAGGTTAATTAATGCTACACTTGTAGGTCATCTGTCGATATTTACTATATGCACTAAAACTGTACAATGTACATCTGTACAACCGCAGG	lh00172:248:22FMLCLT4:7:1102:25317:4096	1
lh00172:248:22FMLCLT4:7:1102:25317:4096_1	1	49	60	20	1	AAT	ATTATTATTATTATTATTATTATTATTATTATTATTATTATTATTATTATTATTATTATT	NA	0	0	5	7	130	ACGTTTGCCGAGCCAAGAATATTTAGGGATCACGACAGAGACGattattattattattattattattattattattattattattattattattattattattAACGTACCGtctctcGGTTGGAACGAT	ACGTTTGCCGAGCCAAGAAT	ATCGTTCCAACCGAGAGACG	23	7	6	20	135	20	60.889	59.829	2.4	4.18	1.05975	F	229	GGTCAACGTTTGCCGAGCCAAGAATATTTAGGGATCACGACAGAGACGattattattattattattattattattattattattattattattattattattattattAACGTACCGtctctcGGTTGGAACGATGCCTCGAGGTTAATTAATGCTACACTTGTAGGTCATCTGTCGATATTTACTATATGCACTAAAACTGTACAATGTACATCTGTACAACCGCAGG	lh00172:248:22FMLCLT4:7:1102:25317:4096	1
lh00172:248:22FMLCLT4:7:1102:25317:4096_1	1	49	60	20	1	AAT	ATTATTATTATTATTATTATTATTATTATTATTATTATTATTATTATTATTATTATTATT	NA	0	0	6	24	174	AACGTTTGCCGAGCCAAGAATATTTAGGGATCACGACAGAGACGattattattattattattattattattattattattattattattattattattattattAACGTACCGtctctcGGTTGGAACGATGCCTCGAGGTTAATTAATGCTACACTTGTAGGTCATCTGTCGA	AACGTTTGCCGAGCCAAGAA	TCGACAGATGACCTACAAGTGT	24	48	5	20	178	22	61.099	58.845	2.52	3.55	4.25342	B	229	GGTCAACGTTTGCCGAGCCAAGAATATTTAGGGATCACGACAGAGACGattattattattattattattattattattattattattattattattattattattattAACGTACCGtctctcGGTTGGAACGATGCCTCGAGGTTAATTAATGCTACACTTGTAGGTCATCTGTCGATATTTACTATATGCACTAAAACTGTACAATGTACATCTGTACAACCGCAGG	lh00172:248:22FMLCLT4:7:1102:25317:4096	1
lh00172:248:22FMLCLT4:7:1102:25317:4096_1	1	49	60	20	1	AAT	ATTATTATTATTATTATTATTATTATTATTATTATTATTATTATTATTATTATTATTATT	NA	0	0	6	24	225	AACGTTTGCCGAGCCAAGAATATTTAGGGATCACGACAGAGACGattattattattattattattattattattattattattattattattattattattattAACGTACCGtctctcGGTTGGAACGATGCCTCGAGGTTAATTAATGCTACACTTGTAGGTCATCTGTCGATATTTACTATATGCACTAAAACTGTACAATGTACATCTGTACAACCGCAGG	AACGTTTGCCGAGCCAAGAA	CCTGCGGTTGTACAGATGTA	24	101	5	20	229	20	61.099	57.334	2.52	2.29	3.76436	B	229	GGTCAACGTTTGCCGAGCCAAGAATATTTAGGGATCACGACAGAGACGattattattattattattattattattattattattattattattattattattattattAACGTACCGtctctcGGTTGGAACGATGCCTCGAGGTTAATTAATGCTACACTTGTAGGTCATCTGTCGATATTTACTATATGCACTAAAACTGTACAATGTACATCTGTACAACCGCAGG	lh00172:248:22FMLCLT4:7:1102:25317:4096	1
lh00172:248:22FMLCLT4:7:1102:25317:4096_1	1	49	60	20	1	AAT	ATTATTATTATTATTATTATTATTATTATTATTATTATTATTATTATTATTATTATTATT	NA	0	0	6	15	137	AACGTTTGCCGAGCCAAGAATATTTAGGGATCACGACAGAGACGattattattattattattattattattattattattattattattattattattattattAACGTACCGtctctcGGTTGGAACGATGCCTCG	AACGTTTGCCGAGCCAAGAA	CGAGGCATCGTTCCAACC	24	15	5	20	141	18	61.099	58.514	2.52	3.77	4.58497	B	229	GGTCAACGTTTGCCGAGCCAAGAATATTTAGGGATCACGACAGAGACGattattattattattattattattattattattattattattattattattattattattAACGTACCGtctctcGGTTGGAACGATGCCTCGAGGTTAATTAATGCTACACTTGTAGGTCATCTGTCGATATTTACTATATGCACTAAAACTGTACAATGTACATCTGTACAACCGCAGG	lh00172:248:22FMLCLT4:7:1102:25317:4096	1
lh00172:248:22FMLCLT4:7:1102:25317:4096_1	1	49	60	20	1	AAT	ATTATTATTATTATTATTATTATTATTATTATTATTATTATTATTATTATTATTATTATT	NA	0	0	6	13	140	GGTCAACGTTTGCCGAGCCAAGAATATTTAGGGATCACGACAGAGACGattattattattattattattattattattattattattattattattattattattattAACGTACCGtctctcGGTTGGAACGATGCCTC	GGTCAACGTTTGCCGAGC	GAGGCATCGTTCCAACCGA	30	13	1	18	140	19	59.749	60.079	5.03	4.69	3.33078	F	229	GGTCAACGTTTGCCGAGCCAAGAATATTTAGGGATCACGACAGAGACGattattattattattattattattattattattattattattattattattattattattAACGTACCGtctctcGGTTGGAACGATGCCTCGAGGTTAATTAATGCTACACTTGTAGGTCATCTGTCGATATTTACTATATGCACTAAAACTGTACAATGTACATCTGTACAACCGCAGG	lh00172:248:22FMLCLT4:7:1102:25317:4096	1
lh00172:248:22FMLCLT4:7:1102:25317:4096_1	1	49	60	20	1	AAT	ATTATTATTATTATTATTATTATTATTATTATTATTATTATTATTATTATTATTATTATT	NA	0	0	6	12	140	GGTCAACGTTTGCCGAGCCAAGAATATTTAGGGATCACGACAGAGACGattattattattattattattattattattattattattattattattattattattattAACGTACCGtctctcGGTTGGAACGATGCCTC	GGTCAACGTTTGCCGAGC	GAGGCATCGTTCCAACCGAG	30	12	1	18	140	20	59.749	61.084	5.03	4.63	3.33574	F	229	GGTCAACGTTTGCCGAGCCAAGAATATTTAGGGATCACGACAGAGACGattattattattattattattattattattattattattattattattattattattattAACGTACCGtctctcGGTTGGAACGATGCCTCGAGGTTAATTAATGCTACACTTGTAGGTCATCTGTCGATATTTACTATATGCACTAAAACTGTACAATGTACATCTGTACAACCGCAGG	lh00172:248:22FMLCLT4:7:1102:25317:4096	1
lh00172:248:22FMLCLT4:7:1102:26086:22852_1	1	98	20	5	1	AAAC	TTTGTTTGTTTGTTTGTTTG	NA	1	1	4	30	167	TCTCATGACTCAGGCCTGAAGATGAATGAAAACGGAATTCTAAATCTGAAAATCTAGTCTTAAAGTGAACCACTGCTGTTTTGCTGATGATCGTCTtttgtttgtttgtttgtttgTTCTATATTTGACACAGTTTCTCTGTGTAGTGTTGGTTGTCCTGGAACTCC	TCTCATGACTCAGGCCTGAAG	GGAGTTCCAGGACAACCAACA	75	30	2	21	168	21	59.17	60.134	3.02	3.33	2.96376	A	178	TTCTCATGACTCAGGCCTGAAGATGAATGAAAACGGAATTCTAAATCTGAAAATCTAGTCTTAAAGTGAACCACTGCTGTTTTGCTGATGATCGTCTtttgtttgtttgtttgtttgTTCTATATTTGACACAGTTTCTCTGTGTAGTGTTGGTTGTCCTGGAACTCCATGTACAACA	lh00172:248:22FMLCLT4:7:1102:26086:22852	1
lh00172:248:22FMLCLT4:7:1102:26086:22852_1	1	98	20	5	1	AAAC	TTTGTTTGTTTGTTTGTTTG	NA	0	0	4	17	111	GTCTTAAAGTGAACCACTGCTGTTTTGCTGATGATCGTCTtttgtttgtttgtttgtttgTTCTATATTTGACACAGTTTCTCTGTGTAGTGTTGGTTGTCCTGGAACTCC	GTCTTAAAGTGAACCACTGCTGT	GGAGTTCCAGGACAACCAACA	17	30	58	23	168	21	59.122	60.134	4.4	3.33	5.01142	A	178	TTCTCATGACTCAGGCCTGAAGATGAATGAAAACGGAATTCTAAATCTGAAAATCTAGTCTTAAAGTGAACCACTGCTGTTTTGCTGATGATCGTCTtttgtttgtttgtttgtttgTTCTATATTTGACACAGTTTCTCTGTGTAGTGTTGGTTGTCCTGGAACTCCATGTACAACA	lh00172:248:22FMLCLT4:7:1102:26086:22852	1
lh00172:248:22FMLCLT4:7:1102:26086:22852_1	1	98	20	5	1	AAAC	TTTGTTTGTTTGTTTGTTTG	NA	0	0	5	31	167	CTCATGACTCAGGCCTGAAGATGAATGAAAACGGAATTCTAAATCTGAAAATCTAGTCTTAAAGTGAACCACTGCTGTTTTGCTGATGATCGTCTtttgtttgtttgtttgtttgTTCTATATTTGACACAGTTTCTCTGTGTAGTGTTGGTTGTCCTGGAACTCCA	CTCATGACTCAGGCCTGAAGA	TGGAGTTCCAGGACAACCAAC	74	31	3	21	169	21	59.17	60.134	2.87	3.77	2.96376	A	178	TTCTCATGACTCAGGCCTGAAGATGAATGAAAACGGAATTCTAAATCTGAAAATCTAGTCTTAAAGTGAACCACTGCTGTTTTGCTGATGATCGTCTtttgtttgtttgtttgtttgTTCTATATTTGACACAGTTTCTCTGTGTAGTGTTGGTTGTCCTGGAACTCCATGTACAACA	lh00172:248:22FMLCLT4:7:1102:26086:22852	1
lh00172:248:22FMLCLT4:7:1102:26086:22852_1	1	98	20	5	1	AAAC	TTTGTTTGTTTGTTTGTTTG	NA	0	0	5	30	166	CTCATGACTCAGGCCTGAAGATGAATGAAAACGGAATTCTAAATCTGAAAATCTAGTCTTAAAGTGAACCACTGCTGTTTTGCTGATGATCGTCTtttgtttgtttgtttgtttgTTCTATATTTGACACAGTTTCTCTGTGTAGTGTTGGTTGTCCTGGAACTCC	CTCATGACTCAGGCCTGAAGA	GGAGTTCCAGGACAACCAACA	74	30	3	21	168	21	59.17	60.134	2.87	3.33	2.96376	A	178	TTCTCATGACTCAGGCCTGAAGATGAATGAAAACGGAATTCTAAATCTGAAAATCTAGTCTTAAAGTGAACCACTGCTGTTTTGCTGATGATCGTCTtttgtttgtttgtttgtttgTTCTATATTTGACACAGTTTCTCTGTGTAGTGTTGGTTGTCCTGGAACTCCATGTACAACA	lh00172:248:22FMLCLT4:7:1102:26086:22852	1
lh00172:248:22FMLCLT4:7:1102:26086:22852_1	1	98	20	5	1	AAAC	TTTGTTTGTTTGTTTGTTTG	NA	0	0	5	17	112	GTCTTAAAGTGAACCACTGCTGTTTTGCTGATGATCGTCTtttgtttgtttgtttgtttgTTCTATATTTGACACAGTTTCTCTGTGTAGTGTTGGTTGTCCTGGAACTCCA	GTCTTAAAGTGAACCACTGCTGT	TGGAGTTCCAGGACAACCAA	17	32	58	23	169	20	59.122	58.782	4.4	3.67	5.09542	A	178	TTCTCATGACTCAGGCCTGAAGATGAATGAAAACGGAATTCTAAATCTGAAAATCTAGTCTTAAAGTGAACCACTGCTGTTTTGCTGATGATCGTCTtttgtttgtttgtttgtttgTTCTATATTTGACACAGTTTCTCTGTGTAGTGTTGGTTGTCCTGGAACTCCATGTACAACA	lh00172:248:22FMLCLT4:7:1102:26086:22852	1
lh00172:248:22FMLCLT4:7:1102:26086:22852_1	1	98	20	5	1	AAAC	TTTGTTTGTTTGTTTGTTTG	NA	0	0	5	17	112	GTCTTAAAGTGAACCACTGCTGTTTTGCTGATGATCGTCTtttgtttgtttgtttgtttgTTCTATATTTGACACAGTTTCTCTGTGTAGTGTTGGTTGTCCTGGAACTCCA	GTCTTAAAGTGAACCACTGCTGT	TGGAGTTCCAGGACAACCAAC	17	31	58	23	169	21	59.122	60.134	4.4	3.77	5.01142	A	178	TTCTCATGACTCAGGCCTGAAGATGAATGAAAACGGAATTCTAAATCTGAAAATCTAGTCTTAAAGTGAACCACTGCTGTTTTGCTGATGATCGTCTtttgtttgtttgtttgtttgTTCTATATTTGACACAGTTTCTCTGTGTAGTGTTGGTTGTCCTGGAACTCCATGTACAACA	lh00172:248:22FMLCLT4:7:1102:26086:22852	1
lh00172:248:22FMLCLT4:7:1102:26523:22628_1	1	124	19	6	1.5	AG	TCTCTCCCTCTCTCTCTCT	NA	1	1	4	60	198	TGTTCTCAGTGCGCTTTAACGCGATAGCGTTTTGACGCGTATGTGGCTTTATAATCCCATCGCGTTCCACCTTTAAAGGTGAAGCTTAAGCGTCGTCCAtctctcCctctctctctctTTTTCAACTACGGACCAAGCGTCGCGTAAATAACATTTTGGTCATCATACAACGCTATTATCCAGGGAGTCATGGTTGTT	TGTTCTCAGTGCGCTTTAACG	AACAACCATGACTCCCTGGA	78	60	25	21	222	20	59.475	58.555	3.18	3.86	2.97013	B	282	ATTTTAGGCGTTGCTTTTAATTAATGTTCTCAGTGCGCTTTAACGCGATAGCGTTTTGACGCGTATGTGGCTTTATAATCCCATCGCGTTCCACCTTTAAAGGTGAAGCTTAAGCGTCGTCCAtctctcCctctctctctctTTTTCAACTACGGACCAAGCGTCGCGTAAATAACATTTTGGTCATCATACAACGCTATTATCCAGGGAGTCATGGTTGTTAGATTATGATACTGTTTGGAATCACGACTAAACTTCCCTGTTacacacCATATTTCTTCT	lh00172:248:22FMLCLT4:7:1102:26523:22628	1
lh00172:248:22FMLCLT4:7:1102:26523:22628_1	1	124	19	6	1.5	AG	TCTCTCCCTCTCTCTCTCT	NA	0	0	4	59	197	TGTTCTCAGTGCGCTTTAACGCGATAGCGTTTTGACGCGTATGTGGCTTTATAATCCCATCGCGTTCCACCTTTAAAGGTGAAGCTTAAGCGTCGTCCAtctctcCctctctctctctTTTTCAACTACGGACCAAGCGTCGCGTAAATAACATTTTGGTCATCATACAACGCTATTATCCAGGGAGTCATGGTTGT	TGTTCTCAGTGCGCTTTAACG	ACAACCATGACTCCCTGGAT	78	59	25	21	221	20	59.475	58.326	3.18	3.41	3.19896	B	282	ATTTTAGGCGTTGCTTTTAATTAATGTTCTCAGTGCGCTTTAACGCGATAGCGTTTTGACGCGTATGTGGCTTTATAATCCCATCGCGTTCCACCTTTAAAGGTGAAGCTTAAGCGTCGTCCAtctctcCctctctctctctTTTTCAACTACGGACCAAGCGTCGCGTAAATAACATTTTGGTCATCATACAACGCTATTATCCAGGGAGTCATGGTTGTTAGATTATGATACTGTTTGGAATCACGACTAAACTTCCCTGTTacacacCATATTTCTTCT	lh00172:248:22FMLCLT4:7:1102:26523:22628	1
lh00172:248:22FMLCLT4:7:1102:26523:22628_1	1	124	19	6	1.5	AG	TCTCTCCCTCTCTCTCTCT	NA	0	0	4	59	198	TGTTCTCAGTGCGCTTTAACGCGATAGCGTTTTGACGCGTATGTGGCTTTATAATCCCATCGCGTTCCACCTTTAAAGGTGAAGCTTAAGCGTCGTCCAtctctcCctctctctctctTTTTCAACTACGGACCAAGCGTCGCGTAAATAACATTTTGGTCATCATACAACGCTATTATCCAGGGAGTCATGGTTGTT	TGTTCTCAGTGCGCTTTAACG	AACAACCATGACTCCCTGGAT	78	59	25	21	222	21	59.475	59.004	3.18	3.41	3.52074	B	282	ATTTTAGGCGTTGCTTTTAATTAATGTTCTCAGTGCGCTTTAACGCGATAGCGTTTTGACGCGTATGTGGCTTTATAATCCCATCGCGTTCCACCTTTAAAGGTGAAGCTTAAGCGTCGTCCAtctctcCctctctctctctTTTTCAACTACGGACCAAGCGTCGCGTAAATAACATTTTGGTCATCATACAACGCTATTATCCAGGGAGTCATGGTTGTTAGATTATGATACTGTTTGGAATCACGACTAAACTTCCCTGTTacacacCATATTTCTTCT	lh00172:248:22FMLCLT4:7:1102:26523:22628	1
lh00172:248:22FMLCLT4:7:1102:26523:22628_1	1	124	19	6	1.5	AG	TCTCTCCCTCTCTCTCTCT	NA	0	0	4	24	143	CCCATCGCGTTCCACCTTTAAAGGTGAAGCTTAAGCGTCGTCCAtctctcCctctctctctctTTTTCAACTACGGACCAAGCGTCGCGTAAATAACATTTTGGTCATCATACAACGCTATTATCCAGGGAGTCATGGTTGTT	CCCATCGCGTTCCACCTTTA	AACAACCATGACTCCCTGGA	24	60	80	20	222	20	60.392	58.555	1.85	3.86	1.83686	B	282	ATTTTAGGCGTTGCTTTTAATTAATGTTCTCAGTGCGCTTTAACGCGATAGCGTTTTGACGCGTATGTGGCTTTATAATCCCATCGCGTTCCACCTTTAAAGGTGAAGCTTAAGCGTCGTCCAtctctcCctctctctctctTTTTCAACTACGGACCAAGCGTCGCGTAAATAACATTTTGGTCATCATACAACGCTATTATCCAGGGAGTCATGGTTGTTAGATTATGATACTGTTTGGAATCACGACTAAACTTCCCTGTTacacacCATATTTCTTCT	lh00172:248:22FMLCLT4:7:1102:26523:22628	1
lh00172:248:22FMLCLT4:7:1102:26523:22628_1	1	124	19	6	1.5	AG	TCTCTCCCTCTCTCTCTCT	NA	0	0	4	3	111	TTTGACGCGTATGTGGCTTTATAATCCCATCGCGTTCCACCTTTAAAGGTGAAGCTTAAGCGTCGTCCAtctctcCctctctctctctTTTTCAACTACGGACCAAGCGTC	TTTGACGCGTATGTGGCTTT	GACGCTTGGTCCGTAGTTGA	49	3	55	20	165	20	58.769	60.039	3.51	3.18	1.27011	B	282	ATTTTAGGCGTTGCTTTTAATTAATGTTCTCAGTGCGCTTTAACGCGATAGCGTTTTGACGCGTATGTGGCTTTATAATCCCATCGCGTTCCACCTTTAAAGGTGAAGCTTAAGCGTCGTCCAtctctcCctctctctctctTTTTCAACTACGGACCAAGCGTCGCGTAAATAACATTTTGGTCATCATACAACGCTATTATCCAGGGAGTCATGGTTGTTAGATTATGATACTGTTTGGAATCACGACTAAACTTCCCTGTTacacacCATATTTCTTCT	lh00172:248:22FMLCLT4:7:1102:26523:22628	1
lh00172:248:22FMLCLT4:7:1102:26523:22628_1	1	124	19	6	1.5	AG	TCTCTCCCTCTCTCTCTCT	NA	0	0	4	3	141	TGTTCTCAGTGCGCTTTAACGCGATAGCGTTTTGACGCGTATGTGGCTTTATAATCCCATCGCGTTCCACCTTTAAAGGTGAAGCTTAAGCGTCGTCCAtctctcCctctctctctctTTTTCAACTACGGACCAAGCGTC	TGTTCTCAGTGCGCTTTAACG	GACGCTTGGTCCGTAGTTGA	78	3	25	21	165	20	59.475	60.039	3.18	3.18	1.56409	B	282	ATTTTAGGCGTTGCTTTTAATTAATGTTCTCAGTGCGCTTTAACGCGATAGCGTTTTGACGCGTATGTGGCTTTATAATCCCATCGCGTTCCACCTTTAAAGGTGAAGCTTAAGCGTCGTCCAtctctcCctctctctctctTTTTCAACTACGGACCAAGCGTCGCGTAAATAACATTTTGGTCATCATACAACGCTATTATCCAGGGAGTCATGGTTGTTAGATTATGATACTGTTTGGAATCACGACTAAACTTCCCTGTTacacacCATATTTCTTCT	lh00172:248:22FMLCLT4:7:1102:26523:22628	1
lh00172:248:22FMLCLT4:7:1102:26523:22628_1	1	124	19	6	1.5	AG	TCTCTCCCTCTCTCTCTCT	NA	0	0	5	78	240	TGTTCTCAGTGCGCTTTAACGCGATAGCGTTTTGACGCGTATGTGGCTTTATAATCCCATCGCGTTCCACCTTTAAAGGTGAAGCTTAAGCGTCGTCCAtctctcCctctctctctctTTTTCAACTACGGACCAAGCGTCGCGTAAATAACATTTTGGTCATCATACAACGCTATTATCCAGGGAGTCATGGTTGTTAGATTATGATACTGTTTGGAATCACGACTAAACTTCCCTGTT	TGTTCTCAGTGCGCTTTAACG	AACAGGGAAGTTTAGTCGTGATT	78	99	25	21	264	23	59.475	58.031	3.18	2.57	6.49468	B	282	ATTTTAGGCGTTGCTTTTAATTAATGTTCTCAGTGCGCTTTAACGCGATAGCGTTTTGACGCGTATGTGGCTTTATAATCCCATCGCGTTCCACCTTTAAAGGTGAAGCTTAAGCGTCGTCCAtctctcCctctctctctctTTTTCAACTACGGACCAAGCGTCGCGTAAATAACATTTTGGTCATCATACAACGCTATTATCCAGGGAGTCATGGTTGTTAGATTATGATACTGTTTGGAATCACGACTAAACTTCCCTGTTacacacCATATTTCTTCT	lh00172:248:22FMLCLT4:7:1102:26523:22628	1
lh00172:248:22FMLCLT4:7:1102:26523:22628_1	1	124	19	6	1.5	AG	TCTCTCCCTCTCTCTCTCT	NA	0	0	6	78	240	TGTTCTCAGTGCGCTTTAACGCGATAGCGTTTTGACGCGTATGTGGCTTTATAATCCCATCGCGTTCCACCTTTAAAGGTGAAGCTTAAGCGTCGTCCAtctctcCctctctctctctTTTTCAACTACGGACCAAGCGTCGCGTAAATAACATTTTGGTCATCATACAACGCTATTATCCAGGGAGTCATGGTTGTTAGATTATGATACTGTTTGGAATCACGACTAAACTTCCCTGTT	TGTTCTCAGTGCGCTTTAACG	AACAGGGAAGTTTAGTCGTGATTC	78	98	25	21	264	24	59.475	59.005	3.18	2.52	6.52068	B	282	ATTTTAGGCGTTGCTTTTAATTAATGTTCTCAGTGCGCTTTAACGCGATAGCGTTTTGACGCGTATGTGGCTTTATAATCCCATCGCGTTCCACCTTTAAAGGTGAAGCTTAAGCGTCGTCCAtctctcCctctctctctctTTTTCAACTACGGACCAAGCGTCGCGTAAATAACATTTTGGTCATCATACAACGCTATTATCCAGGGAGTCATGGTTGTTAGATTATGATACTGTTTGGAATCACGACTAAACTTCCCTGTTacacacCATATTTCTTCT	lh00172:248:22FMLCLT4:7:1102:26523:22628	1
lh00172:248:22FMLCLT4:7:1102:26523:22628_1	1	124	19	6	1.5	AG	TCTCTCCCTCTCTCTCTCT	NA	0	0	6	78	240	TGTTCTCAGTGCGCTTTAACGCGATAGCGTTTTGACGCGTATGTGGCTTTATAATCCCATCGCGTTCCACCTTTAAAGGTGAAGCTTAAGCGTCGTCCAtctctcCctctctctctctTTTTCAACTACGGACCAAGCGTCGCGTAAATAACATTTTGGTCATCATACAACGCTATTATCCAGGGAGTCATGGTTGTTAGATTATGATACTGTTTGGAATCACGACTAAACTTCCCTGTT	TGTTCTCAGTGCGCTTTAACG	AACAGGGAAGTTTAGTCGTGAT	78	100	25	21	264	22	59.475	57.381	3.18	3.06	6.14412	B	282	ATTTTAGGCGTTGCTTTTAATTAATGTTCTCAGTGCGCTTTAACGCGATAGCGTTTTGACGCGTATGTGGCTTTATAATCCCATCGCGTTCCACCTTTAAAGGTGAAGCTTAAGCGTCGTCCAtctctcCctctctctctctTTTTCAACTACGGACCAAGCGTCGCGTAAATAACATTTTGGTCATCATACAACGCTATTATCCAGGGAGTCATGGTTGTTAGATTATGATACTGTTTGGAATCACGACTAAACTTCCCTGTTacacacCATATTTCTTCT	lh00172:248:22FMLCLT4:7:1102:26523:22628	1
lh00172:248:22FMLCLT4:7:1102:26523:22628_1	1	124	19	6	1.5	AG	TCTCTCCCTCTCTCTCTCT	NA	0	0	6	78	243	TGTTCTCAGTGCGCTTTAACGCGATAGCGTTTTGACGCGTATGTGGCTTTATAATCCCATCGCGTTCCACCTTTAAAGGTGAAGCTTAAGCGTCGTCCAtctctcCctctctctctctTTTTCAACTACGGACCAAGCGTCGCGTAAATAACATTTTGGTCATCATACAACGCTATTATCCAGGGAGTCATGGTTGTTAGATTATGATACTGTTTGGAATCACGACTAAACTTCCCTGTTaca	TGTTCTCAGTGCGCTTTAACG	TGTAACAGGGAAGTTTAGTCGTGA	78	101	25	21	267	24	59.475	59.658	3.18	4.35	5.867	F	282	ATTTTAGGCGTTGCTTTTAATTAATGTTCTCAGTGCGCTTTAACGCGATAGCGTTTTGACGCGTATGTGGCTTTATAATCCCATCGCGTTCCACCTTTAAAGGTGAAGCTTAAGCGTCGTCCAtctctcCctctctctctctTTTTCAACTACGGACCAAGCGTCGCGTAAATAACATTTTGGTCATCATACAACGCTATTATCCAGGGAGTCATGGTTGTTAGATTATGATACTGTTTGGAATCACGACTAAACTTCCCTGTTacacacCATATTTCTTCT	lh00172:248:22FMLCLT4:7:1102:26523:22628	1
lh00172:248:22FMLCLT4:7:1102:26523:22628_1	1	124	19	6	1.5	AG	TCTCTCCCTCTCTCTCTCT	NA	0	0	6	78	244	TGTTCTCAGTGCGCTTTAACGCGATAGCGTTTTGACGCGTATGTGGCTTTATAATCCCATCGCGTTCCACCTTTAAAGGTGAAGCTTAAGCGTCGTCCAtctctcCctctctctctctTTTTCAACTACGGACCAAGCGTCGCGTAAATAACATTTTGGTCATCATACAACGCTATTATCCAGGGAGTCATGGTTGTTAGATTATGATACTGTTTGGAATCACGACTAAACTTCCCTGTTacac	TGTTCTCAGTGCGCTTTAACG	GTGTAACAGGGAAGTTTAGTCGTG	78	102	25	21	268	24	59.475	59.553	3.18	4.35	5.97192	F	282	ATTTTAGGCGTTGCTTTTAATTAATGTTCTCAGTGCGCTTTAACGCGATAGCGTTTTGACGCGTATGTGGCTTTATAATCCCATCGCGTTCCACCTTTAAAGGTGAAGCTTAAGCGTCGTCCAtctctcCctctctctctctTTTTCAACTACGGACCAAGCGTCGCGTAAATAACATTTTGGTCATCATACAACGCTATTATCCAGGGAGTCATGGTTGTTAGATTATGATACTGTTTGGAATCACGACTAAACTTCCCTGTTacacacCATATTTCTTCT	lh00172:248:22FMLCLT4:7:1102:26523:22628	1
lh00172:248:22FMLCLT4:7:1102:26523:22628_1	1	124	19	6	1.5	AG	TCTCTCCCTCTCTCTCTCT	NA	0	0	6	28	147	TAATCCCATCGCGTTCCACCTTTAAAGGTGAAGCTTAAGCGTCGTCCAtctctcCctctctctctctTTTTCAACTACGGACCAAGCGTCGCGTAAATAACATTTTGGTCATCATACAACGCTATTATCCAGGGAGTCATGGTTGTT	TAATCCCATCGCGTTCCACC	AACAACCATGACTCCCTGGA	28	60	76	20	222	20	60.179	58.555	4.61	3.86	1.624	B	282	ATTTTAGGCGTTGCTTTTAATTAATGTTCTCAGTGCGCTTTAACGCGATAGCGTTTTGACGCGTATGTGGCTTTATAATCCCATCGCGTTCCACCTTTAAAGGTGAAGCTTAAGCGTCGTCCAtctctcCctctctctctctTTTTCAACTACGGACCAAGCGTCGCGTAAATAACATTTTGGTCATCATACAACGCTATTATCCAGGGAGTCATGGTTGTTAGATTATGATACTGTTTGGAATCACGACTAAACTTCCCTGTTacacacCATATTTCTTCT	lh00172:248:22FMLCLT4:7:1102:26523:22628	1
lh00172:248:22FMLCLT4:7:1102:26523:22628_1	1	124	19	6	1.5	AG	TCTCTCCCTCTCTCTCTCT	NA	0	0	6	5	91	TAATCCCATCGCGTTCCACCTTTAAAGGTGAAGCTTAAGCGTCGTCCAtctctcCctctctctctctTTTTCAACTACGGACCAAGCGTCG	TAATCCCATCGCGTTCCACC	CGACGCTTGGTCCGTAGTT	28	5	76	20	166	19	60.179	60.081	4.61	2.24	1.26004	B	282	ATTTTAGGCGTTGCTTTTAATTAATGTTCTCAGTGCGCTTTAACGCGATAGCGTTTTGACGCGTATGTGGCTTTATAATCCCATCGCGTTCCACCTTTAAAGGTGAAGCTTAAGCGTCGTCCAtctctcCctctctctctctTTTTCAACTACGGACCAAGCGTCGCGTAAATAACATTTTGGTCATCATACAACGCTATTATCCAGGGAGTCATGGTTGTTAGATTATGATACTGTTTGGAATCACGACTAAACTTCCCTGTTacacacCATATTTCTTCT	lh00172:248:22FMLCLT4:7:1102:26523:22628	1
lh00172:248:22FMLCLT4:7:1102:26523:22628_1	1	124	19	6	1.5	AG	TCTCTCCCTCTCTCTCTCT	NA	0	0	6	3	90	TAATCCCATCGCGTTCCACCTTTAAAGGTGAAGCTTAAGCGTCGTCCAtctctcCctctctctctctTTTTCAACTACGGACCAAGCGTC	TAATCCCATCGCGTTCCACC	GACGCTTGGTCCGTAGTTGA	28	3	76	20	165	20	60.179	60.039	4.61	3.18	0.217959	B	282	ATTTTAGGCGTTGCTTTTAATTAATGTTCTCAGTGCGCTTTAACGCGATAGCGTTTTGACGCGTATGTGGCTTTATAATCCCATCGCGTTCCACCTTTAAAGGTGAAGCTTAAGCGTCGTCCAtctctcCctctctctctctTTTTCAACTACGGACCAAGCGTCGCGTAAATAACATTTTGGTCATCATACAACGCTATTATCCAGGGAGTCATGGTTGTTAGATTATGATACTGTTTGGAATCACGACTAAACTTCCCTGTTacacacCATATTTCTTCT	lh00172:248:22FMLCLT4:7:1102:26523:22628	1
lh00172:248:22FMLCLT4:7:1102:26523:22628_1	1	124	19	6	1.5	AG	TCTCTCCCTCTCTCTCTCT	NA	0	0	7	78	245	TGTTCTCAGTGCGCTTTAACGCGATAGCGTTTTGACGCGTATGTGGCTTTATAATCCCATCGCGTTCCACCTTTAAAGGTGAAGCTTAAGCGTCGTCCAtctctcCctctctctctctTTTTCAACTACGGACCAAGCGTCGCGTAAATAACATTTTGGTCATCATACAACGCTATTATCCAGGGAGTCATGGTTGTTAGATTATGATACTGTTTGGAATCACGACTAAACTTCCCTGTTacaca	TGTTCTCAGTGCGCTTTAACG	TGTGTAACAGGGAAGTTTAGTCGT	78	103	25	21	269	24	59.475	59.9	3.18	4.34	5.62508	F	282	ATTTTAGGCGTTGCTTTTAATTAATGTTCTCAGTGCGCTTTAACGCGATAGCGTTTTGACGCGTATGTGGCTTTATAATCCCATCGCGTTCCACCTTTAAAGGTGAAGCTTAAGCGTCGTCCAtctctcCctctctctctctTTTTCAACTACGGACCAAGCGTCGCGTAAATAACATTTTGGTCATCATACAACGCTATTATCCAGGGAGTCATGGTTGTTAGATTATGATACTGTTTGGAATCACGACTAAACTTCCCTGTTacacacCATATTTCTTCT	lh00172:248:22FMLCLT4:7:1102:26523:22628	1
lh00172:248:22FMLCLT4:7:1102:28425:14265_1	1	223	10	5	1	AC	CACACACACA	NA	1	1	3	5	141	AATGCCCGTAGACTGTCACGCCATCAAACGGATTGGAGGAGAACCCTCCGGAGGAGGGTTAGGAGACGACAAATTGGCCGCCCTGGCCGCCGCTGCCCTGTTAGTGcacacacacaACGCAAAACTCAacacacCTTGCGC	AATGCCCGTAGACTGTCACG	GCGCAAGGTGTGTTGAGTTT	86	5	117	20	257	20	60.109	59.899	4.35	2.66	0.209307	F	264	CATACAACGCATTGTGAGAATCGGTGCGATGGGAGGAGATCTGCCAGCGGCCATTTGGTAGGCGCTGGTGGTAGGCGCTGGCCGACGCCTACCACCAGTTGGCCAACTGTATTGGCAATGCCCGTAGACTGTCACGCCATCAAACGGATTGGAGGAGAACCCTCCGGAGGAGGGTTAGGAGACGACAAATTGGCCGCCCTGGCCGCCGCTGCCCTGTTAGTGcacacacacaACGCAAAACTCAacacacCTTGCGCAATGGCG	lh00172:248:22FMLCLT4:7:1102:28425:14265	1
lh00172:248:22FMLCLT4:7:1102:28425:14265_1	1	223	10	5	1	AC	CACACACACA	NA	0	0	4	8	144	AATGCCCGTAGACTGTCACGCCATCAAACGGATTGGAGGAGAACCCTCCGGAGGAGGGTTAGGAGACGACAAATTGGCCGCCCTGGCCGCCGCTGCCCTGTTAGTGcacacacacaACGCAAAACTCAacacacCTTGCGCAAT	AATGCCCGTAGACTGTCACG	ATTGCGCAAGGTGTGTTGAG	86	8	117	20	260	20	60.109	59.688	4.35	3.02	0.420593	F	264	CATACAACGCATTGTGAGAATCGGTGCGATGGGAGGAGATCTGCCAGCGGCCATTTGGTAGGCGCTGGTGGTAGGCGCTGGCCGACGCCTACCACCAGTTGGCCAACTGTATTGGCAATGCCCGTAGACTGTCACGCCATCAAACGGATTGGAGGAGAACCCTCCGGAGGAGGGTTAGGAGACGACAAATTGGCCGCCCTGGCCGCCGCTGCCCTGTTAGTGcacacacacaACGCAAAACTCAacacacCTTGCGCAATGGCG	lh00172:248:22FMLCLT4:7:1102:28425:14265	1
lh00172:248:22FMLCLT4:7:1102:28425:14265_1	1	223	10	5	1	AC	CACACACACA	NA	0	0	4	8	237	GTGCGATGGGAGGAGATCTGCCAGCGGCCATTTGGTAGGCGCTGGTGGTAGGCGCTGGCCGACGCCTACCACCAGTTGGCCAACTGTATTGGCAATGCCCGTAGACTGTCACGCCATCAAACGGATTGGAGGAGAACCCTCCGGAGGAGGGTTAGGAGACGACAAATTGGCCGCCCTGGCCGCCGCTGCCCTGTTAGTGcacacacacaACGCAAAACTCAacacacCTTGCGCAAT	GTGCGATGGGAGGAGATCTG	ATTGCGCAAGGTGTGTTGAG	179	8	24	20	260	20	59.967	59.688	2.9	3.02	0.345018	F	264	CATACAACGCATTGTGAGAATCGGTGCGATGGGAGGAGATCTGCCAGCGGCCATTTGGTAGGCGCTGGTGGTAGGCGCTGGCCGACGCCTACCACCAGTTGGCCAACTGTATTGGCAATGCCCGTAGACTGTCACGCCATCAAACGGATTGGAGGAGAACCCTCCGGAGGAGGGTTAGGAGACGACAAATTGGCCGCCCTGGCCGCCGCTGCCCTGTTAGTGcacacacacaACGCAAAACTCAacacacCTTGCGCAATGGCG	lh00172:248:22FMLCLT4:7:1102:28425:14265	1
lh00172:248:22FMLCLT4:7:1102:28425:14265_1	1	223	10	5	1	AC	CACACACACA	NA	0	0	4	5	234	GTGCGATGGGAGGAGATCTGCCAGCGGCCATTTGGTAGGCGCTGGTGGTAGGCGCTGGCCGACGCCTACCACCAGTTGGCCAACTGTATTGGCAATGCCCGTAGACTGTCACGCCATCAAACGGATTGGAGGAGAACCCTCCGGAGGAGGGTTAGGAGACGACAAATTGGCCGCCCTGGCCGCCGCTGCCCTGTTAGTGcacacacacaACGCAAAACTCAacacacCTTGCGC	GTGCGATGGGAGGAGATCTG	GCGCAAGGTGTGTTGAGTTT	179	5	24	20	257	20	59.967	59.899	2.9	2.66	0.133731	F	264	CATACAACGCATTGTGAGAATCGGTGCGATGGGAGGAGATCTGCCAGCGGCCATTTGGTAGGCGCTGGTGGTAGGCGCTGGCCGACGCCTACCACCAGTTGGCCAACTGTATTGGCAATGCCCGTAGACTGTCACGCCATCAAACGGATTGGAGGAGAACCCTCCGGAGGAGGGTTAGGAGACGACAAATTGGCCGCCCTGGCCGCCGCTGCCCTGTTAGTGcacacacacaACGCAAAACTCAacacacCTTGCGCAATGGCG	lh00172:248:22FMLCLT4:7:1102:28425:14265	1
lh00172:248:22FMLCLT4:7:1102:28425:14265_1	1	223	10	5	1	AC	CACACACACA	NA	0	0	4	5	249	GCATTGTGAGAATCGGTGCGATGGGAGGAGATCTGCCAGCGGCCATTTGGTAGGCGCTGGTGGTAGGCGCTGGCCGACGCCTACCACCAGTTGGCCAACTGTATTGGCAATGCCCGTAGACTGTCACGCCATCAAACGGATTGGAGGAGAACCCTCCGGAGGAGGGTTAGGAGACGACAAATTGGCCGCCCTGGCCGCCGCTGCCCTGTTAGTGcacacacacaACGCAAAACTCAacacacCTTGCGC	GCATTGTGAGAATCGGTGCG	GCGCAAGGTGTGTTGAGTTT	194	5	9	20	257	20	60.248	59.899	5.34	2.66	0.348318	F	264	CATACAACGCATTGTGAGAATCGGTGCGATGGGAGGAGATCTGCCAGCGGCCATTTGGTAGGCGCTGGTGGTAGGCGCTGGCCGACGCCTACCACCAGTTGGCCAACTGTATTGGCAATGCCCGTAGACTGTCACGCCATCAAACGGATTGGAGGAGAACCCTCCGGAGGAGGGTTAGGAGACGACAAATTGGCCGCCCTGGCCGCCGCTGCCCTGTTAGTGcacacacacaACGCAAAACTCAacacacCTTGCGCAATGGCG	lh00172:248:22FMLCLT4:7:1102:28425:14265	1
lh00172:248:22FMLCLT4:7:1102:28425:14265_1	1	223	10	5	1	AC	CACACACACA	NA	0	0	5	9	135	GACTGTCACGCCATCAAACGGATTGGAGGAGAACCCTCCGGAGGAGGGTTAGGAGACGACAAATTGGCCGCCCTGGCCGCCGCTGCCCTGTTAGTGcacacacacaACGCAAAACTCAacacacCTTGCGCAATG	GACTGTCACGCCATCAAACG	CATTGCGCAAGGTGTGTTGA	76	9	127	20	261	20	59.836	59.969	3.6	3.18	0.194292	F	264	CATACAACGCATTGTGAGAATCGGTGCGATGGGAGGAGATCTGCCAGCGGCCATTTGGTAGGCGCTGGTGGTAGGCGCTGGCCGACGCCTACCACCAGTTGGCCAACTGTATTGGCAATGCCCGTAGACTGTCACGCCATCAAACGGATTGGAGGAGAACCCTCCGGAGGAGGGTTAGGAGACGACAAATTGGCCGCCCTGGCCGCCGCTGCCCTGTTAGTGcacacacacaACGCAAAACTCAacacacCTTGCGCAATGGCG	lh00172:248:22FMLCLT4:7:1102:28425:14265	1
lh00172:248:22FMLCLT4:7:1102:28425:14265_1	1	223	10	5	1	AC	CACACACACA	NA	0	0	5	9	139	CGTAGACTGTCACGCCATCAAACGGATTGGAGGAGAACCCTCCGGAGGAGGGTTAGGAGACGACAAATTGGCCGCCCTGGCCGCCGCTGCCCTGTTAGTGcacacacacaACGCAAAACTCAacacacCTTGCGCAATG	CGTAGACTGTCACGCCATCA	CATTGCGCAAGGTGTGTTGA	80	9	123	20	261	20	59.83	59.969	3.07	3.18	0.200843	F	264	CATACAACGCATTGTGAGAATCGGTGCGATGGGAGGAGATCTGCCAGCGGCCATTTGGTAGGCGCTGGTGGTAGGCGCTGGCCGACGCCTACCACCAGTTGGCCAACTGTATTGGCAATGCCCGTAGACTGTCACGCCATCAAACGGATTGGAGGAGAACCCTCCGGAGGAGGGTTAGGAGACGACAAATTGGCCGCCCTGGCCGCCGCTGCCCTGTTAGTGcacacacacaACGCAAAACTCAacacacCTTGCGCAATGGCG	lh00172:248:22FMLCLT4:7:1102:28425:14265	1
lh00172:248:22FMLCLT4:7:1102:28425:14265_1	1	223	10	5	1	AC	CACACACACA	NA	0	0	5	9	145	AATGCCCGTAGACTGTCACGCCATCAAACGGATTGGAGGAGAACCCTCCGGAGGAGGGTTAGGAGACGACAAATTGGCCGCCCTGGCCGCCGCTGCCCTGTTAGTGcacacacacaACGCAAAACTCAacacacCTTGCGCAATG	AATGCCCGTAGACTGTCACG	CATTGCGCAAGGTGTGTTGA	86	9	117	20	261	20	60.109	59.969	4.35	3.18	0.139308	F	264	CATACAACGCATTGTGAGAATCGGTGCGATGGGAGGAGATCTGCCAGCGGCCATTTGGTAGGCGCTGGTGGTAGGCGCTGGCCGACGCCTACCACCAGTTGGCCAACTGTATTGGCAATGCCCGTAGACTGTCACGCCATCAAACGGATTGGAGGAGAACCCTCCGGAGGAGGGTTAGGAGACGACAAATTGGCCGCCCTGGCCGCCGCTGCCCTGTTAGTGcacacacacaACGCAAAACTCAacacacCTTGCGCAATGGCG	lh00172:248:22FMLCLT4:7:1102:28425:14265	1
lh00172:248:22FMLCLT4:7:1102:28425:14265_1	1	223	10	5	1	AC	CACACACACA	NA	0	0	5	9	238	GTGCGATGGGAGGAGATCTGCCAGCGGCCATTTGGTAGGCGCTGGTGGTAGGCGCTGGCCGACGCCTACCACCAGTTGGCCAACTGTATTGGCAATGCCCGTAGACTGTCACGCCATCAAACGGATTGGAGGAGAACCCTCCGGAGGAGGGTTAGGAGACGACAAATTGGCCGCCCTGGCCGCCGCTGCCCTGTTAGTGcacacacacaACGCAAAACTCAacacacCTTGCGCAATG	GTGCGATGGGAGGAGATCTG	CATTGCGCAAGGTGTGTTGA	179	9	24	20	261	20	59.967	59.969	2.9	3.18	0.063732	F	264	CATACAACGCATTGTGAGAATCGGTGCGATGGGAGGAGATCTGCCAGCGGCCATTTGGTAGGCGCTGGTGGTAGGCGCTGGCCGACGCCTACCACCAGTTGGCCAACTGTATTGGCAATGCCCGTAGACTGTCACGCCATCAAACGGATTGGAGGAGAACCCTCCGGAGGAGGGTTAGGAGACGACAAATTGGCCGCCCTGGCCGCCGCTGCCCTGTTAGTGcacacacacaACGCAAAACTCAacacacCTTGCGCAATGGCG	lh00172:248:22FMLCLT4:7:1102:28425:14265	1
lh00172:248:22FMLCLT4:7:1102:28425:14265_1	1	223	10	5	1	AC	CACACACACA	NA	0	0	5	9	253	GCATTGTGAGAATCGGTGCGATGGGAGGAGATCTGCCAGCGGCCATTTGGTAGGCGCTGGTGGTAGGCGCTGGCCGACGCCTACCACCAGTTGGCCAACTGTATTGGCAATGCCCGTAGACTGTCACGCCATCAAACGGATTGGAGGAGAACCCTCCGGAGGAGGGTTAGGAGACGACAAATTGGCCGCCCTGGCCGCCGCTGCCCTGTTAGTGcacacacacaACGCAAAACTCAacacacCTTGCGCAATG	GCATTGTGAGAATCGGTGCG	CATTGCGCAAGGTGTGTTGA	194	9	9	20	261	20	60.248	59.969	5.34	3.18	0.278318	F	264	CATACAACGCATTGTGAGAATCGGTGCGATGGGAGGAGATCTGCCAGCGGCCATTTGGTAGGCGCTGGTGGTAGGCGCTGGCCGACGCCTACCACCAGTTGGCCAACTGTATTGGCAATGCCCGTAGACTGTCACGCCATCAAACGGATTGGAGGAGAACCCTCCGGAGGAGGGTTAGGAGACGACAAATTGGCCGCCCTGGCCGCCGCTGCCCTGTTAGTGcacacacacaACGCAAAACTCAacacacCTTGCGCAATGGCG	lh00172:248:22FMLCLT4:7:1102:28425:14265	1
lh00172:248:22FMLCLT4:7:1102:28425:14265_1	1	223	10	5	1	AC	CACACACACA	NA	0	0	5	9	254	CGCATTGTGAGAATCGGTGCGATGGGAGGAGATCTGCCAGCGGCCATTTGGTAGGCGCTGGTGGTAGGCGCTGGCCGACGCCTACCACCAGTTGGCCAACTGTATTGGCAATGCCCGTAGACTGTCACGCCATCAAACGGATTGGAGGAGAACCCTCCGGAGGAGGGTTAGGAGACGACAAATTGGCCGCCCTGGCCGCCGCTGCCCTGTTAGTGcacacacacaACGCAAAACTCAacacacCTTGCGCAATG	CGCATTGTGAGAATCGGTGC	CATTGCGCAAGGTGTGTTGA	195	9	8	20	261	20	60.248	59.969	5.01	3.18	0.278318	F	264	CATACAACGCATTGTGAGAATCGGTGCGATGGGAGGAGATCTGCCAGCGGCCATTTGGTAGGCGCTGGTGGTAGGCGCTGGCCGACGCCTACCACCAGTTGGCCAACTGTATTGGCAATGCCCGTAGACTGTCACGCCATCAAACGGATTGGAGGAGAACCCTCCGGAGGAGGGTTAGGAGACGACAAATTGGCCGCCCTGGCCGCCGCTGCCCTGTTAGTGcacacacacaACGCAAAACTCAacacacCTTGCGCAATGGCG	lh00172:248:22FMLCLT4:7:1102:28425:14265	1
lh00172:248:22FMLCLT4:7:1102:28425:14265_1	1	223	10	5	1	AC	CACACACACA	NA	0	0	7	9	129	CACGCCATCAAACGGATTGGAGGAGAACCCTCCGGAGGAGGGTTAGGAGACGACAAATTGGCCGCCCTGGCCGCCGCTGCCCTGTTAGTGcacacacacaACGCAAAACTCAacacacCTTGCGCAATG	CACGCCATCAAACGGATTGG	CATTGCGCAAGGTGTGTTGA	70	9	133	20	261	20	60.179	59.969	3.16	3.18	0.20967	F	264	CATACAACGCATTGTGAGAATCGGTGCGATGGGAGGAGATCTGCCAGCGGCCATTTGGTAGGCGCTGGTGGTAGGCGCTGGCCGACGCCTACCACCAGTTGGCCAACTGTATTGGCAATGCCCGTAGACTGTCACGCCATCAAACGGATTGGAGGAGAACCCTCCGGAGGAGGGTTAGGAGACGACAAATTGGCCGCCCTGGCCGCCGCTGCCCTGTTAGTGcacacacacaACGCAAAACTCAacacacCTTGCGCAATGGCG	lh00172:248:22FMLCLT4:7:1102:28425:14265	1
lh00172:248:22FMLCLT4:7:1102:29889:9293_1	1	98	16	8	1	AG	AGAGAGAGAGAGAGAG	NA	1	1	3	12	104	TGATAGTGGTTCCCGGTGGATTCCATAGTGAGCCGGGATATTCTAATATTGGTCAagagagagagagagagAAGACAAAGAAAAGGAAAGGCAGGGAGTTAACT	TGATAGTGGTTCCCGGTGGA	AGTTAACTCCCTGCCTTTCCT	35	12	43	20	146	21	60.252	58.651	4.02	3.36	2.60177	A	221	CATACATGGCCGCTCCGCTTTGAATGCACTCAACCTGAGAAATGATAGTGGTTCCCGGTGGATTCCATAGTGAGCCGGGATATTCTAATATTGGTCAagagagagagagagagAAGACAAAGAAAAGGAAAGGCAGGGAGTTAACTAGATGAGGGGTAAGGAAATGGGTAATATACAATGTGGAGAAAagagagAACGCGAGCACTACACGTGCTAAGGAG	lh00172:248:22FMLCLT4:7:1102:29889:9293	1
lh00172:248:22FMLCLT4:7:1102:29889:9293_1	1	98	16	8	1	AG	AGAGAGAGAGAGAGAG	NA	0	0	4	66	198	GCTCCGCTTTGAATGCACTCAACCTGAGAAATGATAGTGGTTCCCGGTGGATTCCATAGTGAGCCGGGATATTCTAATATTGGTCAagagagagagagagagAAGACAAAGAAAAGGAAAGGCAGGGAGTTAACTAGATGAGGGGTAAGGAAATGGGTAATATACAATGTGGAGAAAagagagAACGCGAGCACTACA	GCTCCGCTTTGAATGCACTC	TGTAGTGCTCGCGTTCTCTC	66	76	12	20	209	20	60.179	59.832	3.51	3.2	0.347527	F	221	CATACATGGCCGCTCCGCTTTGAATGCACTCAACCTGAGAAATGATAGTGGTTCCCGGTGGATTCCATAGTGAGCCGGGATATTCTAATATTGGTCAagagagagagagagagAAGACAAAGAAAAGGAAAGGCAGGGAGTTAACTAGATGAGGGGTAAGGAAATGGGTAATATACAATGTGGAGAAAagagagAACGCGAGCACTACACGTGCTAAGGAG	lh00172:248:22FMLCLT4:7:1102:29889:9293	1
lh00172:248:22FMLCLT4:7:1102:29889:9293_1	1	98	16	8	1	AG	AGAGAGAGAGAGAGAG	NA	0	0	4	66	199	GCTCCGCTTTGAATGCACTCAACCTGAGAAATGATAGTGGTTCCCGGTGGATTCCATAGTGAGCCGGGATATTCTAATATTGGTCAagagagagagagagagAAGACAAAGAAAAGGAAAGGCAGGGAGTTAACTAGATGAGGGGTAAGGAAATGGGTAATATACAATGTGGAGAAAagagagAACGCGAGCACTACAC	GCTCCGCTTTGAATGCACTC	GTGTAGTGCTCGCGTTCTCT	66	77	12	20	210	20	60.179	60.11	3.51	3.1	0.288868	F	221	CATACATGGCCGCTCCGCTTTGAATGCACTCAACCTGAGAAATGATAGTGGTTCCCGGTGGATTCCATAGTGAGCCGGGATATTCTAATATTGGTCAagagagagagagagagAAGACAAAGAAAAGGAAAGGCAGGGAGTTAACTAGATGAGGGGTAAGGAAATGGGTAATATACAATGTGGAGAAAagagagAACGCGAGCACTACACGTGCTAAGGAG	lh00172:248:22FMLCLT4:7:1102:29889:9293	1
lh00172:248:22FMLCLT4:7:1102:29889:9293_1	1	98	16	8	1	AG	AGAGAGAGAGAGAGAG	NA	0	0	4	19	144	GCTCCGCTTTGAATGCACTCAACCTGAGAAATGATAGTGGTTCCCGGTGGATTCCATAGTGAGCCGGGATATTCTAATATTGGTCAagagagagagagagagAAGACAAAGAAAAGGAAAGGCAGGGAGTTAACTAGATGAGGG	GCTCCGCTTTGAATGCACTC	CCCTCATCTAGTTAACTCCCTGC	66	19	12	20	155	23	60.179	59.93	3.51	4.85	3.24948	A	221	CATACATGGCCGCTCCGCTTTGAATGCACTCAACCTGAGAAATGATAGTGGTTCCCGGTGGATTCCATAGTGAGCCGGGATATTCTAATATTGGTCAagagagagagagagagAAGACAAAGAAAAGGAAAGGCAGGGAGTTAACTAGATGAGGGGTAAGGAAATGGGTAATATACAATGTGGAGAAAagagagAACGCGAGCACTACACGTGCTAAGGAG	lh00172:248:22FMLCLT4:7:1102:29889:9293	1
lh00172:248:22FMLCLT4:7:1102:29889:9293_1	1	98	16	8	1	AG	AGAGAGAGAGAGAGAG	NA	0	0	4	18	143	GCTCCGCTTTGAATGCACTCAACCTGAGAAATGATAGTGGTTCCCGGTGGATTCCATAGTGAGCCGGGATATTCTAATATTGGTCAagagagagagagagagAAGACAAAGAAAAGGAAAGGCAGGGAGTTAACTAGATGAGG	GCTCCGCTTTGAATGCACTC	CCTCATCTAGTTAACTCCCTGCC	66	18	12	20	154	23	60.179	59.93	3.51	4.85	3.24948	A	221	CATACATGGCCGCTCCGCTTTGAATGCACTCAACCTGAGAAATGATAGTGGTTCCCGGTGGATTCCATAGTGAGCCGGGATATTCTAATATTGGTCAagagagagagagagagAAGACAAAGAAAAGGAAAGGCAGGGAGTTAACTAGATGAGGGGTAAGGAAATGGGTAATATACAATGTGGAGAAAagagagAACGCGAGCACTACACGTGCTAAGGAG	lh00172:248:22FMLCLT4:7:1102:29889:9293	1
lh00172:248:22FMLCLT4:7:1102:29889:9293_1	1	98	16	8	1	AG	AGAGAGAGAGAGAGAG	NA	0	0	4	18	150	GGATTCCATAGTGAGCCGGGATATTCTAATATTGGTCAagagagagagagagagAAGACAAAGAAAAGGAAAGGCAGGGAGTTAACTAGATGAGGGGTAAGGAAATGGGTAATATACAATGTGGAGAAAagagagAACGCGAGCACTACA	GGATTCCATAGTGAGCCGGG	TGTAGTGCTCGCGTTCTCTC	18	76	60	20	209	20	59.965	59.832	5.73	3.2	0.203805	F	221	CATACATGGCCGCTCCGCTTTGAATGCACTCAACCTGAGAAATGATAGTGGTTCCCGGTGGATTCCATAGTGAGCCGGGATATTCTAATATTGGTCAagagagagagagagagAAGACAAAGAAAAGGAAAGGCAGGGAGTTAACTAGATGAGGGGTAAGGAAATGGGTAATATACAATGTGGAGAAAagagagAACGCGAGCACTACACGTGCTAAGGAG	lh00172:248:22FMLCLT4:7:1102:29889:9293	1
lh00172:248:22FMLCLT4:7:1102:29889:9293_1	1	98	16	8	1	AG	AGAGAGAGAGAGAGAG	NA	0	0	4	18	151	GGATTCCATAGTGAGCCGGGATATTCTAATATTGGTCAagagagagagagagagAAGACAAAGAAAAGGAAAGGCAGGGAGTTAACTAGATGAGGGGTAAGGAAATGGGTAATATACAATGTGGAGAAAagagagAACGCGAGCACTACAC	GGATTCCATAGTGAGCCGGG	GTGTAGTGCTCGCGTTCTCT	18	77	60	20	210	20	59.965	60.11	5.73	3.1	0.145147	F	221	CATACATGGCCGCTCCGCTTTGAATGCACTCAACCTGAGAAATGATAGTGGTTCCCGGTGGATTCCATAGTGAGCCGGGATATTCTAATATTGGTCAagagagagagagagagAAGACAAAGAAAAGGAAAGGCAGGGAGTTAACTAGATGAGGGGTAAGGAAATGGGTAATATACAATGTGGAGAAAagagagAACGCGAGCACTACACGTGCTAAGGAG	lh00172:248:22FMLCLT4:7:1102:29889:9293	1
lh00172:248:22FMLCLT4:7:1102:29889:9293_1	1	98	16	8	1	AG	AGAGAGAGAGAGAGAG	NA	0	0	4	17	142	GCTCCGCTTTGAATGCACTCAACCTGAGAAATGATAGTGGTTCCCGGTGGATTCCATAGTGAGCCGGGATATTCTAATATTGGTCAagagagagagagagagAAGACAAAGAAAAGGAAAGGCAGGGAGTTAACTAGATGAG	GCTCCGCTTTGAATGCACTC	CTCATCTAGTTAACTCCCTGCCT	66	17	12	20	153	23	60.179	59.036	3.51	4.75	4.14321	A	221	CATACATGGCCGCTCCGCTTTGAATGCACTCAACCTGAGAAATGATAGTGGTTCCCGGTGGATTCCATAGTGAGCCGGGATATTCTAATATTGGTCAagagagagagagagagAAGACAAAGAAAAGGAAAGGCAGGGAGTTAACTAGATGAGGGGTAAGGAAATGGGTAATATACAATGTGGAGAAAagagagAACGCGAGCACTACACGTGCTAAGGAG	lh00172:248:22FMLCLT4:7:1102:29889:9293	1
lh00172:248:22FMLCLT4:7:1102:29889:9293_1	1	98	16	8	1	AG	AGAGAGAGAGAGAGAG	NA	0	0	4	12	135	GCTCCGCTTTGAATGCACTCAACCTGAGAAATGATAGTGGTTCCCGGTGGATTCCATAGTGAGCCGGGATATTCTAATATTGGTCAagagagagagagagagAAGACAAAGAAAAGGAAAGGCAGGGAGTTAACT	GCTCCGCTTTGAATGCACTC	AGTTAACTCCCTGCCTTTCCT	66	12	12	20	146	21	60.179	58.651	3.51	3.36	2.52862	A	221	CATACATGGCCGCTCCGCTTTGAATGCACTCAACCTGAGAAATGATAGTGGTTCCCGGTGGATTCCATAGTGAGCCGGGATATTCTAATATTGGTCAagagagagagagagagAAGACAAAGAAAAGGAAAGGCAGGGAGTTAACTAGATGAGGGGTAAGGAAATGGGTAATATACAATGTGGAGAAAagagagAACGCGAGCACTACACGTGCTAAGGAG	lh00172:248:22FMLCLT4:7:1102:29889:9293	1
lh00172:248:22FMLCLT4:7:1102:29889:9293_1	1	98	16	8	1	AG	AGAGAGAGAGAGAGAG	NA	0	0	4	11	135	GCTCCGCTTTGAATGCACTCAACCTGAGAAATGATAGTGGTTCCCGGTGGATTCCATAGTGAGCCGGGATATTCTAATATTGGTCAagagagagagagagagAAGACAAAGAAAAGGAAAGGCAGGGAGTTAACT	GCTCCGCTTTGAATGCACTC	AGTTAACTCCCTGCCTTTCCTT	66	11	12	20	146	22	60.179	59.283	3.51	3.36	2.89615	A	221	CATACATGGCCGCTCCGCTTTGAATGCACTCAACCTGAGAAATGATAGTGGTTCCCGGTGGATTCCATAGTGAGCCGGGATATTCTAATATTGGTCAagagagagagagagagAAGACAAAGAAAAGGAAAGGCAGGGAGTTAACTAGATGAGGGGTAAGGAAATGGGTAATATACAATGTGGAGAAAagagagAACGCGAGCACTACACGTGCTAAGGAG	lh00172:248:22FMLCLT4:7:1102:29889:9293	1
lh00172:248:22FMLCLT4:7:1102:29889:9293_1	1	98	16	8	1	AG	AGAGAGAGAGAGAGAG	NA	0	0	6	66	195	GCTCCGCTTTGAATGCACTCAACCTGAGAAATGATAGTGGTTCCCGGTGGATTCCATAGTGAGCCGGGATATTCTAATATTGGTCAagagagagagagagagAAGACAAAGAAAAGGAAAGGCAGGGAGTTAACTAGATGAGGGGTAAGGAAATGGGTAATATACAATGTGGAGAAAagagagAACGCGAGCACT	GCTCCGCTTTGAATGCACTC	AGTGCTCGCGTTCTCTCTTT	66	73	12	20	206	20	60.179	59.684	3.51	2.52	0.494747	F	221	CATACATGGCCGCTCCGCTTTGAATGCACTCAACCTGAGAAATGATAGTGGTTCCCGGTGGATTCCATAGTGAGCCGGGATATTCTAATATTGGTCAagagagagagagagagAAGACAAAGAAAAGGAAAGGCAGGGAGTTAACTAGATGAGGGGTAAGGAAATGGGTAATATACAATGTGGAGAAAagagagAACGCGAGCACTACACGTGCTAAGGAG	lh00172:248:22FMLCLT4:7:1102:29889:9293	1
lh00172:248:22FMLCLT4:7:1102:29889:9293_1	1	98	16	8	1	AG	AGAGAGAGAGAGAGAG	NA	0	0	6	18	147	GGATTCCATAGTGAGCCGGGATATTCTAATATTGGTCAagagagagagagagagAAGACAAAGAAAAGGAAAGGCAGGGAGTTAACTAGATGAGGGGTAAGGAAATGGGTAATATACAATGTGGAGAAAagagagAACGCGAGCACT	GGATTCCATAGTGAGCCGGG	AGTGCTCGCGTTCTCTCTTT	18	73	60	20	206	20	59.965	59.684	5.73	2.52	0.351026	F	221	CATACATGGCCGCTCCGCTTTGAATGCACTCAACCTGAGAAATGATAGTGGTTCCCGGTGGATTCCATAGTGAGCCGGGATATTCTAATATTGGTCAagagagagagagagagAAGACAAAGAAAAGGAAAGGCAGGGAGTTAACTAGATGAGGGGTAAGGAAATGGGTAATATACAATGTGGAGAAAagagagAACGCGAGCACTACACGTGCTAAGGAG	lh00172:248:22FMLCLT4:7:1102:29889:9293	1
lh00172:248:22FMLCLT4:7:1102:29930:4432_1	1	124	20	5	1	AATG	AATGAATGAATGAATGAATG	NA	1	1	2	33	192	AACTGCTGCTTAGTGTCGCTGCAGCAACGGCCGTTCTCAATGCTCGAGGATACGTAGATCTCCTGCACTCGAGCTCCCTGTATATCGGCATAGTACCGGCGCAGCACCCACATAACGGCaatgaatgaatgaatgaatgCACTCCTCTGAACTGAGAATTTATGCCAAGTAAGCAGCTTCTCTTTGCCATCA	AACTGCTGCTTAGTGTCGCT	TGATGGCAAAGAGAAGCTGC	99	33	5	20	196	20	59.966	58.829	4.93	5.25	1.20537	A	217	CTTTAACTGCTGCTTAGTGTCGCTGCAGCAACGGCCGTTCTCAATGCTCGAGGATACGTAGATCTCCTGCACTCGAGCTCCCTGTATATCGGCATAGTACCGGCGCAGCACCCACATAACGGCaatgaatgaatgaatgaatgCACTCCTCTGAACTGAGAATTTATGCCAAGTAAGCAGCTTCTCTTTGCCATCAGCAGCGATCGTCCCGAATTCC	lh00172:248:22FMLCLT4:7:1102:29930:4432	1
lh00172:248:22FMLCLT4:7:1102:29930:4432_1	1	124	20	5	1	AATG	AATGAATGAATGAATGAATG	NA	0	0	2	33	193	AACTGCTGCTTAGTGTCGCTGCAGCAACGGCCGTTCTCAATGCTCGAGGATACGTAGATCTCCTGCACTCGAGCTCCCTGTATATCGGCATAGTACCGGCGCAGCACCCACATAACGGCaatgaatgaatgaatgaatgCACTCCTCTGAACTGAGAATTTATGCCAAGTAAGCAGCTTCTCTTTGCCATCAG	AACTGCTGCTTAGTGTCGCT	CTGATGGCAAAGAGAAGCTGC	99	33	5	20	197	21	59.966	59.867	4.93	5.25	1.1667	A	217	CTTTAACTGCTGCTTAGTGTCGCTGCAGCAACGGCCGTTCTCAATGCTCGAGGATACGTAGATCTCCTGCACTCGAGCTCCCTGTATATCGGCATAGTACCGGCGCAGCACCCACATAACGGCaatgaatgaatgaatgaatgCACTCCTCTGAACTGAGAATTTATGCCAAGTAAGCAGCTTCTCTTTGCCATCAGCAGCGATCGTCCCGAATTCC	lh00172:248:22FMLCLT4:7:1102:29930:4432	1
lh00172:248:22FMLCLT4:7:1102:29930:4432_1	1	124	20	5	1	AATG	AATGAATGAATGAATGAATG	NA	0	0	3	34	194	AACTGCTGCTTAGTGTCGCTGCAGCAACGGCCGTTCTCAATGCTCGAGGATACGTAGATCTCCTGCACTCGAGCTCCCTGTATATCGGCATAGTACCGGCGCAGCACCCACATAACGGCaatgaatgaatgaatgaatgCACTCCTCTGAACTGAGAATTTATGCCAAGTAAGCAGCTTCTCTTTGCCATCAGC	AACTGCTGCTTAGTGTCGCT	GCTGATGGCAAAGAGAAGCTG	99	34	5	20	198	21	59.966	59.867	4.93	4.24	1.1667	A	217	CTTTAACTGCTGCTTAGTGTCGCTGCAGCAACGGCCGTTCTCAATGCTCGAGGATACGTAGATCTCCTGCACTCGAGCTCCCTGTATATCGGCATAGTACCGGCGCAGCACCCACATAACGGCaatgaatgaatgaatgaatgCACTCCTCTGAACTGAGAATTTATGCCAAGTAAGCAGCTTCTCTTTGCCATCAGCAGCGATCGTCCCGAATTCC	lh00172:248:22FMLCLT4:7:1102:29930:4432	1
lh00172:248:22FMLCLT4:7:1102:29930:4432_1	1	124	20	5	1	AATG	AATGAATGAATGAATGAATG	NA	0	0	3	33	163	CCGTTCTCAATGCTCGAGGATACGTAGATCTCCTGCACTCGAGCTCCCTGTATATCGGCATAGTACCGGCGCAGCACCCACATAACGGCaatgaatgaatgaatgaatgCACTCCTCTGAACTGAGAATTTATGCCAAGTAAGCAGCTTCTCTTTGCCATCAG	CCGTTCTCAATGCTCGAGGA	CTGATGGCAAAGAGAAGCTGC	69	33	35	20	197	21	59.827	59.867	3.71	5.25	1.30612	A	217	CTTTAACTGCTGCTTAGTGTCGCTGCAGCAACGGCCGTTCTCAATGCTCGAGGATACGTAGATCTCCTGCACTCGAGCTCCCTGTATATCGGCATAGTACCGGCGCAGCACCCACATAACGGCaatgaatgaatgaatgaatgCACTCCTCTGAACTGAGAATTTATGCCAAGTAAGCAGCTTCTCTTTGCCATCAGCAGCGATCGTCCCGAATTCC	lh00172:248:22FMLCLT4:7:1102:29930:4432	1
lh00172:248:22FMLCLT4:7:1102:29930:4432_1	1	124	20	5	1	AATG	AATGAATGAATGAATGAATG	NA	0	0	4	34	138	GATCTCCTGCACTCGAGCTCCCTGTATATCGGCATAGTACCGGCGCAGCACCCACATAACGGCaatgaatgaatgaatgaatgCACTCCTCTGAACTGAGAATTTATGCCAAGTAAGCAGCTTCTCTTTGCCATCAGC	GATCTCCTGCACTCGAGCTC	GCTGATGGCAAAGAGAAGCTG	43	34	61	20	198	21	59.969	59.867	4.09	4.24	1.16328	A	217	CTTTAACTGCTGCTTAGTGTCGCTGCAGCAACGGCCGTTCTCAATGCTCGAGGATACGTAGATCTCCTGCACTCGAGCTCCCTGTATATCGGCATAGTACCGGCGCAGCACCCACATAACGGCaatgaatgaatgaatgaatgCACTCCTCTGAACTGAGAATTTATGCCAAGTAAGCAGCTTCTCTTTGCCATCAGCAGCGATCGTCCCGAATTCC	lh00172:248:22FMLCLT4:7:1102:29930:4432	1
lh00172:248:22FMLCLT4:7:1102:29930:4432_1	1	124	20	5	1	AATG	AATGAATGAATGAATGAATG	NA	0	0	4	33	136	GATCTCCTGCACTCGAGCTCCCTGTATATCGGCATAGTACCGGCGCAGCACCCACATAACGGCaatgaatgaatgaatgaatgCACTCCTCTGAACTGAGAATTTATGCCAAGTAAGCAGCTTCTCTTTGCCATCA	GATCTCCTGCACTCGAGCTC	TGATGGCAAAGAGAAGCTGC	43	33	61	20	196	20	59.969	58.829	4.09	5.25	1.20195	A	217	CTTTAACTGCTGCTTAGTGTCGCTGCAGCAACGGCCGTTCTCAATGCTCGAGGATACGTAGATCTCCTGCACTCGAGCTCCCTGTATATCGGCATAGTACCGGCGCAGCACCCACATAACGGCaatgaatgaatgaatgaatgCACTCCTCTGAACTGAGAATTTATGCCAAGTAAGCAGCTTCTCTTTGCCATCAGCAGCGATCGTCCCGAATTCC	lh00172:248:22FMLCLT4:7:1102:29930:4432	1
lh00172:248:22FMLCLT4:7:1102:29930:4432_1	1	124	20	5	1	AATG	AATGAATGAATGAATGAATG	NA	0	0	4	33	137	GATCTCCTGCACTCGAGCTCCCTGTATATCGGCATAGTACCGGCGCAGCACCCACATAACGGCaatgaatgaatgaatgaatgCACTCCTCTGAACTGAGAATTTATGCCAAGTAAGCAGCTTCTCTTTGCCATCAG	GATCTCCTGCACTCGAGCTC	CTGATGGCAAAGAGAAGCTGC	43	33	61	20	197	21	59.969	59.867	4.09	5.25	1.16328	A	217	CTTTAACTGCTGCTTAGTGTCGCTGCAGCAACGGCCGTTCTCAATGCTCGAGGATACGTAGATCTCCTGCACTCGAGCTCCCTGTATATCGGCATAGTACCGGCGCAGCACCCACATAACGGCaatgaatgaatgaatgaatgCACTCCTCTGAACTGAGAATTTATGCCAAGTAAGCAGCTTCTCTTTGCCATCAGCAGCGATCGTCCCGAATTCC	lh00172:248:22FMLCLT4:7:1102:29930:4432	1
lh00172:248:22FMLCLT4:7:1102:29930:4432_1	1	124	20	5	1	AATG	AATGAATGAATGAATGAATG	NA	0	0	8	34	186	CTTAGTGTCGCTGCAGCAACGGCCGTTCTCAATGCTCGAGGATACGTAGATCTCCTGCACTCGAGCTCCCTGTATATCGGCATAGTACCGGCGCAGCACCCACATAACGGCaatgaatgaatgaatgaatgCACTCCTCTGAACTGAGAATTTATGCCAAGTAAGCAGCTTCTCTTTGCCATCAGC	CTTAGTGTCGCTGCAGCAAC	GCTGATGGCAAAGAGAAGCTG	91	34	13	20	198	21	59.835	59.867	4.17	4.24	1.29729	A	217	CTTTAACTGCTGCTTAGTGTCGCTGCAGCAACGGCCGTTCTCAATGCTCGAGGATACGTAGATCTCCTGCACTCGAGCTCCCTGTATATCGGCATAGTACCGGCGCAGCACCCACATAACGGCaatgaatgaatgaatgaatgCACTCCTCTGAACTGAGAATTTATGCCAAGTAAGCAGCTTCTCTTTGCCATCAGCAGCGATCGTCCCGAATTCC	lh00172:248:22FMLCLT4:7:1102:29930:4432	1
lh00172:248:22FMLCLT4:7:1102:29930:4432_1	1	124	20	5	1	AATG	AATGAATGAATGAATGAATG	NA	0	0	8	33	185	CTTAGTGTCGCTGCAGCAACGGCCGTTCTCAATGCTCGAGGATACGTAGATCTCCTGCACTCGAGCTCCCTGTATATCGGCATAGTACCGGCGCAGCACCCACATAACGGCaatgaatgaatgaatgaatgCACTCCTCTGAACTGAGAATTTATGCCAAGTAAGCAGCTTCTCTTTGCCATCAG	CTTAGTGTCGCTGCAGCAAC	CTGATGGCAAAGAGAAGCTGC	91	33	13	20	197	21	59.835	59.867	4.17	5.25	1.29729	A	217	CTTTAACTGCTGCTTAGTGTCGCTGCAGCAACGGCCGTTCTCAATGCTCGAGGATACGTAGATCTCCTGCACTCGAGCTCCCTGTATATCGGCATAGTACCGGCGCAGCACCCACATAACGGCaatgaatgaatgaatgaatgCACTCCTCTGAACTGAGAATTTATGCCAAGTAAGCAGCTTCTCTTTGCCATCAGCAGCGATCGTCCCGAATTCC	lh00172:248:22FMLCLT4:7:1102:29930:4432	1
lh00172:248:22FMLCLT4:7:1102:3177:28329_1	1	194	18	6	1	ATC	CATCATCATCATCATCAT	NA	1	1	2	3	189	TTCCATGCAGACCTCTTCTTTATTTGTTCCTATCAAACATTTCAAAACAAAACGCAATAACCAAAGAATTTCTTGGACAATcccccTTGGTGGGTGAGCGCCACATGCATTCAGgatgatgatCATCATCACACCATAAAATTCACACcatcatcatcatcatcatCGTCAGTGCTACCGGGTACACAA	TTCCATGCAGACCTCTTCTTT	TTGTGTACCCGGTAGCACTG	127	3	46	21	234	20	57.204	59.681	2.52	3.66	4.11477	F	270	CTCACACTCGTTTTATAATTCCAGTGCACGATTTTAGTAACTAAATTCCATGCAGACCTCTTCTTTATTTGTTCCTATCAAACATTTCAAAACAAAACGCAATAACCAAAGAATTTCTTGGACAATcccccTTGGTGGGTGAGCGCCACATGCATTCAGgatgatgatCATCATCACACCATAAAATTCACACcatcatcatcatcatcatCGTCAGTGCTACCGGGTACACAACTGTGATGATGTGAGGCGAAGGAGTGGCAGCTGTGG	lh00172:248:22FMLCLT4:7:1102:3177:28329	1
lh00172:248:22FMLCLT4:7:1102:3177:28329_1	1	194	18	6	1	ATC	CATCATCATCATCATCAT	NA	0	0	3	29	120	GAGCGCCACATGCATTCAGgatgatgatCATCATCACACCATAAAATTCACACcatcatcatcatcatcatCGTCAGTGCTACCGGGTACACAACTGTGATGATGTGAGGCGAAGGAGTG	GAGCGCCACATGCATTCAG	CACTCCTTCGCCTCACATCA	34	29	141	19	260	20	59.936	59.753	3.02	3.07	1.31111	B	270	CTCACACTCGTTTTATAATTCCAGTGCACGATTTTAGTAACTAAATTCCATGCAGACCTCTTCTTTATTTGTTCCTATCAAACATTTCAAAACAAAACGCAATAACCAAAGAATTTCTTGGACAATcccccTTGGTGGGTGAGCGCCACATGCATTCAGgatgatgatCATCATCACACCATAAAATTCACACcatcatcatcatcatcatCGTCAGTGCTACCGGGTACACAACTGTGATGATGTGAGGCGAAGGAGTGGCAGCTGTGG	lh00172:248:22FMLCLT4:7:1102:3177:28329	1
lh00172:248:22FMLCLT4:7:1102:3177:28329_1	1	194	18	6	1	ATC	CATCATCATCATCATCAT	NA	0	0	3	29	215	TTCCATGCAGACCTCTTCTTTATTTGTTCCTATCAAACATTTCAAAACAAAACGCAATAACCAAAGAATTTCTTGGACAATcccccTTGGTGGGTGAGCGCCACATGCATTCAGgatgatgatCATCATCACACCATAAAATTCACACcatcatcatcatcatcatCGTCAGTGCTACCGGGTACACAACTGTGATGATGTGAGGCGAAGGAGTG	TTCCATGCAGACCTCTTCTTT	CACTCCTTCGCCTCACATCA	127	29	46	21	260	20	57.204	59.753	2.52	3.07	4.04315	F	270	CTCACACTCGTTTTATAATTCCAGTGCACGATTTTAGTAACTAAATTCCATGCAGACCTCTTCTTTATTTGTTCCTATCAAACATTTCAAAACAAAACGCAATAACCAAAGAATTTCTTGGACAATcccccTTGGTGGGTGAGCGCCACATGCATTCAGgatgatgatCATCATCACACCATAAAATTCACACcatcatcatcatcatcatCGTCAGTGCTACCGGGTACACAACTGTGATGATGTGAGGCGAAGGAGTGGCAGCTGTGG	lh00172:248:22FMLCLT4:7:1102:3177:28329	1
lh00172:248:22FMLCLT4:7:1102:3177:28329_1	1	194	18	6	1	ATC	CATCATCATCATCATCAT	NA	0	0	3	4	190	TTCCATGCAGACCTCTTCTTTATTTGTTCCTATCAAACATTTCAAAACAAAACGCAATAACCAAAGAATTTCTTGGACAATcccccTTGGTGGGTGAGCGCCACATGCATTCAGgatgatgatCATCATCACACCATAAAATTCACACcatcatcatcatcatcatCGTCAGTGCTACCGGGTACACAAC	TTCCATGCAGACCTCTTCTTT	GTTGTGTACCCGGTAGCACT	127	4	46	21	235	20	57.204	59.681	2.52	4.4	4.11509	F	270	CTCACACTCGTTTTATAATTCCAGTGCACGATTTTAGTAACTAAATTCCATGCAGACCTCTTCTTTATTTGTTCCTATCAAACATTTCAAAACAAAACGCAATAACCAAAGAATTTCTTGGACAATcccccTTGGTGGGTGAGCGCCACATGCATTCAGgatgatgatCATCATCACACCATAAAATTCACACcatcatcatcatcatcatCGTCAGTGCTACCGGGTACACAACTGTGATGATGTGAGGCGAAGGAGTGGCAGCTGTGG	lh00172:248:22FMLCLT4:7:1102:3177:28329	1
lh00172:248:22FMLCLT4:7:1102:3177:28329_1	1	194	18	6	1	ATC	CATCATCATCATCATCAT	NA	0	0	3	2	188	TTCCATGCAGACCTCTTCTTTATTTGTTCCTATCAAACATTTCAAAACAAAACGCAATAACCAAAGAATTTCTTGGACAATcccccTTGGTGGGTGAGCGCCACATGCATTCAGgatgatgatCATCATCACACCATAAAATTCACACcatcatcatcatcatcatCGTCAGTGCTACCGGGTACACA	TTCCATGCAGACCTCTTCTTT	TGTGTACCCGGTAGCACTGA	127	2	46	21	233	20	57.204	60.54	2.52	3.41	4.33582	F	270	CTCACACTCGTTTTATAATTCCAGTGCACGATTTTAGTAACTAAATTCCATGCAGACCTCTTCTTTATTTGTTCCTATCAAACATTTCAAAACAAAACGCAATAACCAAAGAATTTCTTGGACAATcccccTTGGTGGGTGAGCGCCACATGCATTCAGgatgatgatCATCATCACACCATAAAATTCACACcatcatcatcatcatcatCGTCAGTGCTACCGGGTACACAACTGTGATGATGTGAGGCGAAGGAGTGGCAGCTGTGG	lh00172:248:22FMLCLT4:7:1102:3177:28329	1
lh00172:248:22FMLCLT4:7:1102:3177:28329_1	1	194	18	6	1	ATC	CATCATCATCATCATCAT	NA	0	0	3	1	92	GAGCGCCACATGCATTCAGgatgatgatCATCATCACACCATAAAATTCACACcatcatcatcatcatcatCGTCAGTGCTACCGGGTACAC	GAGCGCCACATGCATTCAG	GTGTACCCGGTAGCACTGAC	34	1	141	19	232	20	59.936	60.109	3.02	3.51	1.17259	B	270	CTCACACTCGTTTTATAATTCCAGTGCACGATTTTAGTAACTAAATTCCATGCAGACCTCTTCTTTATTTGTTCCTATCAAACATTTCAAAACAAAACGCAATAACCAAAGAATTTCTTGGACAATcccccTTGGTGGGTGAGCGCCACATGCATTCAGgatgatgatCATCATCACACCATAAAATTCACACcatcatcatcatcatcatCGTCAGTGCTACCGGGTACACAACTGTGATGATGTGAGGCGAAGGAGTGGCAGCTGTGG	lh00172:248:22FMLCLT4:7:1102:3177:28329	1
lh00172:248:22FMLCLT4:7:1102:3177:28329_1	1	194	18	6	1	ATC	CATCATCATCATCATCAT	NA	0	0	3	1	187	TTCCATGCAGACCTCTTCTTTATTTGTTCCTATCAAACATTTCAAAACAAAACGCAATAACCAAAGAATTTCTTGGACAATcccccTTGGTGGGTGAGCGCCACATGCATTCAGgatgatgatCATCATCACACCATAAAATTCACACcatcatcatcatcatcatCGTCAGTGCTACCGGGTACAC	TTCCATGCAGACCTCTTCTTT	GTGTACCCGGTAGCACTGAC	127	1	46	21	232	20	57.204	60.109	2.52	3.51	3.90463	F	270	CTCACACTCGTTTTATAATTCCAGTGCACGATTTTAGTAACTAAATTCCATGCAGACCTCTTCTTTATTTGTTCCTATCAAACATTTCAAAACAAAACGCAATAACCAAAGAATTTCTTGGACAATcccccTTGGTGGGTGAGCGCCACATGCATTCAGgatgatgatCATCATCACACCATAAAATTCACACcatcatcatcatcatcatCGTCAGTGCTACCGGGTACACAACTGTGATGATGTGAGGCGAAGGAGTGGCAGCTGTGG	lh00172:248:22FMLCLT4:7:1102:3177:28329	1
[truncated: 334,418+ more rows]
