# Supplementary material for: Development and Characterization of Microsatellite Genetic Markers for Hyalomma rufipes, a Tick Vector of Crimean‐Congo Hemorrhagic Fever Virus
Source: Ecol Evol. 2026 Feb 5;16(2):e73064. doi: 10.1002/ece3.73064 (PMC12875679; doi:10.1002/ece3.73064)
Supplement: Supplementary file 2 — Appendix S2: ece373064‐sup‐0002‐AppendixS2.xlsx. [file ECE3-16-e73064-s002.xlsx]

## Sheet: Sheet1
				Locus name
Individual tick label	Sex	Life Stage	GPS Coordinates	Hrms_4		Hrms_5		Hrms_6		Hrms_7		Hrms_8		Hrms_9		Hrms_10		Hrms_11		Hrms_13		Hrms_14		Hrms_16		Hrms_21		Hrms_24		Hrms_28
GSA 1	F	Adult	E39.1920841, N0.7570419	204	212	312	340	224	224	204	212	208	216	308	232	256	256	345	345	176	196	150	150	168	168	160	216	000	000	000	000
GSA 2	F	Adult	E39.1920841, N0.7570419	344	344	236	236	344	344	208	220	160	160	248	248	256	256	189	342	136	160	150	150	000	000	200	188	228	240	248	260
GSA 3	F	Adult	E39.1920841, N0.7570419	344	344	000	000	344	344	184	192	000	000	000	000	000	000	345	345	160	160	150	150	000	000	160	128	168	168	228	232
GSA 4	F	Adult	E39.1920841, N0.7570419	200	228	248	264	252	264	180	188	204	204	320	268	224	232	144	339	164	220	150	150	216	216	136	184	180	224	228	220
GSA 5	F	Adult	E39.1920841, N0.7570419	200	260	272	292	252	252	212	216	232	224	224	320	224	256	189	204	140	136	114	116	216	228	160	164	204	196	256	252
GSA 6	F	Adult	E39.1920841, N0.7570419	220	232	268	300	224	224	180	204	224	236	216	276	248	248	186	210	200	220	118	120	216	212	160	160	220	176	220	248
GSA 7	F	Adult	E39.1920841, N0.7570419	232	236	248	272	284	340	180	188	236	240	252	280	236	248	000	000	144	196	114	116	180	236	156	156	000	000	220	228
GSA 8	F	Adult	E39.1920841, N0.7570419	208	232	240	292	236	340	184	192	212	236	252	272	268	264	168	198	144	248	110	114	188	224	160	160	224	196	224	232
GSA 9	M	Adult	E39.1920841, N0.7570419	244	204	312	264	212	224	196	200	208	248	304	240	232	228	162	192	156	180	112	120	212	208	172	232	208	204	236	240
GSA 10	M	Adult	E39.1920841, N0.7570419	200	208	292	276	340	216	172	200	208	212	240	320	236	276	174	198	148	196	112	116	168	208	188	192	224	232	212	240
GSA 11	M	Adult	E39.1920841, N0.7570419	220	228	312	264	212	264	176	184	232	224	264	320	240	244	198	192	176	204	114	150	208	212	184	184	220	216	220	224
GSA 12	M	Adult	E39.1920841, N0.7570419	276	212	288	264	224	256	168	208	216	280	252	272	224	240	171	231	176	236	122	150	208	228	188	192	232	176	212	248
GSA 13	M	Adult	E39.1920841, N0.7570419	176	200	252	264	232	232	192	212	184	200	304	352	220	228	198	228	196	212	116	150	216	228	128	188	192	180	232	256
GSA 14	F	Adult	E39.1920841, N0.7570419	200	216	280	280	256	232	208	216	208	220	268	280	260	276	198	198	124	204	122	150	208	228	216	216	256	240	248	256
GSA 15	M	Adult	E39.1920841, N0.7570419	200	260	280	280	212	240	188	204	204	264	252	364	208	240	174	186	184	208	120	150	196	236	172	176	224	208	228	248
GSA 16	M	Adult	E39.1920841, N0.7570419	196	204	292	280	240	280	164	184	200	208	224	276	192	228	189	210	188	264	112	150	216	220	160	180	248	220	200	224
GSA 17	M	Adult	E39.1920841, N0.7570419	236	204	312	328	224	340	192	192	208	240	276	380	244	256	180	198	176	196	122	150	200	204	192	188	224	208	236	236
GSA 18	M	Adult	E39.1920841, N0.7570419	204	192	264	288	360	340	172	192	208	208	280	280	216	236	000	000	188	140	120	150	168	200	132	192	176	232	212	236
ISO 1	M	Adult	E39.129444, N0.86778	224	224	304	304	340	340	168	172	228	260	408	284	224	220	204	345	200	200	114	150	000	000	128	160	164	164	160	160
ISO 2	M	Adult	E39.129444, N0.86778	192	200	304	264	244	340	164	176	200	192	264	304	232	252	168	189	220	244	120	150	272	272	160	160	212	240	200	216
ISO 3	F	Adult	E39.129444, N0.86778	000	000	280	340	240	252	188	208	188	176	280	288	232	244	180	246	176	184	114	150	200	208	128	140	164	176	228	248
ISO 4	F	Adult	E39.129444, N0.86778	252	256	000	000	208	224	188	200	256	252	256	300	216	212	000	000	196	212	114	150	200	220	152	180	192	220	228	240
ISO 5	F	Adult	E39.129444, N0.86778	252	256	220	220	236	340	160	160	260	260	220	256	232	268	174	174	128	196	120	150	204	204	132	160	176	176	200	236
ISO 6	M	Adult	E39.062222, N0.926111	220	204	264	264	340	340	184	184	208	224	232	308	244	328	150	186	156	176	114	150	192	208	128	144	000	000	224	256
ISO 7	M	Adult	E39.062222, N0.926111	184	236	288	392	340	292	204	208	188	240	240	272	208	232	174	174	156	176	114	150	224	248	128	216	000	000	244	248
ISO 8	F	Adult	E39.062222, N0.926111	216	340	280	280	340	340	000	000	220	244	000	000	000	000	345	345	156	164	150	150	188	188	132	160	000	000	216	224
ISO 9	F	Adult	E39.062222, N0.926111	196	168	268	268	000	000	168	188	168	200	252	252	204	232	180	198	148	156	120	150	196	208	176	180	220	212	212	228
ISO 10	F	Adult	E39.062222, N0.926111	204	244	284	356	340	240	132	192	208	248	196	332	208	240	180	210	128	192	110	150	168	172	144	140	000	000	176	236
ISO 11	F	Adult	E39.062222, N0.926111	208	216	280	240	340	236	188	220	220	220	216	264	256	276	141	153	204	220	112	150	196	240	140	144	176	184	228	260
ISO 12	F	Adult	E39.129444, N0.86778	232	244	340	252	340	224	188	200	220	220	196	272	232	244	156	186	188	144	120	150	168	208	156	220	196	260	228	240
ISO 13	F	Adult	E39.129444, N0.86778	232	248	272	292	340	340	184	188	240	248	272	320	244	264	180	204	132	188	114	150	192	212	160	164	208	200	228	228
ISO 14	F	Adult	E39.129444, N0.86778	232	232	248	264	340	228	168	220	240	244	296	320	224	240	153	186	156	196	114	150	204	204	120	192	228	160	208	260
ISO 15	F	Adult	E39.129444, N0.86778	192	168	248	312	340	276	188	188	188	208	288	292	216	248	171	201	188	236	126	150	000	000	128	160	168	200	228	248
ISO 16	F	Adult	E39.129444, N0.86778	212	240	288	340	260	232	180	216	216	240	268	268	196	224	144	144	196	220	116	150	240	220	128	128	168	164	220	256
ISO 17	F	Adult	E39.129444, N0.86778	200	224	280	364	340	268	180	212	204	228	268	292	236	280	171	234	140	168	114	150	168	216	196	200	240	232	220	256
ISO 18	F	Adult	E39.129444, N0.86778	232	176	252	220	340	236	188	192	192	232	220	264	180	180	156	186	184	220	120	150	208	228	172	124	208	164	232	240
